# Supplementary material for: Characterization of Gene Expression Signatures for the Identification of Cellular Heterogeneity in the Developing Mammary Gland
Source: J Mammary Gland Biol Neoplasia. 2021 May 14;26(1):43–66. doi: 10.1007/s10911-021-09486-3 (PMC8217035; doi:10.1007/s10911-021-09486-3)
Supplement: Supplementary file 1 — Supplementary file1 (XLSX 13 KB) [file 10911_2021_9486_MOESM1_ESM.xlsx]

## Sheet: Sheet1
Genes up-regulated	Genes up-regulated	Genes up-regulated	Genes up-regulated	Genes up-regulated	Genes up-regulated
Luminal CD61+ MECs	Luminal CD133+ MECs	Luminal CD133- MECs	Basal CD61+ MECs	Basal CD61- MECs	CD1d+ MaSCs
Pcp4	Cited1	Gm266	Serpine2	Nexn	Scn7a
Oas3	Tph1	Rnf125	Pou2af1	Mylk	Cd180
Sms	Aqp5	Cyba	Sema3b	Pdpn	Ptprc
Rdh10	Ido1	Wibg	Aatk	Lgals1	Hmha1
Wnt5a	Reg3g	Snord89	Il17b	Lum	Laptm5
Ahr	Dhrs3	Muc1	Fads1	Myl9	Selp
Tnpo1	Tmed3	Rnu12	Ccnb1	Tagln	Irf4
Anxa3	Acot1	C1qtnf6	Aard	Chi3l1	H2-Aa
Tbl1x	Coq7	Slc28a3	Rtn1	Vcam1	Sele
Il33	Hint2	Cfb	Fbln2	Gtf2f2	Ism1
Fgb	Capsl	Jdp2	Gpx2	Mt1	Slc44a2
Itih2	Prlr	Tubb2a	Mpp3	Fam162a	Aqp1
Cldn6	Fxyd2	Cyr61	Fbxl19	Slpi	Sorbs1
Pira1	Mad2l1	Nfkbia	Col7a1	Ifitm3	Angpt1
Pira2	Tmprss2	Spp1	Nrg1	Mt2	Rgs1
Hmgn5	Areg	Aqp5	Nid1	Cxcl14	Fgf1
Fgg	Gpx3	Rhov	Mdk	Cnn1	Kitl
Gdpd1	Gstz1	Armcx2	Cryab	Postn	H2-Ab1
Upk3a	Stc2	Ltf	Ahcy	Fst	Id4
Armcx2	Cxcl15	Saa2	Efna4	Igfbp2	Gpihbp1
Dnajc21	Cdo1	Rab4a	Etv5	Clec3b	Lilrb4
Rbm47	Psmb9	Tmed3	Plod2	Serpina3n	Gp49a
Las1l	Slc35f3	Hp	Cdca8	Nnat	Clec10a
Areg	Guk1	Cck	Kank2	Fabp4	Ctss
Tspan1	Dynlt1f	Ifi202b	Gyltl1b	Mgp	Hbb-b1
Gipc2	Ndufa7	Cd14	Tspyl2	Lmod1	Hbb-b2
Tspan13	Phyh	Snora44	Th1l	Bcam	Lyz2
Rsad2	Dnalc4	Expi	Rcc2	Col9a2	Lyz1
Ap3s1	Dctn3	Trf	Slc29a1	Col3a1	Cd52
Fam43a	Dynlt1c	Hist1h1c	Bax	Ptpla	Cd74
Tubb2b	Gadd45a	Smagp	Pttg1	Defb1	Mme
Aktip	Dnajb1	Gpx3	Enpp1	Gpc3	Per2
Basp1	Cd200	Csf3	Igsf9	Pcyox1l	Saa1
Atp1b1	Fuca1	Tubb2b	Paox	Ctgf	Esam
Mboat1	Gadd45g	Tnfaip2	Birc5	Ccrl1	Usp33
Oasl2	Glul	S100a1	Pak6	Acta2	Darc
Alcam	Slc7a2	Lcn2	Hjurp	Tes	Cxcr4
Dusp16	Dnaja1	Hes1	Itga3	Eif1b	Il6
Trp53inp1	Rnf185	Ptges	Ube2c	Actg2	Pxk
Cdk19	Rnh1	Crabp2	Irx1	Jagn1	Fabp3
Ly6a		Znhit6	Hmox1	Col4a1	Speer4d
Cd164		Jund	Sfxn3	Rwdd1	Lat2
Fam107b		Duxbl	Spc24	Ccl2	Hba-a2
Ube2q2		Scd1	Maged1	Lhfp	Hba-a1
Itpripl2		Bglap-rs1	Bcl2l11	Lmo4	Tgfbr1
Adam10		Cmas	Klhl21	Snord89	Csn1s1
Mdm4		Gm5779		Vwa1	H2-M9
Nek7		Ralgds		Dcn	Gpkow
Slk				Crispld2	Cxcl10
Mtap1b				Bgn	Clca1
Gata3				Cald1	Cd36
Rell1				Sepx1	Armcx5
Armcx3				Tpm2	Cox11
Uevld				Cadm1	Gimap6
G3bp2				Cxcr7	Prdm1
Myadm				Pmp22	Ptpn14
Nckap1				Lgals9	Rnf145
Armc10				Igfbp7	Gimap1
Eif1a				Ppic	Ctla2a
Gfpt1				Pros1	Apold1
Cmtm6				Rnf187	Tyrobp
Xist				Cbr2	Sp110
Rras2				Cotl1	Exosc1
