# Supplementary material for: Characterization of Gene Expression Signatures for the Identification of Cellular Heterogeneity in the Developing Mammary Gland
Source: J Mammary Gland Biol Neoplasia. 2021 May 14;26(1):43–66. doi: 10.1007/s10911-021-09486-3 (PMC8217035; doi:10.1007/s10911-021-09486-3)
Supplement: Supplementary file 2 — Supplementary file2 (XLSX 421 KB) [file 10911_2021_9486_MOESM2_ESM.xlsx]

## Sheet: combined_sobj2_Epith_Clutsers_m
	p_val	avg_logFC	pct.1	pct.2	p_val_adj	cluster	gene
Fmod	0	0.465638	0.86	0.048	0	1	Fmod
Fgf21	0	0.346847	0.847	0.039	0	1	Fgf21
Il17b	2.05059e-249	1.77344	0.96	0.185	4.10118e-246	1	Il17b
Krt14	1.9926e-248	3.15743	0.998	0.397	3.98521e-245	1	Krt14
Meg3	1.14862e-246	1.34902	0.886	0.047	2.29723e-243	1	Meg3
Actg2	1.99599e-240	0.510734	0.82	0.027	3.99197e-237	1	Actg2
Sparc	1.23862e-238	2.15582	0.982	0.234	2.47725e-235	1	Sparc
Gpc6	8.61398e-237	0.377395	0.838	0.031	1.7228e-233	1	Gpc6
Apoe	8.46336e-236	2.38692	0.998	0.625	1.69267e-232	1	Apoe
Fst	3.78588e-235	2.43366	0.991	0.567	7.57176e-232	1	Fst
Cda	1.34571e-232	1.91189	0.98	0.537	2.69143e-229	1	Cda
Igfbp2	1.27909e-226	0.524621	0.866	0.162	2.55817e-223	1	Igfbp2
Tpm2	3.93365e-222	2.10343	0.985	0.376	7.8673e-219	1	Tpm2
Npy	5.56072e-222	0.79666	0.858	0.159	1.11214e-218	1	Npy
Krt17	7.04981e-222	2.42101	0.991	0.755	1.40996e-218	1	Krt17
Lmo1	1.04026e-221	0.618938	0.928	0.273	2.08052e-218	1	Lmo1
Mgp	2.45513e-221	1.73759	0.978	0.401	4.91026e-218	1	Mgp
Slc6a17	2.72466e-219	0.28195	0.853	0.173	5.44933e-216	1	Slc6a17
Gjb4	1.6183e-216	1.45929	0.985	0.628	3.2366e-213	1	Gjb4
Col4a2	2.23936e-216	1.11418	0.945	0.219	4.47873e-213	1	Col4a2
Gxylt2	1.41965e-211	0.284487	0.831	0.158	2.83931e-208	1	Gxylt2
Cxcl14	4.97113e-211	1.84899	0.963	0.107	9.94227e-208	1	Cxcl14
Ccl7	1.07851e-210	0.337818	0.833	0.053	2.15702e-207	1	Ccl7
Fbln2	3.80979e-210	0.599151	0.912	0.272	7.61957e-207	1	Fbln2
Dusp9	8.27452e-207	0.420491	0.875	0.158	1.6549e-203	1	Dusp9
Hmox1	1.64358e-203	1.89734	0.987	0.699	3.28715e-200	1	Hmox1
Lama3	8.35789e-202	0.957628	0.932	0.502	1.67158e-198	1	Lama3
Acta2	1.32987e-200	2.43449	0.96	0.192	2.65975e-197	1	Acta2
Maff	1.67711e-199	1.67042	0.994	0.797	3.35421e-196	1	Maff
Il11	5.55905e-191	0.988377	0.921	0.661	1.11181e-187	1	Il11
Selm	1.24922e-190	0.550584	0.914	0.622	2.49844e-187	1	Selm
Glis1	1.30659e-190	0.638903	0.932	0.62	2.61319e-187	1	Glis1
Serpine1	1.39356e-190	1.18251	0.919	0.607	2.78712e-187	1	Serpine1
Col4a1	2.78339e-189	1.18819	0.974	0.336	5.56678e-186	1	Col4a1
Gjb3	4.04603e-189	1.26553	0.983	0.775	8.09206e-186	1	Gjb3
Htra1	2.90806e-188	0.614313	0.847	0.15	5.81611e-185	1	Htra1
Col7a1	6.79939e-185	0.642158	0.912	0.537	1.35988e-181	1	Col7a1
Ifitm3	2.55989e-181	1.29071	0.994	0.747	5.11977e-178	1	Ifitm3
Sfn	4.73225e-181	1.6486	0.998	0.916	9.4645e-178	1	Sfn
Ckb	1.27507e-178	0.756139	0.912	0.501	2.55013e-175	1	Ckb
Cotl1	1.91477e-176	1.31706	0.96	0.624	3.82954e-173	1	Cotl1
Tagln	1.08231e-175	2.38606	0.932	0.707	2.16462e-172	1	Tagln
Pde10a	7.58908e-175	0.4544	0.875	0.521	1.51782e-171	1	Pde10a
Rgcc	7.55296e-173	0.437642	0.892	0.401	1.51059e-169	1	Rgcc
Ereg	1.45335e-169	0.351168	0.858	0.451	2.90671e-166	1	Ereg
Odc1	6.83407e-169	2.00761	0.987	0.772	1.36681e-165	1	Odc1
Arc	1.34028e-168	1.03433	0.915	0.647	2.68056e-165	1	Arc
Slit2	2.25059e-165	0.411888	0.846	0.396	4.50118e-162	1	Slit2
Fermt1	1.20967e-164	1.39526	0.971	0.722	2.41934e-161	1	Fermt1
Pvrl1	5.38772e-163	0.529895	0.912	0.796	1.07754e-159	1	Pvrl1
Cald1	1.64277e-160	1.36249	0.943	0.616	3.28554e-157	1	Cald1
Pmepa1	2.5773e-160	1.27203	1	0.936	5.1546e-157	1	Pmepa1
Nr4a3	4.29994e-157	0.486169	0.886	0.657	8.59988e-154	1	Nr4a3
Tpm1	2.77937e-155	1.11303	0.972	0.877	5.55875e-152	1	Tpm1
Maf	8.22838e-155	0.373091	0.84	0.407	1.64568e-151	1	Maf
Tiparp	4.08824e-152	1.12002	0.958	0.593	8.17648e-149	1	Tiparp
Pmp22	4.94228e-152	0.26921	0.816	0.25	9.88455e-149	1	Pmp22
Ephb2	2.20569e-150	0.373211	0.884	0.554	4.41139e-147	1	Ephb2
Crybb3	1.77157e-146	0.296181	0.869	0.552	3.54313e-143	1	Crybb3
Vim	1.91436e-145	0.871704	0.938	0.722	3.82872e-142	1	Vim
Fgf1	4.31705e-145	0.558273	0.91	0.567	8.6341e-142	1	Fgf1
Osgin1	5.79227e-140	0.581293	0.915	0.591	1.15845e-136	1	Osgin1
Runx1	6.5589e-140	1.037	0.991	0.917	1.31178e-136	1	Runx1
Aebp1	3.46022e-138	1.12772	0.858	0.374	6.92044e-135	1	Aebp1
Ctsl	1.29824e-136	1.20369	0.998	0.915	2.59648e-133	1	Ctsl
Flnc	1.20664e-135	0.589721	0.869	0.336	2.41328e-132	1	Flnc
Tnfrsf11b	4.09077e-133	0.338568	0.846	0.556	8.18154e-130	1	Tnfrsf11b
Chil1	1.07511e-132	1.32315	0.901	0.365	2.15022e-129	1	Chil1
Cd63	1.1733e-131	0.818513	0.994	0.947	2.3466e-128	1	Cd63
Luzp1	2.23335e-131	1.11229	0.994	0.93	4.4667e-128	1	Luzp1
Clic4	8.13995e-130	1.03785	0.971	0.812	1.62799e-126	1	Clic4
Cebpb	4.03911e-129	0.953675	0.996	0.949	8.07822e-126	1	Cebpb
Palld	2.21051e-125	1.08732	0.879	0.437	4.42102e-122	1	Palld
Igfbp7	2.33977e-124	1.2931	0.827	0.407	4.67955e-121	1	Igfbp7
Hspb8	9.57758e-124	0.314096	0.879	0.545	1.91552e-120	1	Hspb8
Tac1	1.26716e-121	0.534868	0.833	0.592	2.53432e-118	1	Tac1
Col9a3	1.12787e-120	1.05419	0.836	0.283	2.25575e-117	1	Col9a3
Dusp14	4.92487e-119	0.46648	0.919	0.667	9.84974e-116	1	Dusp14
Ccl2	2.56361e-118	0.485467	0.853	0.565	5.12722e-115	1	Ccl2
Top1	3.97876e-118	0.911669	0.998	0.956	7.95752e-115	1	Top1
Nnat	9.31921e-118	0.431725	0.812	0.509	1.86384e-114	1	Nnat
Il24	1.13548e-117	0.539709	0.879	0.565	2.27096e-114	1	Il24
Srxn1	1.77763e-117	1.04986	0.956	0.675	3.55526e-114	1	Srxn1
1810011O10Rik	8.57304e-115	0.33191	0.95	0.897	1.71461e-111	1	1810011O10Rik
Wif1	5.46991e-112	0.949547	0.778	0.21	1.09398e-108	1	Wif1
S100a10	8.66858e-111	0.904487	0.996	0.914	1.73372e-107	1	S100a10
Tubb6	1.31274e-108	0.866317	0.93	0.68	2.62548e-105	1	Tubb6
Csf1	2.8177e-108	0.674375	0.93	0.701	5.6354e-105	1	Csf1
Slc1a3	1.34685e-106	0.357011	0.676	0.042	2.6937e-103	1	Slc1a3
Apoc1	3.79571e-106	1.2236	0.915	0.436	7.59143e-103	1	Apoc1
Pappa	8.74221e-106	0.472597	0.853	0.429	1.74844e-102	1	Pappa
Col9a2	1.38725e-105	0.935635	0.8	0.219	2.7745e-102	1	Col9a2
Tns4	3.68179e-105	0.442826	0.855	0.434	7.36358e-102	1	Tns4
Igkc	8.67738e-105	0.357766	0.906	0.406	1.73548e-101	1	Igkc
1500015O10Rik	3.59856e-104	1.38874	0.779	0.047	7.19711e-101	1	1500015O10Rik
Dusp5	2.12039e-103	0.593238	0.963	0.695	4.24077e-100	1	Dusp5
Prrg4	4.37365e-103	0.374715	0.875	0.502	8.7473e-100	1	Prrg4
Npm1	5.60124e-103	0.646765	0.998	0.985	1.12025e-99	1	Npm1
Myl9	3.55043e-102	1.39062	0.812	0.212	7.10086e-99	1	Myl9
Fstl1	1.1592e-101	0.518624	0.741	0.152	2.3184e-98	1	Fstl1
Mt1	1.89091e-101	0.872912	0.996	0.881	3.78182e-98	1	Mt1
Marcksl1	1.3286e-98	0.97749	0.994	0.837	2.65719e-95	1	Marcksl1
Gem	8.64919e-98	0.841819	0.926	0.765	1.72984e-94	1	Gem
Rgs10	1.30123e-97	0.281076	0.866	0.675	2.60247e-94	1	Rgs10
Map1lc3a	2.27427e-97	0.830432	0.86	0.736	4.54853e-94	1	Map1lc3a
Dusp7	5.84887e-96	0.710127	0.965	0.625	1.16977e-92	1	Dusp7
Mylk	1.24735e-95	1.07169	0.783	0.318	2.4947e-92	1	Mylk
Bdnf	1.38342e-95	0.42075	0.811	0.378	2.76683e-92	1	Bdnf
Uap1	1.13298e-94	0.802375	0.95	0.519	2.26596e-91	1	Uap1
Slco2a1	4.66635e-94	1.05713	0.928	0.715	9.33269e-91	1	Slco2a1
Rbpms	7.07299e-94	0.940988	0.829	0.366	1.4146e-90	1	Rbpms
Timp3	5.69196e-93	0.674388	0.899	0.62	1.13839e-89	1	Timp3
Trim29	6.61076e-92	0.522185	0.757	0.291	1.32215e-88	1	Trim29
Pqlc1	3.15283e-91	0.778288	0.95	0.584	6.30566e-88	1	Pqlc1
Dclk1	2.16051e-88	0.659512	0.903	0.703	4.32101e-85	1	Dclk1
Plat	5.02119e-87	0.412511	0.64	0.181	1.00424e-83	1	Plat
Postn	8.0337e-87	1.00245	0.811	0.497	1.60674e-83	1	Postn
Tnfrsf12a	4.91766e-86	0.935438	0.998	0.817	9.83533e-83	1	Tnfrsf12a
Krt5	6.2055e-84	1.07058	0.746	0.071	1.2411e-80	1	Krt5
Cxcl12	1.47207e-82	0.973468	0.726	0.227	2.94414e-79	1	Cxcl12
Krt16	1.0851e-81	0.583997	0.869	0.697	2.17019e-78	1	Krt16
Bag3	2.84077e-81	0.584274	0.95	0.775	5.68154e-78	1	Bag3
Dsp	3.91818e-81	0.563458	0.926	0.579	7.83635e-78	1	Dsp
Fosl1	3.35046e-80	0.753824	0.969	0.798	6.70091e-77	1	Fosl1
Ptms	3.49798e-79	0.785174	0.949	0.775	6.99596e-76	1	Ptms
H2afz	1.33628e-77	0.646962	0.996	0.935	2.67257e-74	1	H2afz
Ybx3	4.19317e-77	0.722443	0.989	0.866	8.38634e-74	1	Ybx3
Thbs1	2.08689e-76	1.08704	0.901	0.572	4.17377e-73	1	Thbs1
Crispld2	3.8423e-76	0.889583	0.816	0.372	7.68461e-73	1	Crispld2
Cnn1	4.40348e-76	1.37244	0.744	0.114	8.80696e-73	1	Cnn1
Pdpn	7.72694e-76	1.25056	0.754	0.301	1.54539e-72	1	Pdpn
Lmnb1	4.34691e-75	0.289692	0.855	0.541	8.69382e-72	1	Lmnb1
Fgfr1	8.88882e-75	0.713346	0.961	0.75	1.77776e-71	1	Fgfr1
Glrx	9.7688e-75	0.321157	0.752	0.288	1.95376e-71	1	Glrx
Txnrd1	4.72157e-74	0.793072	0.945	0.632	9.44315e-71	1	Txnrd1
Fxyd3	2.59394e-73	0.573319	0.985	0.906	5.18789e-70	1	Fxyd3
Col12a1	4.25936e-73	0.40769	0.75	0.387	8.51872e-70	1	Col12a1
Hbegf	2.51026e-72	0.463339	0.941	0.851	5.02051e-69	1	Hbegf
Mt2	1.15274e-71	0.570045	0.971	0.686	2.30548e-68	1	Mt2
Gja1	7.69668e-68	0.65268	0.752	0.227	1.53934e-64	1	Gja1
Lgals7	2.67022e-66	0.767848	0.952	0.763	5.34045e-63	1	Lgals7
Fam83g	2.21004e-64	0.280426	0.869	0.588	4.42009e-61	1	Fam83g
Igfbp5	1.24667e-63	0.824079	0.855	0.806	2.49334e-60	1	Igfbp5
Arl4c	4.43718e-62	0.751807	0.746	0.345	8.87436e-59	1	Arl4c
Pxdc1	3.97708e-61	0.811054	0.741	0.465	7.95416e-58	1	Pxdc1
Fgg	3.70438e-60	0.399625	0.173	0.37	7.40877e-57	1	Fgg
Myh11	1.12358e-59	1.11531	0.702	0.148	2.24717e-56	1	Myh11
Neat1	1.5848e-59	0.531638	0.998	0.968	3.1696e-56	1	Neat1
2900026A02Rik	7.45033e-59	0.637854	0.822	0.417	1.49007e-55	1	2900026A02Rik
Lcn2	3.1768e-58	0.589394	0.989	0.876	6.3536e-55	1	Lcn2
Fam129a	4.51121e-58	0.3541	0.699	0.361	9.02241e-55	1	Fam129a
Ran	8.24387e-58	0.468456	0.945	0.914	1.64877e-54	1	Ran
Rhoq	6.97663e-57	0.450991	0.945	0.61	1.39533e-53	1	Rhoq
Col4a5	1.24065e-56	0.543478	0.73	0.402	2.48129e-53	1	Col4a5
Pdlim7	1.32771e-55	0.724095	0.776	0.752	2.65542e-52	1	Pdlim7
Ifitm2	2.60964e-54	0.498127	0.947	0.892	5.21929e-51	1	Ifitm2
Hilpda	5.08515e-54	0.420034	0.923	0.734	1.01703e-50	1	Hilpda
Ptx3	1.78262e-53	0.706238	0.586	0.067	3.56525e-50	1	Ptx3
Ptpn14	4.06811e-53	0.262257	0.816	0.652	8.13622e-50	1	Ptpn14
Cnn3	2.35945e-52	0.60599	0.824	0.684	4.7189e-49	1	Cnn3
Cbr2	5.14547e-52	0.520756	0.629	0.148	1.02909e-48	1	Cbr2
Flna	1.00676e-51	0.63008	0.79	0.68	2.01351e-48	1	Flna
Hspd1	1.9327e-51	0.553341	0.939	0.809	3.86541e-48	1	Hspd1
Rbp1	1.97412e-50	0.530427	0.954	0.86	3.94824e-47	1	Rbp1
Nrtn	4.74533e-50	0.31614	0.91	0.727	9.49066e-47	1	Nrtn
Ier3	2.41933e-48	0.744508	0.996	0.902	4.83867e-45	1	Ier3
Smtn	7.94163e-48	0.659497	0.721	0.486	1.58833e-44	1	Smtn
Itm2c	1.43495e-47	0.598892	0.899	0.701	2.8699e-44	1	Itm2c
Iffo2	1.06598e-46	0.262735	0.879	0.759	2.13196e-43	1	Iffo2
Krt23	1.95619e-44	0.312118	0.829	0.693	3.91238e-41	1	Krt23
Vegfa	3.1551e-44	0.758992	0.814	0.687	6.31021e-41	1	Vegfa
Dst	5.70677e-43	0.579558	0.974	0.812	1.14135e-39	1	Dst
Zfp703	8.15841e-42	0.347609	0.912	0.707	1.63168e-38	1	Zfp703
Tubb2a	1.41117e-41	0.746366	0.765	0.637	2.82234e-38	1	Tubb2a
Cxcl16	3.71559e-41	0.480123	0.908	0.566	7.43117e-38	1	Cxcl16
Icam1	3.88202e-41	0.380901	0.928	0.641	7.76403e-38	1	Icam1
Tm4sf1	2.72598e-40	0.799064	0.926	0.748	5.45196e-37	1	Tm4sf1
Sox4	3.12666e-40	0.33984	0.956	0.926	6.25331e-37	1	Sox4
Pkm	5.45399e-40	0.398649	0.915	0.856	1.0908e-36	1	Pkm
Nrg1	5.8099e-40	0.861732	0.612	0.109	1.16198e-36	1	Nrg1
App	7.72129e-40	0.384042	0.915	0.817	1.54426e-36	1	App
Tsc22d1	2.94078e-38	0.711832	0.818	0.681	5.88157e-35	1	Tsc22d1
Map2k3	3.96477e-38	0.503304	0.862	0.765	7.92954e-35	1	Map2k3
Nfix	4.94399e-38	0.481537	0.972	0.888	9.88798e-35	1	Nfix
Itga6	1.2458e-36	0.472159	0.836	0.736	2.49161e-33	1	Itga6
Itgb1	5.1303e-35	0.447507	0.814	0.734	1.02606e-31	1	Itgb1
Tshz2	1.3777e-34	0.698757	0.658	0.441	2.7554e-31	1	Tshz2
Phlda3	3.60506e-34	0.379723	0.676	0.353	7.21011e-31	1	Phlda3
Cstb	4.66336e-34	0.438857	0.989	0.908	9.32671e-31	1	Cstb
Col16a1	2.24391e-33	0.570785	0.682	0.381	4.48782e-30	1	Col16a1
Bgn	4.3861e-33	0.788753	0.605	0.024	8.7722e-30	1	Bgn
Mmp2	4.55545e-33	0.823332	0.629	0.303	9.11089e-30	1	Mmp2
Mrps6	1.10836e-32	0.52293	0.871	0.73	2.21671e-29	1	Mrps6
Tubb4b	1.19628e-32	0.411958	0.991	0.856	2.39255e-29	1	Tubb4b
Cpne8	5.3174e-28	0.688999	0.643	0.413	1.06348e-24	1	Cpne8
Perp	7.14842e-28	0.493752	0.715	0.533	1.42968e-24	1	Perp
Prdx1	8.64957e-28	0.29411	0.969	0.951	1.72991e-24	1	Prdx1
Nrip1	1.67613e-27	0.424483	0.901	0.852	3.35226e-24	1	Nrip1
Slpi	1.68484e-27	0.983937	0.669	0.506	3.36969e-24	1	Slpi
Cdh13	1.87481e-27	0.393083	0.597	0.227	3.74962e-24	1	Cdh13
Clca3a2	2.78228e-27	0.489082	0.627	0.425	5.56457e-24	1	Clca3a2
Ddit4	3.90319e-27	0.321254	0.914	0.83	7.80638e-24	1	Ddit4
Auts2	6.1938e-27	0.458706	0.912	0.824	1.23876e-23	1	Auts2
Dstn	2.28217e-26	0.257862	0.969	0.93	4.56435e-23	1	Dstn
Trib1	2.43058e-26	0.371923	0.952	0.742	4.86117e-23	1	Trib1
Dusp1	2.61891e-26	0.461935	0.95	0.912	5.23781e-23	1	Dusp1
Lpgat1	5.5766e-26	0.508487	0.721	0.684	1.11532e-22	1	Lpgat1
Herpud1	3.72444e-25	0.319839	0.829	0.628	7.44887e-22	1	Herpud1
Sphk1	1.73082e-24	0.611036	0.654	0.537	3.46164e-21	1	Sphk1
Ugdh	2.68421e-24	0.268499	0.528	0.316	5.36841e-21	1	Ugdh
Trp63	3.04531e-24	0.697825	0.551	0.096	6.09063e-21	1	Trp63
Smim3	3.36543e-24	0.484709	0.678	0.401	6.73087e-21	1	Smim3
Lipg	4.51058e-24	0.510719	0.539	0.073	9.02117e-21	1	Lipg
Lhfp	4.63686e-24	0.748271	0.608	0.221	9.27372e-21	1	Lhfp
Serpinh1	7.42282e-24	0.535237	0.754	0.798	1.48456e-20	1	Serpinh1
Nedd4	3.25222e-23	0.365283	0.96	0.829	6.50445e-20	1	Nedd4
Pawr	3.71005e-23	0.39908	0.835	0.774	7.4201e-20	1	Pawr
Lgals1	5.14928e-23	0.714069	0.625	0.357	1.02986e-19	1	Lgals1
Dusp6	5.85461e-23	0.620646	0.581	0.355	1.17092e-19	1	Dusp6
Kitl	3.26059e-22	0.632508	0.638	0.501	6.52119e-19	1	Kitl
Baiap2	6.7396e-22	0.300446	0.858	0.619	1.34792e-18	1	Baiap2
Gadd45b	8.83088e-22	0.312048	0.947	0.829	1.76618e-18	1	Gadd45b
Csrp1	5.30995e-21	0.27126	0.939	0.908	1.06199e-17	1	Csrp1
Igfbp3	2.67273e-20	1.07911	0.585	0.141	5.34546e-17	1	Igfbp3
Cst3	4.60432e-20	0.432636	0.717	0.733	9.20864e-17	1	Cst3
Slc2a1	3.51594e-19	0.376946	0.807	0.688	7.03189e-16	1	Slc2a1
Tlr2	7.12494e-19	0.348429	0.366	0.557	1.42499e-15	1	Tlr2
Pkp4	8.6693e-19	0.65835	0.607	0.519	1.73386e-15	1	Pkp4
4631405K08Rik	4.58563e-18	0.529693	0.526	0.142	9.17126e-15	1	4631405K08Rik
Pbx1	1.0215e-17	0.381497	0.656	0.565	2.04299e-14	1	Pbx1
Jag1	1.4592e-17	0.766422	0.596	0.486	2.9184e-14	1	Jag1
Igf1r	2.55739e-17	0.285003	0.562	0.359	5.11479e-14	1	Igf1r
Sdc4	4.04479e-17	0.343274	0.978	0.949	8.08957e-14	1	Sdc4
Epas1	4.78055e-17	0.285338	0.64	0.542	9.56109e-14	1	Epas1
Stk40	7.32628e-17	0.287882	0.938	0.711	1.46526e-13	1	Stk40
Sntb2	1.17451e-16	0.461189	0.645	0.463	2.34902e-13	1	Sntb2
Pdlim3	2.39465e-16	0.523443	0.557	0.399	4.7893e-13	1	Pdlim3
Dpysl3	3.90738e-16	0.444335	0.592	0.281	7.81475e-13	1	Dpysl3
Cd44	4.66756e-16	0.56909	0.614	0.44	9.33511e-13	1	Cd44
Nav2	5.65337e-16	0.422201	0.728	0.703	1.13067e-12	1	Nav2
Slc6a8	6.21716e-16	0.479075	0.568	0.378	1.24343e-12	1	Slc6a8
Tenm2	8.9787e-16	0.611984	0.562	0.156	1.79574e-12	1	Tenm2
Ctnna1	8.47881e-15	0.262639	0.783	0.728	1.69576e-11	1	Ctnna1
Nenf	2.27036e-14	0.294417	0.827	0.74	4.54072e-11	1	Nenf
Mical2	5.33189e-14	0.665855	0.575	0.391	1.06638e-10	1	Mical2
Snai2	7.82502e-14	0.603989	0.524	0.022	1.565e-10	1	Snai2
Amotl1	9.96045e-14	0.39283	0.689	0.546	1.99209e-10	1	Amotl1
Osmr	1.64788e-13	0.386579	0.642	0.502	3.29575e-10	1	Osmr
Col18a1	2.37549e-13	0.32672	0.485	0.131	4.75097e-10	1	Col18a1
Zfp36l1	8.51412e-13	0.254683	0.987	0.931	1.70282e-09	1	Zfp36l1
Fhl2	8.93803e-13	0.356962	0.711	0.671	1.78761e-09	1	Fhl2
Denr	1.04408e-12	0.267715	0.949	0.838	2.08817e-09	1	Denr
Angptl4	2.99656e-12	0.436213	0.627	0.369	5.99312e-09	1	Angptl4
Tmem176b	3.54061e-12	0.279555	0.985	0.925	7.08122e-09	1	Tmem176b
Prelp	1.00415e-11	0.531862	0.487	0.113	2.0083e-08	1	Prelp
Sh2d5	1.40895e-11	0.261207	0.353	0.45	2.8179e-08	1	Sh2d5
Lrp1	3.44899e-11	0.446887	0.537	0.378	6.89799e-08	1	Lrp1
Timp1	3.61118e-11	0.68733	0.616	0.405	7.22236e-08	1	Timp1
Oaf	1.05849e-10	0.277493	0.599	0.442	2.11698e-07	1	Oaf
Prss23	1.16773e-10	0.397461	0.605	0.454	2.33545e-07	1	Prss23
Lima1	1.37672e-10	0.342158	0.627	0.614	2.75343e-07	1	Lima1
Fndc3b	1.90866e-10	0.327662	0.719	0.649	3.81733e-07	1	Fndc3b
Plaur	6.01054e-10	0.39132	0.818	0.669	1.20211e-06	1	Plaur
CT025619.1	6.09128e-10	0.251123	0.289	0.02	1.21826e-06	1	CT025619.1
Gfra1	1.07257e-09	0.430573	0.48	0.019	2.14514e-06	1	Gfra1
Prnp	1.74468e-09	0.532205	0.616	0.571	3.48936e-06	1	Prnp
Tspan3	2.07651e-09	0.285071	0.704	0.59	4.15302e-06	1	Tspan3
Synpo	6.34105e-09	0.442275	0.548	0.367	1.26821e-05	1	Synpo
Ltbp2	3.01962e-08	0.286439	0.425	0.656	6.03923e-05	1	Ltbp2
Pltp	3.83945e-08	0.590052	0.509	0.079	7.6789e-05	1	Pltp
Matn4	4.28007e-08	0.387003	0.369	0.496	8.56013e-05	1	Matn4
Maged1	7.47507e-08	0.339397	0.638	0.595	0.000149501	1	Maged1
Scn7a	1.05575e-07	0.518438	0.445	0.032	0.000211149	1	Scn7a
Crem	1.25521e-07	0.289177	0.697	0.603	0.000251043	1	Crem
Lmod1	1.51909e-07	0.334044	0.551	0.424	0.000303818	1	Lmod1
Spry2	3.02544e-07	0.521054	0.426	0.301	0.000605087	1	Spry2
Fbxo32	3.36289e-07	0.388286	0.338	0.299	0.000672578	1	Fbxo32
Medag	6.63001e-07	0.384099	0.311	0.021	0.001326	1	Medag
Axl	1.58637e-06	0.470861	0.496	0.225	0.00317274	1	Axl
Lgr4	2.87209e-06	0.367838	0.336	0.272	0.00574417	1	Lgr4
Cyp1b1	3.11387e-06	0.34414	0.325	0.214	0.00622774	1	Cyp1b1
Mthfd2	3.50571e-06	0.389497	0.574	0.488	0.00701143	1	Mthfd2
Emb	6.55952e-06	0.458651	0.577	0.624	0.013119	1	Emb
Kctd1	7.18607e-06	0.382598	0.583	0.501	0.0143721	1	Kctd1
Col14a1	9.79274e-06	0.334757	0.369	0.016	0.0195855	1	Col14a1
Kctd4	5.67782e-05	0.340984	0.373	0.011	0.113556	1	Kctd4
Ccnd2	0.000130474	0.376213	0.634	0.61	0.260947	1	Ccnd2
C4b	0.000250755	0.432992	0.513	0.433	0.501509	1	C4b
Lamb3	0.000358928	0.538803	0.506	0.417	0.717856	1	Lamb3
Cdh3	0.000362143	0.391601	0.362	0.192	0.724286	1	Cdh3
Wnt10a	0.00055714	0.425779	0.381	0.029	1	1	Wnt10a
Plpp3	0.000829972	0.575903	0.535	0.502	1	1	Plpp3
Eln	0.00118235	0.549307	0.474	0.032	1	1	Eln
Net1	0.00129735	0.300171	0.472	0.256	1	1	Net1
Krt42	0.00356456	0.365219	0.502	0.392	1	1	Krt42
Id4	0.00375818	0.537108	0.489	0.307	1	1	Id4
Krt15	0.00391311	0.458768	0.408	0.461	1	1	Krt15
Plk2	0.00401756	0.280559	0.596	0.612	1	1	Plk2
Wfdc18	5.99693e-126	1.8528	0.997	0.754	1.19939e-122	2	Wfdc18
Sorbs2	2.39318e-117	0.939359	0.845	0.243	4.78636e-114	2	Sorbs2
Rspo1	4.69258e-115	1.32271	0.922	0.698	9.38516e-112	2	Rspo1
Cited4	1.28255e-113	1.08424	0.925	0.445	2.56511e-110	2	Cited4
Ehf	2.8836e-102	1.08643	0.969	0.574	5.7672e-99	2	Ehf
Barx2	2.07711e-97	0.862529	0.901	0.712	4.15422e-94	2	Barx2
Txnip	1.26976e-94	1.27474	0.944	0.512	2.53951e-91	2	Txnip
Dbi	1.84538e-92	1.07359	0.991	0.806	3.69077e-89	2	Dbi
Fcgbp	1.16169e-89	1.13979	0.904	0.468	2.32339e-86	2	Fcgbp
Ogfrl1	1.31782e-89	1.01931	0.888	0.478	2.63564e-86	2	Ogfrl1
Hspa1a	2.60642e-85	1.06845	0.975	0.87	5.21285e-82	2	Hspa1a
Cytip	3.14873e-85	0.946306	0.885	0.743	6.29745e-82	2	Cytip
Mfge8	1.85431e-83	0.894006	0.988	0.856	3.70863e-80	2	Mfge8
Plb1	3.48872e-80	0.896038	0.86	0.332	6.97744e-77	2	Plb1
Gm266	4.20564e-80	0.61658	0.739	0.227	8.41129e-77	2	Gm266
Tcf7l2	3.01494e-78	0.848258	0.929	0.662	6.02988e-75	2	Tcf7l2
Elf5	3.225e-78	0.698286	0.891	0.455	6.45001e-75	2	Elf5
Ccdc141	2.29798e-77	0.639986	0.826	0.589	4.59596e-74	2	Ccdc141
Lmo4	3.34198e-76	0.912453	0.932	0.606	6.68396e-73	2	Lmo4
Kit	4.22176e-76	0.873341	0.764	0.259	8.44352e-73	2	Kit
Mgst1	7.88069e-76	0.939131	0.963	0.878	1.57614e-72	2	Mgst1
Cryab	9.00757e-74	0.847411	0.885	0.712	1.80151e-70	2	Cryab
Nfib	1.43548e-68	0.80328	0.953	0.705	2.87097e-65	2	Nfib
Muc15	1.6146e-67	0.808479	0.86	0.643	3.2292e-64	2	Muc15
Trps1	8.87558e-66	0.804398	0.978	0.719	1.77512e-62	2	Trps1
Hspa1b	1.1923e-64	0.655247	0.969	0.915	2.3846e-61	2	Hspa1b
Gm26917	8.57218e-62	0.787104	0.925	0.924	1.71444e-58	2	Gm26917
Ctsh	5.06947e-59	0.72773	0.935	0.863	1.01389e-55	2	Ctsh
Ddah2	1.10232e-58	0.5815	0.876	0.571	2.20464e-55	2	Ddah2
Rnase1	5.04967e-55	0.511945	0.755	0.546	1.00993e-51	2	Rnase1
Clmn	2.46644e-53	0.621623	0.792	0.576	4.93288e-50	2	Clmn
Stmn1	6.324e-52	0.520568	0.901	0.887	1.2648e-48	2	Stmn1
Gas6	2.68326e-51	0.693827	0.82	0.484	5.36652e-48	2	Gas6
Cldn3	8.98877e-50	0.672087	0.994	0.783	1.79775e-46	2	Cldn3
Mllt4	1.06036e-49	0.377888	0.863	0.888	2.12072e-46	2	Mllt4
Ecscr	2.57509e-47	0.371507	0.77	0.534	5.15019e-44	2	Ecscr
Syne4	2.14889e-44	0.46331	0.835	0.484	4.29779e-41	2	Syne4
Spns2	6.18992e-43	0.397642	0.696	0.454	1.23798e-39	2	Spns2
Sdpr	1.35753e-42	0.26095	0.717	0.692	2.71506e-39	2	Sdpr
Fosb	1.80441e-42	0.353739	0.969	0.944	3.60883e-39	2	Fosb
Ubd	2.45619e-41	0.347312	0.764	0.485	4.91237e-38	2	Ubd
Pvrl4	2.56288e-40	0.322267	0.801	0.813	5.12576e-37	2	Pvrl4
Jun	6.96699e-40	0.678645	0.994	0.957	1.3934e-36	2	Jun
Fxyd31	1.37873e-39	0.476059	0.981	0.917	2.75747e-36	2	Fxyd3
Cracr2b	1.77383e-39	0.47357	0.798	0.538	3.54766e-36	2	Cracr2b
Ccnd1	7.97311e-39	0.634328	0.894	0.836	1.59462e-35	2	Ccnd1
Atp6v1b1	1.23612e-38	0.576233	0.696	0.343	2.47225e-35	2	Atp6v1b1
Ltbp1	2.5974e-38	0.391935	0.699	0.551	5.19479e-35	2	Ltbp1
Tnf	5.08919e-38	0.274658	0.767	0.743	1.01784e-34	2	Tnf
Hes1	1.24324e-36	0.623958	0.876	0.822	2.48648e-33	2	Hes1
Sox10	2.5255e-36	0.501038	0.786	0.57	5.05099e-33	2	Sox10
Ier2	5.79865e-36	0.655899	0.975	0.928	1.15973e-32	2	Ier2
Atp6v1c2	7.32399e-36	0.309831	0.767	0.528	1.4648e-32	2	Atp6v1c2
Cd81	8.73069e-36	0.542604	0.95	0.716	1.74614e-32	2	Cd81
Rhov	1.54996e-35	0.291389	0.835	0.468	3.09992e-32	2	Rhov
Gjb2	3.8087e-33	0.288204	0.68	0.41	7.61741e-30	2	Gjb2
Foxs1	9.71195e-33	0.298055	0.64	0.318	1.94239e-29	2	Foxs1
Bglap3	1.29376e-31	0.282854	0.528	0.217	2.58752e-28	2	Bglap3
Lurap1l	1.32392e-31	0.392443	0.587	0.273	2.64785e-28	2	Lurap1l
Gpx4	1.16593e-30	0.408365	0.988	0.943	2.33186e-27	2	Gpx4
Id2	1.54064e-30	0.669936	0.866	0.809	3.08127e-27	2	Id2
Pbx11	1.55791e-30	0.420444	0.792	0.551	3.11582e-27	2	Pbx1
Serf1	1.07387e-29	0.327255	0.814	0.593	2.14773e-26	2	Serf1
Muc1	1.79825e-29	0.477458	0.689	0.404	3.5965e-26	2	Muc1
Tmc4	4.2167e-29	0.458444	0.913	0.851	8.43341e-26	2	Tmc4
Tmsb4x	9.65334e-29	0.418375	0.997	0.98	1.93067e-25	2	Tmsb4x
Slc5a3	5.52825e-28	0.287469	0.783	0.771	1.10565e-24	2	Slc5a3
Bst2	2.63805e-24	0.354291	0.77	0.676	5.27609e-21	2	Bst2
Hmgn3	4.64718e-24	0.467863	0.711	0.61	9.29437e-21	2	Hmgn3
Irx1	6.79745e-24	0.436405	0.767	0.584	1.35949e-20	2	Irx1
Atp2b1	8.02837e-24	0.453163	0.842	0.691	1.60567e-20	2	Atp2b1
Irx5	8.65654e-24	0.3136	0.879	0.787	1.73131e-20	2	Irx5
Ahr	2.72874e-23	0.359547	0.736	0.549	5.45747e-20	2	Ahr
Egr1	4.96109e-23	0.288337	0.947	0.792	9.92218e-20	2	Egr1
Myo6	5.90623e-23	0.421628	0.599	0.384	1.18125e-19	2	Myo6
Ltf	2.67269e-22	0.937988	0.522	0.198	5.34538e-19	2	Ltf
G0s2	2.67787e-22	0.300421	0.733	0.76	5.35575e-19	2	G0s2
Nfkbia	1.37278e-19	0.421484	0.975	0.895	2.74555e-16	2	Nfkbia
Slc5a8	2.37981e-19	0.428277	0.497	0.147	4.75962e-16	2	Slc5a8
Cd59a	2.86482e-19	0.281482	0.612	0.485	5.72963e-16	2	Cd59a
Kcnn4	4.21818e-19	0.446512	0.702	0.725	8.43637e-16	2	Kcnn4
Crip2	7.1583e-19	0.395033	0.882	0.792	1.43166e-15	2	Crip2
Foxc1	7.88637e-19	0.381566	0.599	0.379	1.57727e-15	2	Foxc1
Wnt5b	9.56153e-19	0.35214	0.646	0.395	1.91231e-15	2	Wnt5b
Ppp1r14b	1.318e-18	0.348562	0.963	0.927	2.63601e-15	2	Ppp1r14b
Fos	4.78206e-18	0.377779	0.963	0.896	9.56412e-15	2	Fos
Gm42418	1.96417e-17	0.408733	1	0.999	3.92834e-14	2	Gm42418
Plpp2	5.06765e-17	0.313029	0.767	0.603	1.01353e-13	2	Plpp2
Rhob	5.47972e-17	0.289758	0.919	0.878	1.09594e-13	2	Rhob
Crip1	1.73579e-16	0.628931	0.801	0.753	3.47158e-13	2	Crip1
Arrdc4	1.9496e-16	0.261282	0.618	0.39	3.8992e-13	2	Arrdc4
Spint2	2.53716e-16	0.281541	0.957	0.895	5.07432e-13	2	Spint2
Tacstd2	1.54701e-14	0.373329	0.817	0.754	3.09402e-11	2	Tacstd2
Nrtn1	3.34892e-14	0.271276	0.814	0.768	6.69784e-11	2	Nrtn
Wisp2	5.74497e-14	0.398509	0.46	0.213	1.14899e-10	2	Wisp2
Smim22	8.30075e-14	0.30858	0.702	0.487	1.66015e-10	2	Smim22
Crabp2	9.28282e-14	0.492355	0.581	0.454	1.85656e-10	2	Crabp2
Irx2	1.11639e-13	0.279308	0.795	0.699	2.23279e-10	2	Irx2
Ltbp3	1.73106e-13	0.282554	0.739	0.608	3.46213e-10	2	Ltbp3
Cyr61	3.61709e-13	0.36649	0.919	0.716	7.23419e-10	2	Cyr61
Phlda1	9.7687e-12	0.285017	0.96	0.898	1.95374e-08	2	Phlda1
Clta	3.33118e-11	0.25587	0.944	0.936	6.66236e-08	2	Clta
Alox12e	3.05429e-10	0.347066	0.537	0.343	6.10858e-07	2	Alox12e
Shisa2	7.46847e-10	0.438918	0.565	0.532	1.49369e-06	2	Shisa2
Chka	1.33706e-08	0.252725	0.904	0.951	2.67412e-05	2	Chka
Eva1b	2.94044e-08	0.261371	0.63	0.514	5.88088e-05	2	Eva1b
C2cd4b	3.92555e-08	0.385839	0.767	0.795	7.8511e-05	2	C2cd4b
Flrt3	7.22627e-08	0.28172	0.621	0.608	0.000144525	2	Flrt3
Tmem176b1	5.33485e-07	0.300046	0.969	0.936	0.00106697	2	Tmem176b
Tmem176a	3.46046e-06	0.267875	0.894	0.878	0.00692091	2	Tmem176a
Plscr2	4.97588e-06	0.389358	0.547	0.494	0.00995176	2	Plscr2
Hspb1	6.40641e-06	0.298921	0.972	0.937	0.0128128	2	Hspb1
Rab25	5.4193e-05	0.25948	0.708	0.783	0.108386	2	Rab25
Tnfaip2	0.000213762	0.272989	0.432	0.304	0.427523	2	Tnfaip2
Hebp1	0.000480189	0.332192	0.565	0.656	0.960377	2	Hebp1
Foxq1	0.00138846	0.320807	0.416	0.65	1	2	Foxq1
Tnfsf11	2.23198e-181	0.642869	0.878	0.168	4.46397e-178	3	Tnfsf11
D730048I06Rik	4.44036e-178	0.305487	0.749	0.089	8.88071e-175	3	D730048I06Rik
Prlr	3.9417e-136	1.72985	1	0.474	7.8834e-133	3	Prlr
Wnt4	1.77108e-131	1.5543	0.989	0.806	3.54215e-128	3	Wnt4
Id3	3.97389e-127	1.93287	0.971	0.748	7.94779e-124	3	Id3
Gpx3	3.9878e-125	2.10767	0.982	0.371	7.97561e-122	3	Gpx3
Klf2	5.27665e-120	1.82114	0.978	0.827	1.05533e-116	3	Klf2
Ptn	1.59247e-116	1.7096	0.993	0.701	3.18495e-113	3	Ptn
Stc2	5.36746e-115	1.53914	0.971	0.596	1.07349e-111	3	Stc2
Aqp5	2.26105e-114	1.59831	0.946	0.273	4.5221e-111	3	Aqp5
Calca	1.17023e-112	1.89718	0.993	0.801	2.34047e-109	3	Calca
Tmed3	1.72314e-111	1.69123	0.964	0.744	3.44627e-108	3	Tmed3
Fmo2	2.70367e-111	0.586656	0.882	0.407	5.40733e-108	3	Fmo2
Tbx3	3.15931e-111	1.23485	0.968	0.662	6.31863e-108	3	Tbx3
Fuca1	3.88971e-111	1.26146	0.964	0.394	7.77942e-108	3	Fuca1
Plac8	7.22506e-111	1.08176	0.968	0.59	1.44501e-107	3	Plac8
Defb1	8.81473e-107	0.615056	0.824	0.178	1.76295e-103	3	Defb1
Atf3	2.12502e-105	1.66849	0.996	0.913	4.25005e-102	3	Atf3
Carkd	1.17328e-103	0.487362	0.964	0.878	2.34656e-100	3	Carkd
Gm4951	2.43403e-103	0.312239	0.803	0.226	4.86806e-100	3	Gm4951
Apc	1.31106e-102	1.2444	0.986	0.807	2.62213e-99	3	Apc
Cited1	2.13452e-102	1.57464	0.964	0.754	4.26903e-99	3	Cited1
Pvrl2	1.9858e-99	0.557189	0.95	0.827	3.97159e-96	3	Pvrl2
Krt19	1.08473e-95	1.29014	1	0.695	2.16946e-92	3	Krt19
Areg	1.88567e-95	1.40174	1	0.818	3.77133e-92	3	Areg
Bmp3	1.14781e-94	0.58603	0.756	0.067	2.29562e-91	3	Bmp3
Cd164	7.73861e-94	0.901725	0.993	0.723	1.54772e-90	3	Cd164
Gde1	4.14611e-93	0.990526	0.957	0.553	8.29222e-90	3	Gde1
Gdpd1	8.87247e-93	0.622937	0.932	0.473	1.77449e-89	3	Gdpd1
S100a6	1.63528e-92	1.098	0.993	0.812	3.27055e-89	3	S100a6
Cldn10	1.06921e-91	1.05391	0.935	0.678	2.13841e-88	3	Cldn10
Wfdc12	1.64397e-91	1.15558	0.817	0.42	3.28793e-88	3	Wfdc12
Wfdc2	2.35538e-91	1.1397	0.961	0.472	4.71076e-88	3	Wfdc2
Tmem56	7.22171e-91	0.934387	0.885	0.262	1.44434e-87	3	Tmem56
Krt18	5.17204e-88	0.965582	1	0.852	1.03441e-84	3	Krt18
Gsta4	1.69861e-87	0.591905	0.882	0.34	3.39721e-84	3	Gsta4
Wbp5	7.76153e-86	0.406347	0.989	0.953	1.55231e-82	3	Wbp5
Slc25a17	1.5499e-83	0.817295	0.964	0.502	3.0998e-80	3	Slc25a17
Fam210b	1.6649e-81	0.771248	0.953	0.626	3.3298e-78	3	Fam210b
P4ha2	1.06665e-80	0.283043	0.846	0.462	2.13331e-77	3	P4ha2
Tmem86a	3.44123e-80	0.591158	0.835	0.429	6.88246e-77	3	Tmem86a
Zbtb16	2.01296e-78	0.297427	0.746	0.166	4.02593e-75	3	Zbtb16
Bsg	1.00388e-77	0.707655	0.989	0.879	2.00776e-74	3	Bsg
Prdx2	2.06865e-77	0.793708	0.993	0.923	4.13729e-74	3	Prdx2
Btg2	8.10341e-77	1.01294	0.989	0.928	1.62068e-73	3	Btg2
Rhob1	1.99335e-76	0.826672	0.993	0.867	3.9867e-73	3	Rhob
Cxcl15	2.59984e-75	0.851262	0.871	0.373	5.19967e-72	3	Cxcl15
Iigp1	3.46931e-75	0.377943	0.824	0.589	6.93861e-72	3	Iigp1
2700094K13Rik	1.12698e-74	0.316502	0.892	0.845	2.25395e-71	3	2700094K13Rik
Sptlc3	1.31799e-74	0.308162	0.738	0.328	2.63599e-71	3	Sptlc3
Hist1h2bc	3.08918e-73	0.938918	0.903	0.4	6.17836e-70	3	Hist1h2bc
Cystm1	4.02615e-73	0.686476	0.986	0.741	8.05229e-70	3	Cystm1
Id1	3.52278e-72	0.498544	0.839	0.718	7.04556e-69	3	Id1
Jund	6.6312e-72	1.16987	1	0.994	1.32624e-68	3	Jund
Acot1	5.13381e-71	0.966902	0.986	0.874	1.02676e-67	3	Acot1
R3hdml	4.06286e-69	0.369227	0.842	0.401	8.12572e-66	3	R3hdml
Anxa4	7.45158e-69	0.703333	0.953	0.551	1.49032e-65	3	Anxa4
Gipc2	4.68014e-68	0.735554	0.885	0.45	9.36027e-65	3	Gipc2
Hist1h1c	1.51459e-66	1.12018	0.889	0.514	3.02918e-63	3	Hist1h1c
Tesc	8.81447e-66	0.402834	0.867	0.662	1.76289e-62	3	Tesc
Ly6c1	3.24245e-65	0.478543	0.731	0.228	6.4849e-62	3	Ly6c1
H3f3b	5.11138e-65	0.650074	1	0.996	1.02228e-61	3	H3f3b
D8Ertd82e	8.8272e-65	0.372218	0.921	0.847	1.76544e-61	3	D8Ertd82e
Wee1	1.0128e-64	0.621509	0.925	0.522	2.02559e-61	3	Wee1
Krt8	8.02884e-64	0.803641	1	0.964	1.60577e-60	3	Krt8
Fxyd2	1.10821e-63	1.60141	0.781	0.364	2.21642e-60	3	Fxyd2
Cd200	4.14156e-63	0.703226	0.853	0.374	8.28312e-60	3	Cd200
Rgs2	1.34552e-62	0.415281	0.864	0.631	2.69103e-59	3	Rgs2
Fam3c	3.8056e-61	0.825242	0.95	0.719	7.61119e-58	3	Fam3c
Fos1	2.28116e-60	1.08899	1	0.892	4.56232e-57	3	Fos
Cyp3a57	2.42334e-60	0.549388	0.746	0.288	4.84667e-57	3	Cyp3a57
Cd9	5.31312e-60	0.763854	0.996	0.977	1.06262e-56	3	Cd9
Lama5	2.66412e-58	0.441024	0.953	0.628	5.32825e-55	3	Lama5
Capsl	6.96486e-58	0.929698	0.817	0.489	1.39297e-54	3	Capsl
Abcc3	1.10564e-57	0.362996	0.86	0.475	2.21127e-54	3	Abcc3
Gng12	1.28872e-55	0.811693	0.946	0.655	2.57744e-52	3	Gng12
Scarb1	1.69746e-55	0.461124	0.935	0.432	3.39493e-52	3	Scarb1
Tph1	2.47064e-55	1.27135	0.832	0.31	4.94128e-52	3	Tph1
Tcn2	3.10306e-55	0.526903	0.95	0.574	6.20612e-52	3	Tcn2
Slc7a2	3.98301e-55	0.637882	0.889	0.434	7.96602e-52	3	Slc7a2
Slc12a2	5.85703e-55	0.878593	0.882	0.604	1.17141e-51	3	Slc12a2
Hp	5.98236e-55	1.02762	0.789	0.335	1.19647e-51	3	Hp
Mlf1	1.83854e-54	0.38685	0.878	0.659	3.67707e-51	3	Mlf1
Tagln2	3.16422e-54	0.678792	0.989	0.781	6.32845e-51	3	Tagln2
Hist1h4i	9.93876e-54	0.972986	0.849	0.712	1.98775e-50	3	Hist1h4i
Dctn3	1.62944e-53	0.721039	0.975	0.811	3.25887e-50	3	Dctn3
Cdo1	3.28099e-53	0.926545	0.806	0.625	6.56198e-50	3	Cdo1
Cldn4	5.25422e-53	0.698247	1	0.911	1.05084e-49	3	Cldn4
Uqcr11	9.7976e-53	0.515517	0.986	0.805	1.95952e-49	3	Uqcr11
Fosb1	1.62786e-51	0.926756	0.996	0.94	3.25572e-48	3	Fosb
Ktn1	2.88211e-51	0.612769	0.957	0.662	5.76422e-48	3	Ktn1
Cmtm8	2.95466e-51	0.749334	0.821	0.424	5.90933e-48	3	Cmtm8
Spint21	8.76982e-51	0.471183	1	0.89	1.75396e-47	3	Spint2
Gadd45a	1.6463e-50	0.937523	0.903	0.723	3.29261e-47	3	Gadd45a
Krt7	2.68357e-50	0.637234	0.968	0.585	5.36714e-47	3	Krt7
Gadd45g	5.38828e-50	1.17885	0.896	0.779	1.07766e-46	3	Gadd45g
Dap	5.6778e-49	0.628193	0.803	0.415	1.13556e-45	3	Dap
Scd2	6.27591e-48	0.325977	0.803	0.561	1.25518e-44	3	Scd2
Phyh	2.04685e-47	0.669838	0.867	0.687	4.0937e-44	3	Phyh
Pgr	4.89546e-47	0.62227	0.785	0.426	9.79093e-44	3	Pgr
Atp1b1	2.6305e-46	0.662163	0.892	0.685	5.261e-43	3	Atp1b1
Glul	9.30807e-46	0.866454	0.871	0.742	1.86161e-42	3	Glul
Ctsd	1.13184e-45	0.539109	0.932	0.741	2.26367e-42	3	Ctsd
Mapk13	1.19508e-45	0.536574	0.896	0.588	2.39016e-42	3	Mapk13
Tgm2	3.58561e-45	0.561186	0.914	0.468	7.17122e-42	3	Tgm2
Trps11	3.6186e-45	0.651526	0.986	0.724	7.2372e-42	3	Trps1
Enah	1.01326e-44	0.417155	0.882	0.542	2.02653e-41	3	Enah
Tspan1	1.16623e-44	0.730659	0.753	0.307	2.33246e-41	3	Tspan1
AW112010	1.33518e-43	0.525064	0.778	0.32	2.67035e-40	3	AW112010
Erbb3	2.50366e-43	0.356667	0.9	0.571	5.00732e-40	3	Erbb3
Nr4a1	5.25696e-43	0.315934	0.903	0.81	1.05139e-39	3	Nr4a1
Itih5	6.93201e-43	0.608329	0.792	0.391	1.3864e-39	3	Itih5
Tst	1.1189e-42	0.455249	0.903	0.591	2.23781e-39	3	Tst
Gfpt2	3.0447e-42	0.459494	0.882	0.699	6.08941e-39	3	Gfpt2
Socs2	7.44397e-42	0.461501	0.939	0.503	1.48879e-38	3	Socs2
Rprml	7.80908e-42	0.256562	0.821	0.549	1.56182e-38	3	Rprml
Ankrd33b	4.97911e-40	0.325777	0.839	0.78	9.95822e-37	3	Ankrd33b
Pdlim4	1.9155e-39	0.547328	0.824	0.498	3.831e-36	3	Pdlim4
Qsox1	4.02815e-39	0.586049	0.796	0.452	8.05631e-36	3	Qsox1
Dkkl1	1.02609e-38	0.47565	0.699	0.186	2.05217e-35	3	Dkkl1
Ly6a	1.07327e-38	1.03699	0.688	0.291	2.14653e-35	3	Ly6a
Mad2l1	2.31468e-38	0.468684	0.746	0.564	4.62936e-35	3	Mad2l1
Phgdh	2.51969e-38	0.438314	0.925	0.767	5.03938e-35	3	Phgdh
Egr11	3.64257e-38	0.632603	0.982	0.791	7.28514e-35	3	Egr1
Actg1	4.45254e-38	0.482404	1	0.996	8.90508e-35	3	Actg1
2021-06-01	6.07074e-38	0.795804	0.996	0.957	1.21415e-34	3	Jun
Fgfr2	7.45754e-38	0.598662	0.771	0.508	1.49151e-34	3	Fgfr2
Nupr1	3.0392e-37	0.851024	0.857	0.584	6.07841e-34	3	Nupr1
Atox1	8.68172e-36	0.390479	0.971	0.857	1.73634e-32	3	Atox1
H1f0	1.3447e-35	0.645934	0.835	0.456	2.6894e-32	3	H1f0
Zmiz1	2.11996e-35	0.495487	0.953	0.71	4.23991e-32	3	Zmiz1
Ubc	2.14721e-35	0.654464	0.996	0.914	4.29441e-32	3	Ubc
Srf	3.84717e-35	0.271521	0.885	0.498	7.69433e-32	3	Srf
Atpif1	9.32084e-35	0.390458	0.989	0.901	1.86417e-31	3	Atpif1
Fam25c	1.5472e-34	0.658385	0.649	0.129	3.0944e-31	3	Fam25c
Crip21	4.04125e-34	0.485423	0.975	0.779	8.08249e-31	3	Crip2
Epcam	8.0795e-34	0.42415	0.996	0.969	1.6159e-30	3	Epcam
Lmna	3.15758e-33	0.479073	1	0.944	6.31515e-30	3	Lmna
Hspa1b1	7.96021e-33	0.630073	0.943	0.92	1.59204e-29	3	Hspa1b
Ier21	1.31738e-32	0.509404	0.996	0.926	2.63476e-29	3	Ier2
Alcam	4.45446e-32	0.590785	0.789	0.746	8.90891e-29	3	Alcam
Slc25a33	5.20278e-32	0.385655	0.892	0.686	1.04056e-28	3	Slc25a33
Gsn	5.41838e-32	0.476852	0.946	0.627	1.08368e-28	3	Gsn
Lcp1	2.94502e-31	0.262177	0.803	0.64	5.89003e-28	3	Lcp1
Rhoc	3.80147e-31	0.433535	0.903	0.644	7.60294e-28	3	Rhoc
Ano1	7.32371e-30	0.418199	0.835	0.512	1.46474e-26	3	Ano1
Tmem158	7.67823e-30	0.593595	0.796	0.53	1.53565e-26	3	Tmem158
Tspan31	3.35904e-29	0.401056	0.867	0.581	6.71809e-26	3	Tspan3
F3	6.6846e-29	0.628331	0.882	0.765	1.33692e-25	3	F3
Klf6	1.41228e-28	0.468836	0.989	0.856	2.82456e-25	3	Klf6
Bik	2.01055e-28	0.591842	0.742	0.519	4.02111e-25	3	Bik
Zfp36	9.4566e-28	0.383867	0.978	0.799	1.89132e-24	3	Zfp36
Manf	1.02816e-27	0.474892	0.978	0.827	2.05631e-24	3	Manf
Mtss1	1.05999e-27	0.427411	0.806	0.451	2.11999e-24	3	Mtss1
Malat1	3.01321e-27	0.300222	0.993	0.974	6.02642e-24	3	Malat1
Crip11	5.84426e-27	0.261728	0.925	0.735	1.16885e-23	3	Crip1
Krt4	9.43094e-27	0.309658	0.566	0.26	1.88619e-23	3	Krt4
Map1b	2.70518e-26	0.356597	0.914	0.54	5.41035e-23	3	Map1b
S100a11	4.87075e-26	0.31089	0.996	0.946	9.7415e-23	3	S100a11
Col8a1	4.05267e-25	0.671789	0.595	0.207	8.10534e-22	3	Col8a1
Actb	6.71096e-25	0.620923	1	0.988	1.34219e-21	3	Actb
Dstn1	1.28736e-24	0.387246	0.986	0.933	2.57471e-21	3	Dstn
Pkm1	1.47063e-24	0.305325	0.939	0.861	2.94125e-21	3	Pkm
Gpx1	1.57564e-24	0.349319	0.964	0.858	3.15129e-21	3	Gpx1
Nfkbiz	3.26513e-24	0.275415	0.903	0.767	6.53025e-21	3	Nfkbiz
Msx2	1.15692e-23	0.562162	0.602	0.162	2.31385e-20	3	Msx2
Npdc1	1.76508e-23	0.419069	0.763	0.5	3.53017e-20	3	Npdc1
Sgk1	2.53425e-23	0.434073	0.921	0.614	5.0685e-20	3	Sgk1
Cldn7	8.1565e-22	0.345033	0.993	0.63	1.6313e-18	3	Cldn7
S100a1	4.96671e-21	0.289333	0.928	0.733	9.93342e-18	3	S100a1
Hsp90aa1	5.70305e-21	0.814375	1	0.992	1.14061e-17	3	Hsp90aa1
Tubb4b1	6.80295e-21	0.476861	0.989	0.877	1.36059e-17	3	Tubb4b
Tmc41	1.31779e-20	0.330276	0.928	0.85	2.63558e-17	3	Tmc4
Tpi1	1.47042e-20	0.355738	0.91	0.772	2.94084e-17	3	Tpi1
Kcnk1	2.24425e-20	0.368535	0.857	0.709	4.4885e-17	3	Kcnk1
Rnh1	3.06324e-19	0.350561	0.907	0.819	6.12648e-16	3	Rnh1
Agtr1a	3.66726e-19	0.62601	0.642	0.347	7.33453e-16	3	Agtr1a
Grn	5.76038e-19	0.299701	0.67	0.461	1.15208e-15	3	Grn
Rps27l	8.66129e-19	0.265794	0.975	0.893	1.73226e-15	3	Rps27l
Arg2	2.06543e-18	0.504358	0.706	0.678	4.13086e-15	3	Arg2
Rab251	2.85604e-18	0.359292	0.799	0.767	5.71208e-15	3	Rab25
Tmem205	3.77033e-18	0.386624	0.849	0.739	7.54066e-15	3	Tmem205
Midn	4.61607e-18	0.306431	0.896	0.74	9.23215e-15	3	Midn
Csnk1e	1.0209e-17	0.360248	0.9	0.803	2.0418e-14	3	Csnk1e
Klf4	1.09458e-17	0.457092	0.986	0.898	2.18917e-14	3	Klf4
Ptprf	1.35065e-17	0.393626	0.849	0.778	2.7013e-14	3	Ptprf
Ift43	2.78885e-17	0.302081	0.875	0.718	5.5777e-14	3	Ift43
Cldn31	1.19856e-16	0.289547	0.989	0.788	2.39712e-13	3	Cldn3
Fdx1	1.67112e-16	0.30231	0.814	0.729	3.34223e-13	3	Fdx1
Tmsb4x1	1.92321e-16	0.361249	1	0.98	3.84641e-13	3	Tmsb4x
Gadd45b1	1.95426e-16	0.289832	0.932	0.849	3.90852e-13	3	Gadd45b
Gcnt2	2.30245e-16	0.309963	0.699	0.529	4.60491e-13	3	Gcnt2
Rell1	3.09826e-16	0.323488	0.538	0.36	6.19651e-13	3	Rell1
Smim221	3.88827e-16	0.335198	0.749	0.485	7.77653e-13	3	Smim22
Inppl1	1.55603e-15	0.410435	0.656	0.5	3.11206e-12	3	Inppl1
Slc5a5	1.78079e-15	0.469741	0.588	0.283	3.56157e-12	3	Slc5a5
Podxl	4.95372e-15	0.532898	0.624	0.498	9.90745e-12	3	Podxl
Wnt7b	6.7809e-15	0.296891	0.609	0.304	1.35618e-11	3	Wnt7b
Dnajc12	8.61527e-15	0.426793	0.645	0.601	1.72305e-11	3	Dnajc12
Atp2a2	9.49249e-15	0.33176	0.935	0.666	1.8985e-11	3	Atp2a2
Plec	2.23781e-14	0.331531	0.789	0.577	4.47563e-11	3	Plec
Tppp3	2.2829e-14	0.418724	0.513	0.241	4.5658e-11	3	Tppp3
Gata3	6.06947e-14	0.387881	0.799	0.614	1.21389e-10	3	Gata3
Elf3	1.87035e-13	0.427255	0.652	0.392	3.74071e-10	3	Elf3
Hspa1a1	2.24288e-13	0.638068	0.907	0.883	4.48577e-10	3	Hspa1a
Nfkbia1	3.18298e-13	0.288675	0.986	0.896	6.36596e-10	3	Nfkbia
Ecm1	7.26457e-13	0.586244	0.656	0.663	1.45291e-09	3	Ecm1
Tcf4	2.52223e-12	0.266763	0.785	0.692	5.04446e-09	3	Tcf4
Dnajb1	4.74753e-12	0.659928	0.971	0.838	9.49505e-09	3	Dnajb1
Hspa5	5.9722e-12	0.361802	0.996	0.949	1.19444e-08	3	Hspa5
Abhd2	5.99406e-12	0.447163	0.703	0.461	1.19881e-08	3	Abhd2
Trp53inp1	2.13782e-11	0.393898	0.595	0.361	4.27563e-08	3	Trp53inp1
Cav1	5.47486e-11	0.342711	0.599	0.365	1.09497e-07	3	Cav1
Stard10	6.48041e-11	0.285476	0.796	0.788	1.29608e-07	3	Stard10
Rhov1	1.87638e-10	0.282113	0.753	0.49	3.75275e-07	3	Rhov
Foxa1	8.18089e-10	0.484803	0.616	0.652	1.63618e-06	3	Foxa1
Lgals3	2.16592e-09	0.272705	0.821	0.652	4.33184e-06	3	Lgals3
Casz1	2.30033e-09	0.316642	0.674	0.627	4.60067e-06	3	Casz1
Bhlhe41	2.51622e-09	0.378597	0.731	0.535	5.03244e-06	3	Bhlhe41
Samd5	1.66944e-07	0.488432	0.548	0.283	0.000333887	3	Samd5
Ube2q2	3.23888e-07	0.302095	0.699	0.619	0.000647777	3	Ube2q2
Prkar2b	4.46394e-07	0.380125	0.563	0.464	0.000892788	3	Prkar2b
Tacstd21	2.77973e-06	0.315937	0.796	0.759	0.00555946	3	Tacstd2
Mtmr7	3.61366e-06	0.457008	0.473	0.175	0.00722731	3	Mtmr7
Dnaja1	4.5357e-06	0.445255	1	0.98	0.00907141	3	Dnaja1
Crb3	1.04089e-05	0.267546	0.652	0.59	0.0208178	3	Crb3
Snhg11	5.22295e-05	0.369233	0.333	0.33	0.104459	3	Snhg11
Fam43a	6.98868e-05	0.342131	0.581	0.607	0.139774	3	Fam43a
Tmprss2	0.000348455	0.250161	0.516	0.479	0.696911	3	Tmprss2
Dcn	0.000771502	0.674422	0.649	0.698	1	3	Dcn
Dusp4	0.000835638	0.409646	0.717	0.752	1	3	Dusp4
Avpi1	0.00181068	0.390922	0.556	0.625	1	3	Avpi1
Cdc42ep4	0.00561927	0.352948	0.552	0.497	1	3	Cdc42ep4
Csn2	8.30366e-118	3.21953	0.983	0.667	1.66073e-114	4	Csn2
Lpl	2.96735e-113	0.40643	0.897	0.141	5.9347e-110	4	Lpl
Csn1s2a	2.26733e-110	2.85449	0.942	0.55	4.53467e-107	4	Csn1s2a
Glycam1	2.20545e-109	1.27921	0.888	0.375	4.4109e-106	4	Glycam1
Plin2	1.60971e-107	1.84025	1	0.659	3.21942e-104	4	Plin2
Csn1s1	1.69859e-103	2.45955	0.975	0.499	3.39717e-100	4	Csn1s1
Trf	2.71727e-101	1.22134	1	0.548	5.43454e-98	4	Trf
Csn3	3.7239e-91	1.9193	0.93	0.306	7.4478e-88	4	Csn3
Ubd1	2.77027e-84	0.625083	0.946	0.473	5.54054e-81	4	Ubd
Atp6v1c21	2.38541e-83	0.396992	0.938	0.516	4.77083e-80	4	Atp6v1c2
C3	2.46556e-81	1.25476	0.971	0.714	4.93113e-78	4	C3
Thrsp	2.38992e-80	0.304349	0.888	0.661	4.77984e-77	4	Thrsp
Tnfsf13os	1.74534e-71	0.299818	0.88	0.358	3.49069e-68	4	Tnfsf13os
Pdk4	2.52272e-69	0.405106	0.913	0.615	5.04544e-66	4	Pdk4
Csf3	1.3055e-65	0.524956	0.975	0.606	2.61099e-62	4	Csf3
Clu	1.85432e-65	1.05256	0.992	0.711	3.70865e-62	4	Clu
Cd14	1.8914e-65	1.04835	0.95	0.531	3.78281e-62	4	Cd14
Plet1	1.24997e-63	1.17508	1	0.905	2.49993e-60	4	Plet1
Dbi1	1.66335e-63	0.872335	0.996	0.813	3.3267e-60	4	Dbi
Muc4	1.78347e-62	0.722531	0.893	0.385	3.56694e-59	4	Muc4
Lif	2.22337e-61	0.550842	0.975	0.734	4.44675e-58	4	Lif
Mgll	2.42161e-61	0.58038	0.934	0.544	4.84322e-58	4	Mgll
Fabp5	2.48957e-57	1.2313	0.917	0.598	4.97914e-54	4	Fabp5
Clta1	2.5227e-56	0.821399	1	0.929	5.0454e-53	4	Clta
Sbsn	3.1981e-55	0.721335	0.86	0.466	6.39619e-52	4	Sbsn
Pard6b	7.90625e-54	0.262506	0.855	0.228	1.58125e-50	4	Pard6b
Elf51	4.72532e-52	0.407857	0.95	0.467	9.45064e-49	4	Elf5
Lcn21	5.4343e-51	0.789025	0.996	0.894	1.08686e-47	4	Lcn2
Muc151	3.79059e-50	0.434765	0.942	0.642	7.58119e-47	4	Muc15
Cd59a1	1.03107e-47	0.254629	0.872	0.456	2.06215e-44	4	Cd59a
Prss22	1.51855e-46	0.328581	0.95	0.641	3.03709e-43	4	Prss22
Abhd5	6.01152e-46	0.692922	0.888	0.642	1.2023e-42	4	Abhd5
Zc3h12a	2.057e-44	0.374732	0.959	0.686	4.114e-41	4	Zc3h12a
Wfdc181	3.84241e-42	0.680978	0.996	0.765	7.68483e-39	4	Wfdc18
Lbp	5.89829e-42	0.54879	0.831	0.308	1.17966e-38	4	Lbp
Tnk2	4.11338e-41	0.44898	0.975	0.676	8.22676e-38	4	Tnk2
Sox41	4.23524e-41	0.783117	0.996	0.926	8.47047e-38	4	Sox4
Lalba	4.28183e-41	1.2054	0.698	0.111	8.56367e-38	4	Lalba
Psap	2.09134e-39	0.508798	0.975	0.859	4.18267e-36	4	Psap
Fhad1	6.33543e-39	0.260037	0.905	0.439	1.26709e-35	4	Fhad1
Gjb21	8.95744e-39	0.466561	0.802	0.406	1.79149e-35	4	Gjb2
Gpx41	1.92658e-38	0.522595	0.979	0.946	3.85316e-35	4	Gpx4
Tbcc	1.47736e-35	0.499472	0.955	0.667	2.95471e-32	4	Tbcc
Spp1	2.20383e-35	1.78696	0.707	0.244	4.40766e-32	4	Spp1
Sod2	1.94398e-33	0.647566	0.917	0.804	3.88797e-30	4	Sod2
Basp1	1.29361e-32	0.666815	0.942	0.84	2.58721e-29	4	Basp1
Tkt	1.89485e-32	0.541976	0.926	0.751	3.7897e-29	4	Tkt
Phlda11	4.81767e-32	0.577761	0.983	0.897	9.63534e-29	4	Phlda1
Plb11	2.8365e-31	0.524689	0.806	0.363	5.673e-28	4	Plb1
Scd1	1.17309e-30	0.900184	0.793	0.38	2.34618e-27	4	Scd1
Kcnk5	8.77514e-30	0.576756	0.798	0.639	1.75503e-26	4	Kcnk5
Btn1a1	1.28057e-29	0.55381	0.702	0.209	2.56113e-26	4	Btn1a1
Rbp11	1.93855e-29	0.527559	0.996	0.87	3.8771e-26	4	Rbp1
Mgst11	2.63383e-29	0.431633	0.971	0.881	5.26766e-26	4	Mgst1
Fcgbp1	3.57602e-29	0.433655	0.876	0.49	7.15204e-26	4	Fcgbp
Irx11	6.97422e-29	0.573069	0.839	0.583	1.39484e-25	4	Irx1
Fkbp11	7.76086e-29	0.331202	0.938	0.744	1.55217e-25	4	Fkbp11
Xbp1	3.12103e-28	0.518484	0.926	0.655	6.24205e-25	4	Xbp1
Sox101	9.92058e-28	0.394842	0.893	0.565	1.98412e-24	4	Sox10
Met	4.20106e-26	0.439742	0.86	0.594	8.40212e-23	4	Met
Rnf19b	2.56852e-25	0.277301	0.967	0.811	5.13703e-22	4	Rnf19b
Rap2b	3.87971e-24	0.258133	0.802	0.394	7.75942e-21	4	Rap2b
Lrg1	4.46183e-24	0.57683	0.674	0.236	8.92366e-21	4	Lrg1
Ccnd11	9.62408e-24	0.306932	0.959	0.83	1.92482e-20	4	Ccnd1
Folr1	7.53959e-23	0.520064	0.694	0.263	1.50792e-19	4	Folr1
Cldn32	4.1934e-22	0.447581	0.992	0.792	8.38679e-19	4	Cldn3
Hilpda1	5.6859e-22	0.308454	0.971	0.759	1.13718e-18	4	Hilpda
Plpp21	3.74616e-21	0.389966	0.86	0.598	7.49232e-18	4	Plpp2
Slc2a11	5.60066e-21	0.320443	0.955	0.688	1.12013e-17	4	Slc2a1
Efhd2	2.3898e-20	0.477079	0.946	0.788	4.77961e-17	4	Efhd2
Timp2	5.18008e-20	0.385107	0.979	0.714	1.03602e-16	4	Timp2
Ceacam1	6.99546e-20	0.442741	0.773	0.511	1.39909e-16	4	Ceacam1
Klf7	3.15e-19	0.399349	0.802	0.65	6.3e-16	4	Klf7
Inhbb	8.24037e-19	0.366998	0.69	0.337	1.64807e-15	4	Inhbb
Klf10	6.82808e-18	0.268353	0.946	0.584	1.36562e-14	4	Klf10
Tgfb2	1.25881e-17	0.497124	0.715	0.518	2.51762e-14	4	Tgfb2
Celsr2	1.55486e-17	0.384156	0.769	0.493	3.10973e-14	4	Celsr2
Cited2	1.77066e-17	0.433038	0.76	0.563	3.54131e-14	4	Cited2
Cstb1	5.44321e-17	0.395077	0.988	0.921	1.08864e-13	4	Cstb
Cd811	2.14963e-16	0.265776	0.946	0.727	4.29926e-13	4	Cd81
Rab7b	5.7353e-16	0.367136	0.62	0.323	1.14706e-12	4	Rab7b
Anxa1	7.49038e-16	0.434559	0.938	0.716	1.49808e-12	4	Anxa1
S100a8	1.46475e-15	1.57096	0.595	0.178	2.92949e-12	4	S100a8
Slc20a1	2.02898e-15	0.383971	0.975	0.827	4.05795e-12	4	Slc20a1
Aldoc	7.68957e-15	0.440734	0.731	0.582	1.53791e-11	4	Aldoc
Ier31	7.76251e-15	0.358496	0.992	0.919	1.5525e-11	4	Ier3
Slc39a14	2.79178e-14	0.42069	0.69	0.433	5.58355e-11	4	Slc39a14
Cp	2.82077e-14	0.303279	0.76	0.535	5.64154e-11	4	Cp
Trib11	6.58123e-14	0.306661	0.913	0.782	1.31625e-10	4	Trib1
Me1	1.2716e-13	0.315046	0.591	0.383	2.5432e-10	4	Me1
Ctsb	3.89763e-13	0.302516	0.913	0.784	7.79526e-10	4	Ctsb
Ogfrl11	6.49394e-13	0.41952	0.748	0.515	1.29879e-09	4	Ogfrl1
Cel	7.60259e-13	0.586517	0.545	0.121	1.52052e-09	4	Cel
Cldn71	1.61973e-12	0.315624	0.934	0.645	3.23945e-09	4	Cldn7
Car2	2.57087e-12	0.907578	0.632	0.483	5.14173e-09	4	Car2
Slc28a3	4.03665e-12	0.614683	0.653	0.34	8.0733e-09	4	Slc28a3
Ppp1r2	4.11673e-12	0.309475	0.917	0.875	8.23346e-09	4	Ppp1r2
Prdx4	1.8105e-11	0.310205	0.826	0.697	3.62101e-08	4	Prdx4
Las1l	5.20109e-11	0.464998	0.769	0.655	1.04022e-07	4	Las1l
Atp6v1b11	8.13206e-11	0.27406	0.661	0.363	1.62641e-07	4	Atp6v1b1
Smox	6.86471e-10	0.468806	0.723	0.534	1.37294e-06	4	Smox
Ets2	2.64729e-09	0.255933	1	0.898	5.29459e-06	4	Ets2
Dmkn	3.05519e-09	0.472231	0.612	0.304	6.11037e-06	4	Dmkn
Irx3	3.12738e-09	0.280622	0.781	0.579	6.25476e-06	4	Irx3
Cck	8.60237e-09	0.501895	0.508	0.136	1.72047e-05	4	Cck
Gm2a	2.85143e-08	0.284505	0.719	0.672	5.70287e-05	4	Gm2a
Ptges	5.21722e-08	0.299778	0.702	0.485	0.000104344	4	Ptges
Crb31	2.99712e-07	0.277307	0.711	0.583	0.000599425	4	Crb3
Kcnn41	5.24254e-07	0.307081	0.698	0.724	0.00104851	4	Kcnn4
Liph	9.97192e-07	0.377896	0.57	0.315	0.00199438	4	Liph
Cyp24a1	3.54244e-06	0.470723	0.314	0.032	0.00708488	4	Cyp24a1
Col9a1	6.41154e-06	0.326173	0.55	0.279	0.0128231	4	Col9a1
Ifih1	7.99546e-06	0.255791	0.554	0.49	0.0159909	4	Ifih1
Plscr21	1.12532e-05	0.375753	0.62	0.487	0.0225063	4	Plscr2
Plscr1	1.85541e-05	0.27197	0.657	0.535	0.0371082	4	Plscr1
Lipa	1.99805e-05	0.504575	0.508	0.372	0.039961	4	Lipa
Il1rn	0.000156583	0.358526	0.529	0.178	0.313167	4	Il1rn
Dab2	0.000513259	0.39099	0.483	0.228	1	4	Dab2
Bglap31	0.000540352	0.66256	0.372	0.251	1	4	Bglap3
Gm13889	0.00792443	0.262474	0.434	0.528	1	4	Gm13889
Plet11	7.88923e-60	1.13666	0.976	0.91	1.57785e-56	5	Plet1
Fgfbp1	1.34846e-59	0.260697	0.558	0.019	2.69691e-56	5	Fgfbp1
Lif1	8.63291e-59	1.40576	0.894	0.747	1.72658e-55	5	Lif
Anxa11	1.18707e-50	1.15751	0.947	0.719	2.37415e-47	5	Anxa1
Klf61	2.08839e-50	1.05163	0.99	0.861	4.17678e-47	5	Klf6
Ahnak	3.91296e-49	0.94312	0.966	0.852	7.82591e-46	5	Ahnak
Noct	6.45437e-48	0.912415	0.899	0.62	1.29087e-44	5	Noct
Basp11	1.93876e-46	0.835305	0.952	0.841	3.87751e-43	5	Basp1
Rnf19b1	5.76377e-44	0.817093	0.933	0.818	1.15275e-40	5	Rnf19b
Sema6a	1.31272e-43	0.358498	0.808	0.452	2.62545e-40	5	Sema6a
Ceacam11	9.44755e-40	0.77012	0.837	0.509	1.88951e-36	5	Ceacam1
Cxcl2	1.17057e-39	0.798446	0.788	0.629	2.34114e-36	5	Cxcl2
Csf31	2.4684e-39	1.57981	0.856	0.627	4.9368e-36	5	Csf3
Efhd21	2.5937e-38	0.714909	0.933	0.793	5.1874e-35	5	Efhd2
Neat11	6.22108e-37	0.790756	1	0.973	1.24422e-33	5	Neat1
Creb5	7.49537e-36	0.903761	0.846	0.558	1.49907e-32	5	Creb5
Rhou	9.27765e-36	0.639029	0.952	0.862	1.85553e-32	5	Rhou
Fosl11	6.17807e-35	0.640457	0.923	0.834	1.23561e-31	5	Fosl1
Muc41	7.35383e-34	0.63658	0.793	0.405	1.47077e-30	5	Muc4
Ifrd1	1.12419e-33	1.09342	0.99	0.888	2.24839e-30	5	Ifrd1
Krt81	5.49129e-33	0.640211	0.995	0.966	1.09826e-29	5	Krt8
Mllt41	6.68655e-33	0.310624	0.899	0.883	1.33731e-29	5	Mllt4
Gm269171	8.63873e-33	0.974331	0.962	0.92	1.72775e-29	5	Gm26917
Alox12e1	2.4246e-32	0.304244	0.721	0.334	4.8492e-29	5	Alox12e
Fam177a	7.54775e-31	0.304519	0.913	0.889	1.50955e-27	5	Fam177a
Irx31	1.58019e-29	0.661939	0.832	0.577	3.16037e-26	5	Irx3
Ptgs2	7.8808e-29	0.25137	0.188	0.408	1.57616e-25	5	Ptgs2
Stra6l	1.17115e-28	0.39842	0.639	0.239	2.3423e-25	5	Stra6l
Cxcl1	3.45729e-28	1.2843	0.851	0.651	6.91457e-25	5	Cxcl1
Cdc42ep3	5.30058e-28	0.644845	0.784	0.496	1.06012e-24	5	Cdc42ep3
Il23a	6.89177e-28	0.250826	0.731	0.509	1.37835e-24	5	Il23a
Gm138891	6.67584e-27	0.307863	0.712	0.495	1.33517e-23	5	Gm13889
Sertad4	7.31043e-27	0.253249	0.846	0.672	1.46209e-23	5	Sertad4
Nfkbiz1	1.78552e-26	0.8013	0.88	0.774	3.57103e-23	5	Nfkbiz
Chka1	2.4947e-26	0.681182	0.976	0.94	4.9894e-23	5	Chka
Ehf1	4.13711e-26	0.386128	0.933	0.602	8.27422e-23	5	Ehf
Nr4a11	5.53935e-26	0.885493	0.865	0.818	1.10787e-22	5	Nr4a1
Bhlhe40	1.8444e-25	0.647088	0.933	0.831	3.6888e-22	5	Bhlhe40
Actn1	2.94892e-25	0.642142	0.865	0.713	5.89784e-22	5	Actn1
Epha2	1.71747e-24	0.366235	0.87	0.75	3.43494e-21	5	Epha2
Tnfaip3	1.84802e-24	0.321961	0.846	0.75	3.69604e-21	5	Tnfaip3
Ets21	4.22216e-24	0.544323	0.976	0.903	8.44432e-21	5	Ets2
Zfp361	1.45489e-23	0.982801	0.952	0.809	2.90979e-20	5	Zfp36
Ralb	2.15734e-23	0.523264	0.76	0.533	4.31467e-20	5	Ralb
Fosb2	2.3643e-23	1.0057	0.962	0.946	4.72861e-20	5	Fosb
Krt181	2.94349e-23	0.521856	1	0.858	5.88699e-20	5	Krt18
Sox9	3.51169e-23	0.673829	0.933	0.836	7.02338e-20	5	Sox9
Efnb1	4.31654e-23	0.29287	0.87	0.743	8.63307e-20	5	Efnb1
Icam11	1.31271e-22	0.48268	0.923	0.693	2.62543e-19	5	Icam1
Egr12	6.93852e-22	0.920634	0.952	0.801	1.3877e-18	5	Egr1
Atf31	8.80965e-22	0.958488	0.952	0.921	1.76193e-18	5	Atf3
Slc20a11	1.02271e-21	0.656858	0.885	0.84	2.04543e-18	5	Slc20a1
Lmna1	1.05124e-21	0.674942	0.981	0.949	2.10249e-18	5	Lmna
Tm4sf11	1.18186e-21	0.566175	0.894	0.784	2.36372e-18	5	Tm4sf1
Cyr611	1.49355e-20	0.937776	0.822	0.739	2.98711e-17	5	Cyr61
Lgals31	2.70667e-20	0.717113	0.851	0.655	5.41334e-17	5	Lgals3
Mast4	8.97574e-20	0.622841	0.87	0.739	1.79515e-16	5	Mast4
Fhad11	1.0581e-19	0.342457	0.731	0.467	2.11619e-16	5	Fhad1
Bach1	1.64903e-19	0.25281	0.894	0.818	3.29805e-16	5	Bach1
Cldn41	4.67981e-19	0.316479	0.971	0.918	9.35961e-16	5	Cldn4
Cldn33	1.03666e-18	0.461381	0.938	0.802	2.07333e-15	5	Cldn3
Arhgef5	1.19075e-18	0.335715	0.938	0.73	2.3815e-15	5	Arhgef5
Klf71	2.41967e-18	0.611528	0.808	0.652	4.83935e-15	5	Klf7
Iffo21	3.6583e-18	0.385033	0.851	0.784	7.3166e-15	5	Iffo2
Nfkbia2	4.41974e-18	0.765459	0.971	0.901	8.83948e-15	5	Nfkbia
Plk3	6.38456e-18	0.415032	0.841	0.816	1.27691e-14	5	Plk3
Cldn72	1.10677e-17	0.376344	0.909	0.653	2.21353e-14	5	Cldn7
Tnk21	1.48576e-17	0.454368	0.827	0.698	2.97151e-14	5	Tnk2
Dusp8	2.48042e-17	0.477809	0.885	0.837	4.96083e-14	5	Dusp8
Emp1	5.25191e-17	0.73407	0.74	0.549	1.05038e-13	5	Emp1
Ccnd12	6.83204e-17	0.508348	0.909	0.838	1.36641e-13	5	Ccnd1
Cdh1	1.00806e-16	0.345459	0.875	0.737	2.01612e-13	5	Cdh1
Aldh1a3	2.90776e-16	0.825712	0.577	0.208	5.81552e-13	5	Aldh1a3
Itga2	3.47148e-16	0.325045	0.514	0.216	6.94296e-13	5	Itga2
Hspa1a2	3.77656e-16	0.974119	0.938	0.881	7.55312e-13	5	Hspa1a
Tbcc1	5.24618e-16	0.472411	0.846	0.684	1.04924e-12	5	Tbcc
Actg11	6.03145e-16	0.316162	1	0.996	1.20629e-12	5	Actg1
Cryab1	2.22389e-15	0.503093	0.837	0.728	4.44778e-12	5	Cryab
Hspa1b2	1.64605e-14	1.05859	0.938	0.922	3.29209e-11	5	Hspa1b
Sox42	2.36558e-14	0.579179	0.995	0.927	4.73117e-11	5	Sox4
Dusp11	2.60732e-14	0.357402	0.957	0.919	5.21465e-11	5	Dusp1
Atp2b11	3.15213e-14	0.318515	0.87	0.697	6.30426e-11	5	Atp2b1
Anxa2	3.3219e-14	0.4627	0.923	0.818	6.6438e-11	5	Anxa2
Fcgbp2	6.71231e-14	0.455412	0.788	0.507	1.34246e-10	5	Fcgbp
Dnajb11	1.01645e-13	0.712623	0.933	0.847	2.0329e-10	5	Dnajb1
Wnt5b1	1.33743e-13	0.328124	0.663	0.409	2.67485e-10	5	Wnt5b
Irx51	1.84657e-13	0.345761	0.889	0.792	3.69313e-10	5	Irx5
Cystm11	2.12021e-13	0.314385	0.851	0.766	4.24042e-10	5	Cystm1
Epcam1	2.49656e-13	0.311987	0.995	0.97	4.99313e-10	5	Epcam
Jup	3.00046e-13	0.291769	0.875	0.729	6.00092e-10	5	Jup
Malat11	4.7047e-13	0.318586	1	0.974	9.4094e-10	5	Malat1
Hspb11	4.75153e-13	1.27044	0.962	0.941	9.50305e-10	5	Hspb1
Trib12	5.1612e-13	0.355709	0.851	0.791	1.03224e-09	5	Trib1
Clu1	7.90178e-13	0.360773	0.942	0.722	1.58036e-09	5	Clu
Phlda12	1.24832e-12	0.363805	0.962	0.901	2.49665e-09	5	Phlda1
Irx12	4.07957e-12	0.300734	0.793	0.593	8.15915e-09	5	Irx1
Ppp1r21	4.4304e-12	0.290204	0.88	0.88	8.8608e-09	5	Ppp1r2
Raph1	3.49925e-11	0.316955	0.736	0.6	6.9985e-08	5	Raph1
S100a16	4.98009e-11	0.306292	0.851	0.772	9.96018e-08	5	S100a16
Prkci	8.99936e-11	0.344027	0.635	0.431	1.79987e-07	5	Prkci
Ubc1	9.06905e-11	0.618904	0.986	0.918	1.81381e-07	5	Ubc
Piezo1	1.28031e-10	0.492119	0.846	0.832	2.56063e-07	5	Piezo1
Cttnbp2nl	1.37138e-10	0.297242	0.596	0.448	2.74277e-07	5	Cttnbp2nl
Hsph1	1.54118e-10	0.603825	0.942	0.887	3.08235e-07	5	Hsph1
Klf41	1.69094e-10	0.738411	0.928	0.908	3.38188e-07	5	Klf4
Btg21	2.23159e-10	0.732886	0.938	0.936	4.46317e-07	5	Btg2
Plin21	3.82052e-10	0.354049	0.788	0.689	7.64103e-07	5	Plin2
Fam107b	4.00536e-10	0.46081	0.716	0.684	8.01071e-07	5	Fam107b
Csf11	6.0405e-10	0.629013	0.817	0.756	1.2081e-06	5	Csf1
Hbegf1	6.72812e-10	0.397775	0.88	0.874	1.34562e-06	5	Hbegf
Itpkc	6.82822e-10	0.335065	0.745	0.622	1.36564e-06	5	Itpkc
Rhov2	7.52115e-10	0.286693	0.731	0.502	1.50423e-06	5	Rhov
Rtn4	9.77754e-10	0.251419	0.938	0.873	1.95551e-06	5	Rtn4
Rap2b1	1.4746e-09	0.435518	0.587	0.426	2.94919e-06	5	Rap2b
Ifi202b	1.503e-09	0.979446	0.558	0.204	3.00599e-06	5	Ifi202b
Rab11fip1	1.77411e-09	0.358746	0.649	0.545	3.54823e-06	5	Rab11fip1
Irx21	2.13037e-09	0.303943	0.851	0.698	4.26074e-06	5	Irx2
Itgav	2.28067e-09	0.3171	0.817	0.72	4.56135e-06	5	Itgav
2021-06-02	2.54118e-09	0.525051	0.986	0.96	5.08237e-06	5	Jun
Vcl	3.10637e-09	0.308878	0.76	0.551	6.21275e-06	5	Vcl
Met1	1.30317e-08	0.514844	0.668	0.621	2.60635e-05	5	Met
Zfp36l11	1.42836e-08	0.479757	0.971	0.943	2.85672e-05	5	Zfp36l1
Rbm47	1.59119e-08	0.272502	0.764	0.679	3.18238e-05	5	Rbm47
Hes11	1.92574e-08	0.527791	0.899	0.822	3.85147e-05	5	Hes1
Csrp11	2.12267e-08	0.305983	0.947	0.913	4.24535e-05	5	Csrp1
Fermt2	2.72983e-08	0.261344	0.918	0.891	5.45967e-05	5	Fermt2
Ptges1	3.2641e-08	0.318436	0.668	0.493	6.5282e-05	5	Ptges
Lypd3	6.05227e-08	0.325801	0.707	0.594	0.000121045	5	Lypd3
Zfand5	6.57753e-08	0.321949	0.971	0.86	0.000131551	5	Zfand5
Sdc41	1.25132e-07	0.258057	0.962	0.956	0.000250264	5	Sdc4
Baiap21	1.27757e-07	0.337835	0.745	0.675	0.000255514	5	Baiap2
Plscr11	1.69541e-07	0.252523	0.702	0.532	0.000339082	5	Plscr1
Fhl21	1.7366e-07	0.348763	0.731	0.676	0.00034732	5	Fhl2
Cebpb1	3.29777e-07	0.263532	0.966	0.961	0.000659554	5	Cebpb
Tead1	3.34959e-07	0.362784	0.625	0.557	0.000669918	5	Tead1
Plau	3.07232e-06	0.330446	0.356	0.523	0.00614465	5	Plau
Zyx	3.42901e-06	0.286625	0.615	0.578	0.00685802	5	Zyx
Adamts1	3.63147e-06	0.36699	0.582	0.469	0.00726293	5	Adamts1
Cxadr	4.88177e-06	0.308877	0.827	0.713	0.00976355	5	Cxadr
Hspa8	4.98451e-06	0.299544	0.995	0.996	0.00996903	5	Hspa8
Pim1	5.00682e-06	0.454845	0.764	0.753	0.0100136	5	Pim1
Ehd4	7.35549e-06	0.288119	0.851	0.716	0.014711	5	Ehd4
Flnb	8.69521e-06	0.258869	0.712	0.707	0.0173904	5	Flnb
Klf101	1.90729e-05	0.264552	0.688	0.62	0.0381458	5	Klf10
Elf31	3.92458e-05	0.328368	0.611	0.407	0.0784915	5	Elf3
Rab7b1	4.18633e-05	0.294948	0.51	0.341	0.0837266	5	Rab7b
Pard6b1	8.0077e-05	0.384966	0.495	0.28	0.160154	5	Pard6b
Kcnk51	0.00017915	0.382468	0.644	0.659	0.3583	5	Kcnk5
Usp43	0.000222899	0.373288	0.49	0.388	0.445798	5	Usp43
Pdgfb	0.000566952	0.321712	0.87	0.829	1	5	Pdgfb
Zc3h12a1	0.000595774	0.368461	0.663	0.724	1	5	Zc3h12a
Las1l1	0.000739595	0.311348	0.649	0.67	1	5	Las1l
Cd141	0.00155661	0.308338	0.663	0.57	1	5	Cd14
Wee11	0.00167794	0.314599	0.611	0.573	1	5	Wee1
Fos2	0.0051129	0.662504	0.962	0.901	1	5	Fos
Dusp51	0.00662894	0.351422	0.745	0.768	1	5	Dusp5
Hmgcs2	1.00478e-78	1.55819	0.949	0.377	2.00957e-75	6	Hmgcs2
Areg1	1.25248e-78	1.98812	1	0.829	2.50497e-75	6	Areg
R3hdml1	7.96666e-73	1.2519	0.936	0.421	1.59333e-69	6	R3hdml
Itih2	5.31643e-71	0.883676	0.911	0.465	1.06329e-67	6	Itih2
S100a61	1.80265e-69	1.31325	1	0.823	3.60529e-66	6	S100a6
Wfdc21	2.42388e-68	1.41271	0.994	0.501	4.84776e-65	6	Wfdc2
F31	3.39649e-68	1.76757	1	0.763	6.79298e-65	6	F3
Mmp9	4.36899e-64	0.496112	0.732	0.243	8.73798e-61	6	Mmp9
Gipc21	1.04586e-63	0.976685	0.955	0.472	2.09171e-60	6	Gipc2
Kif5c	1.01276e-62	1.01274	0.936	0.654	2.02553e-59	6	Kif5c
Ptn1	1.42169e-62	1.46827	1	0.72	2.84339e-59	6	Ptn
Tph11	4.61677e-61	1.36763	0.936	0.335	9.23354e-58	6	Tph1
D8Ertd82e1	9.31072e-61	0.499075	0.949	0.85	1.86214e-57	6	D8Ertd82e
Cldn42	2.1034e-57	1.34561	1	0.917	4.2068e-54	6	Cldn4
Capn8	1.59036e-55	0.297644	0.803	0.331	3.18072e-52	6	Capn8
Cd1641	2.24618e-55	0.991333	0.968	0.742	4.49236e-52	6	Cd164
Tspan11	4.88545e-54	0.876954	0.885	0.325	9.77089e-51	6	Tspan1
Nipal1	2.58348e-53	0.677124	0.904	0.473	5.16696e-50	6	Nipal1
Krt71	4.49916e-53	0.98705	0.994	0.608	8.99832e-50	6	Krt7
Krt191	3.62371e-50	1.04872	1	0.715	7.24741e-47	6	Krt19
Epcam2	2.23558e-49	0.832367	1	0.971	4.47116e-46	6	Epcam
Calca1	2.71046e-49	1.25399	0.987	0.814	5.42093e-46	6	Calca
H3f3b1	1.28797e-46	0.693494	1	0.996	2.57594e-43	6	H3f3b
Krt82	2.7578e-46	0.986707	0.994	0.967	5.51561e-43	6	Krt8
Phyh1	1.52937e-45	1.0823	0.93	0.693	3.05873e-42	6	Phyh
Fgg1	2.1259e-45	0.773532	0.752	0.282	4.2518e-42	6	Fgg
Fgb	4.3079e-45	1.62509	0.752	0.386	8.61581e-42	6	Fgb
Prlr1	7.83206e-45	0.860755	0.987	0.508	1.56641e-41	6	Prlr
Cxcl151	5.94777e-43	0.930612	0.866	0.405	1.18955e-39	6	Cxcl15
Cldn101	8.47545e-43	0.799253	0.943	0.694	1.69509e-39	6	Cldn10
Sgsm1	1.42951e-42	0.291632	0.682	0.174	2.85902e-39	6	Sgsm1
Cited11	4.22343e-42	0.985781	0.917	0.772	8.44685e-39	6	Cited1
AW1120101	2.77953e-39	1.04212	0.86	0.343	5.55906e-36	6	AW112010
Crym	3.96602e-39	0.677483	0.777	0.301	7.93205e-36	6	Crym
Tmem2	1.09709e-37	0.755025	0.892	0.607	2.19417e-34	6	Tmem2
Lamc2	1.68547e-37	0.76462	0.936	0.533	3.37093e-34	6	Lamc2
Krt182	4.42841e-37	0.809786	1	0.861	8.85682e-34	6	Krt18
Csnk1e1	5.16168e-37	0.710863	0.981	0.803	1.03234e-33	6	Csnk1e
Stc21	5.32132e-37	0.811145	0.911	0.625	1.06426e-33	6	Stc2
Plec1	7.93488e-37	0.818722	0.892	0.582	1.58698e-33	6	Plec
Gdpd11	2.08934e-36	0.424642	0.917	0.504	4.17868e-33	6	Gdpd1
Tgm21	4.56547e-36	0.858516	0.955	0.493	9.13093e-33	6	Tgm2
Actg12	2.80764e-35	0.705522	1	0.996	5.61528e-32	6	Actg1
Nrxn3	4.09054e-35	0.795406	0.79	0.386	8.18108e-32	6	Nrxn3
Tesc1	1.85183e-34	0.552641	0.841	0.677	3.70365e-31	6	Tesc
Mlf11	4.61703e-34	0.348518	0.86	0.674	9.23406e-31	6	Mlf1
Tmcc3	4.86842e-34	0.405897	0.879	0.775	9.73684e-31	6	Tmcc3
Tagln21	5.55027e-34	0.700778	0.968	0.796	1.11005e-30	6	Tagln2
Rcan1	5.58442e-34	0.618349	0.841	0.437	1.11688e-30	6	Rcan1
Itgb6	6.14612e-34	0.31007	0.809	0.601	1.22922e-30	6	Itgb6
Bex4	1.33735e-33	0.30371	0.822	0.474	2.67471e-30	6	Bex4
Fam210b1	1.02597e-32	0.576636	0.949	0.647	2.05195e-29	6	Fam210b
Slc25a171	1.53611e-32	0.4987	0.968	0.532	3.07222e-29	6	Slc25a17
Anxa21	1.75828e-32	0.711091	0.981	0.816	3.51655e-29	6	Anxa2
Map1b1	7.41339e-32	0.674806	0.968	0.559	1.48268e-28	6	Map1b
Gpx31	7.4766e-31	0.495743	0.924	0.415	1.49532e-27	6	Gpx3
Itih51	8.63666e-31	0.703711	0.841	0.413	1.72733e-27	6	Itih5
Cldn73	1.26839e-30	0.755767	0.981	0.654	2.53677e-27	6	Cldn7
Gadd45a1	1.1126e-29	0.836447	0.904	0.735	2.22519e-26	6	Gadd45a
Rnh11	3.8089e-29	0.586802	0.955	0.821	7.6178e-26	6	Rnh1
Tspan32	7.18567e-29	0.594603	0.911	0.596	1.43713e-25	6	Tspan3
Gde11	8.95408e-29	0.579813	0.898	0.584	1.79082e-25	6	Gde1
Arhgef17	1.21661e-28	0.448629	0.841	0.421	2.43322e-25	6	Arhgef17
Plac81	1.53721e-28	0.612022	0.866	0.622	3.07442e-25	6	Plac8
Cd91	4.65273e-28	0.65006	1	0.978	9.30547e-25	6	Cd9
Ankrd33b1	3.08315e-27	0.303441	0.841	0.784	6.1663e-24	6	Ankrd33b
Rprml1	4.3945e-27	0.2919	0.809	0.568	8.78899e-24	6	Rprml
Apc1	5.02489e-27	0.708387	0.962	0.82	1.00498e-23	6	Apc
Mlph	5.33027e-27	0.55371	0.777	0.418	1.06605e-23	6	Mlph
Ktn11	7.64692e-27	0.549947	0.955	0.681	1.52938e-23	6	Ktn1
Upk3a	8.33798e-27	1.38805	0.688	0.28	1.6676e-23	6	Upk3a
Aqp51	1.29831e-26	0.575225	0.834	0.326	2.59663e-23	6	Aqp5
H1f01	3.15646e-26	1.02875	0.828	0.481	6.31291e-23	6	H1f0
Plaur1	1.4796e-25	0.445676	0.968	0.687	2.9592e-22	6	Plaur
Anxa3	2.17623e-25	0.659544	0.898	0.682	4.35246e-22	6	Anxa3
Wnt41	2.40436e-25	0.307774	0.962	0.82	4.80873e-22	6	Wnt4
Cdc42ep41	3.60365e-25	0.663727	0.79	0.481	7.2073e-22	6	Cdc42ep4
Fndc3b1	4.54271e-25	0.333394	0.924	0.647	9.08542e-22	6	Fndc3b
Sgms2	8.17559e-25	0.608392	0.828	0.46	1.63512e-21	6	Sgms2
Emp11	4.17424e-24	0.690875	0.879	0.543	8.34848e-21	6	Emp1
Alcam1	6.23991e-24	0.616903	0.822	0.746	1.24798e-20	6	Alcam
Gfpt21	1.81772e-23	0.477144	0.86	0.713	3.63543e-20	6	Gfpt2
S100a111	3.55494e-23	0.388364	1	0.949	7.10988e-20	6	S100a11
St14	4.78198e-23	0.563384	0.93	0.633	9.56397e-20	6	St14
Erbb31	6.49898e-23	0.364351	0.873	0.595	1.2998e-19	6	Erbb3
S100a14	6.80263e-23	0.413478	0.764	0.422	1.36053e-19	6	S100a14
Itgav1	1.86686e-22	0.42825	0.943	0.712	3.73371e-19	6	Itgav
Gsn1	2.77464e-22	0.553661	0.898	0.651	5.54927e-19	6	Gsn
Denr1	3.36754e-22	0.576548	0.962	0.859	6.73508e-19	6	Denr
Pvrl21	5.4278e-22	0.310024	0.892	0.839	1.08556e-18	6	Pvrl2
Lrrk1	7.39117e-22	0.360811	0.643	0.312	1.47823e-18	6	Lrrk1
Lama51	1.5496e-21	0.380387	0.879	0.655	3.0992e-18	6	Lama5
Stx11	7.29148e-21	0.290569	0.662	0.314	1.4583e-17	6	Stx11
Slc12a21	1.37813e-20	0.527336	0.866	0.623	2.75627e-17	6	Slc12a2
Slc7a21	4.30127e-20	0.514692	0.803	0.47	8.60254e-17	6	Slc7a2
Slco2a11	1.02798e-19	0.407062	0.949	0.757	2.05597e-16	6	Slco2a1
Ube2q21	3.727e-19	0.624695	0.783	0.617	7.45401e-16	6	Ube2q2
Fkbp111	5.25266e-19	0.27239	0.892	0.756	1.05053e-15	6	Fkbp11
Zmiz11	9.47903e-19	0.43206	0.924	0.728	1.89581e-15	6	Zmiz1
Anxa41	1.28024e-18	0.349316	0.904	0.581	2.56048e-15	6	Anxa4
Sema4c	1.93299e-18	0.528559	0.796	0.464	3.86599e-15	6	Sema4c
Basp12	2.16873e-18	0.511398	0.955	0.843	4.33746e-15	6	Basp1
Atpif11	2.19735e-18	0.341653	0.975	0.908	4.3947e-15	6	Atpif1
Manf1	4.99125e-18	0.414916	0.987	0.836	9.98251e-15	6	Manf
Actb1	7.5346e-18	0.681153	1	0.988	1.50692e-14	6	Actb
Ets22	8.65018e-18	0.394398	0.994	0.903	1.73004e-14	6	Ets2
Tcn21	8.90881e-18	0.320856	0.93	0.6	1.78176e-14	6	Tcn2
Txndc5	9.3313e-18	0.292443	0.892	0.576	1.86626e-14	6	Txndc5
Hist1h4i1	1.09892e-17	0.568758	0.866	0.72	2.19784e-14	6	Hist1h4i
Cdkn1a	1.47048e-17	0.689026	0.943	0.804	2.94096e-14	6	Cdkn1a
Isg20	1.49779e-17	0.53842	0.739	0.536	2.99558e-14	6	Isg20
Phgdh1	1.81869e-17	0.312652	0.892	0.779	3.63738e-14	6	Phgdh
Ano11	2.22841e-17	0.356109	0.815	0.535	4.45683e-14	6	Ano1
Cystm12	2.94617e-17	0.383911	0.93	0.762	5.89234e-14	6	Cystm1
Pdlim41	5.00954e-17	0.434	0.815	0.519	1.00191e-13	6	Pdlim4
Socs21	8.42406e-17	0.336706	0.904	0.534	1.68481e-13	6	Socs2
Fuca11	1.73583e-16	0.349327	0.796	0.444	3.47165e-13	6	Fuca1
Spint1	4.79069e-16	0.502391	0.815	0.536	9.58138e-13	6	Spint1
Stard101	6.01119e-16	0.387817	0.898	0.78	1.20224e-12	6	Stard10
Cmtm81	7.98436e-16	0.415475	0.764	0.454	1.59687e-12	6	Cmtm8
Dst1	9.78159e-16	0.351553	0.968	0.846	1.95632e-12	6	Dst
Trp53inp11	1.26999e-15	0.746527	0.682	0.369	2.53997e-12	6	Trp53inp1
Galnt3	3.05057e-15	0.281074	0.758	0.488	6.10113e-12	6	Galnt3
Mtmr71	3.18602e-15	0.520326	0.611	0.183	6.37204e-12	6	Mtmr7
Sox91	9.69606e-15	0.436552	0.917	0.84	1.93921e-11	6	Sox9
Pgr1	1.07115e-14	0.570457	0.675	0.459	2.14231e-11	6	Pgr
Ly6d	1.49203e-14	0.710363	0.611	0.243	2.98406e-11	6	Ly6d
Klf62	1.56788e-14	0.35959	1	0.864	3.13577e-11	6	Klf6
Enho	3.26084e-14	0.352376	0.701	0.436	6.52167e-11	6	Enho
Rdh10	1.07482e-13	0.292153	0.707	0.435	2.14965e-10	6	Rdh10
Pfkfb3	1.659e-13	0.505688	0.675	0.468	3.31799e-10	6	Pfkfb3
Lmo7	1.68224e-13	0.534155	0.637	0.414	3.36448e-10	6	Lmo7
Dap1	1.78276e-13	0.477263	0.752	0.444	3.56552e-10	6	Dap
Map7d1	4.13953e-13	0.336683	0.898	0.659	8.27905e-10	6	Map7d1
Gadd45g1	4.37829e-13	0.384149	0.86	0.79	8.75658e-10	6	Gadd45g
Lgals32	4.64775e-13	0.312546	0.898	0.657	9.2955e-10	6	Lgals3
Ngf	6.17232e-13	0.715054	0.771	0.625	1.23446e-09	6	Ngf
Cdh11	7.11819e-13	0.341183	0.949	0.735	1.42364e-09	6	Cdh1
Tmc42	7.74746e-13	0.31775	0.943	0.854	1.54949e-09	6	Tmc4
Cidea	1.03458e-12	0.342233	0.503	0.165	2.06916e-09	6	Cidea
Sh3pxd2b	2.21252e-12	0.306917	0.707	0.503	4.42504e-09	6	Sh3pxd2b
Hist1h1c1	5.49439e-12	0.89721	0.739	0.55	1.09888e-08	6	Hist1h1c
Tmem561	8.75059e-12	0.446731	0.682	0.318	1.75012e-08	6	Tmem56
Npdc11	4.41356e-11	0.318965	0.72	0.52	8.82712e-08	6	Npdc1
Crip22	4.83881e-11	0.269041	0.943	0.795	9.67762e-08	6	Crip2
Ssr2	5.10402e-11	0.352671	0.975	0.788	1.0208e-07	6	Ssr2
Gclc	1.43582e-10	0.413383	0.694	0.59	2.87164e-07	6	Gclc
Abcc31	2.3359e-10	0.676288	0.631	0.519	4.6718e-07	6	Abcc3
S100a161	2.46186e-10	0.314304	0.885	0.771	4.92372e-07	6	S100a16
Bsg1	4.96345e-10	0.275727	0.975	0.888	9.92691e-07	6	Bsg
Mad2l11	5.44709e-10	0.258339	0.312	0.611	1.08942e-06	6	Mad2l1
Itpkc1	6.23557e-10	0.283584	0.86	0.616	1.24711e-06	6	Itpkc
Abhd21	7.06811e-10	0.447683	0.745	0.473	1.41362e-06	6	Abhd2
Elf32	8.04037e-10	0.394926	0.662	0.408	1.60807e-06	6	Elf3
F11r	1.5572e-09	0.280547	0.796	0.576	3.1144e-06	6	F11r
Fam43a1	1.82122e-09	0.434582	0.656	0.599	3.64243e-06	6	Fam43a
Tmsb4x2	1.98075e-09	0.296449	1	0.982	3.96149e-06	6	Tmsb4x
Rab252	3.04408e-09	0.334267	0.809	0.768	6.08816e-06	6	Rab25
Tox2	3.22396e-09	0.498067	0.586	0.288	6.44792e-06	6	Tox2
Ddit4l	4.72388e-09	0.413546	0.631	0.524	9.44777e-06	6	Ddit4l
Sqstm1	5.0093e-09	0.330166	0.911	0.796	1.00186e-05	6	Sqstm1
Nupr11	5.12074e-09	0.733011	0.752	0.61	1.02415e-05	6	Nupr1
Gcnt21	6.72856e-09	0.484694	0.662	0.543	1.34571e-05	6	Gcnt2
Capsl1	6.85075e-09	0.413806	0.688	0.521	1.37015e-05	6	Capsl
Inhbb1	7.32407e-09	0.360615	0.586	0.361	1.46481e-05	6	Inhbb
Dusp41	1.29682e-08	0.258262	0.822	0.741	2.59364e-05	6	Dusp4
Zfand51	1.51619e-08	0.361598	0.968	0.863	3.03237e-05	6	Zfand5
Tbx31	1.98468e-08	0.293453	0.732	0.701	3.96935e-05	6	Tbx3
Mmp14	3.52654e-08	0.330285	0.605	0.456	7.05309e-05	6	Mmp14
H1fx	4.46989e-08	0.283685	0.255	0.416	8.93979e-05	6	H1fx
Dcn1	5.51526e-08	0.908421	0.694	0.691	0.000110305	6	Dcn
Rell11	9.6129e-08	0.26737	0.573	0.369	0.000192258	6	Rell1
Gng121	1.39951e-07	0.26059	0.803	0.685	0.000279901	6	Gng12
Hist1h2bc1	2.52092e-07	0.432916	0.688	0.45	0.000504185	6	Hist1h2bc
Inppl11	2.70753e-07	0.431392	0.611	0.514	0.000541507	6	Inppl1
Prss221	3.17793e-07	0.565124	0.682	0.677	0.000635587	6	Prss22
Mt21	1.02302e-06	0.4746	0.866	0.753	0.00204605	6	Mt2
Bhlhe411	2.49043e-06	0.334611	0.713	0.549	0.00498086	6	Bhlhe41
Dctn31	3.79623e-06	0.325105	0.866	0.831	0.00759246	6	Dctn3
Krt41	3.97034e-06	0.353001	0.242	0.306	0.00794068	6	Krt4
Cdo11	5.61893e-06	0.36204	0.656	0.649	0.0112379	6	Cdo1
Dnajc121	2.97297e-05	0.381153	0.599	0.608	0.0594594	6	Dnajc12
Agtr1a1	4.54687e-05	0.301814	0.58	0.371	0.0909374	6	Agtr1a
Bik1	0.000118417	0.336611	0.611	0.544	0.236834	6	Bik
Prkar2b1	0.000216336	0.401284	0.561	0.471	0.432673	6	Prkar2b
Sgk11	0.000285674	0.368876	0.694	0.652	0.571348	6	Sgk1
Clip4	0.000966469	0.621046	0.459	0.265	1	6	Clip4
Mtss11	0.00142216	0.261084	0.65	0.486	1	6	Mtss1
Celf4	0.00322001	0.440749	0.471	0.445	1	6	Celf4
Fgfr21	0.00732335	0.287174	0.573	0.541	1	6	Fgfr2
Calca2	1.08997e-45	0.843236	0.993	0.815	2.17994e-42	7	Calca
Tgm22	2.3795e-36	0.672795	0.972	0.495	4.759e-33	7	Tgm2
Areg2	2.20197e-34	0.499835	1	0.83	4.40394e-31	7	Areg
Nipal11	8.43674e-34	0.259175	0.89	0.477	1.68735e-30	7	Nipal1
Gpx32	1.90222e-30	0.436017	0.952	0.416	3.80444e-27	7	Gpx3
Prlr2	1.75678e-29	0.464283	0.986	0.511	3.51356e-26	7	Prlr
Apc2	3.65066e-27	0.369566	0.993	0.819	7.30132e-24	7	Apc
Ptn2	5.60862e-26	0.307308	1	0.721	1.12172e-22	7	Ptn
Krt72	1.63698e-25	0.507344	0.986	0.611	3.27396e-22	7	Krt7
F32	1.72904e-25	0.550222	0.945	0.769	3.45809e-22	7	F3
Plac82	2.99696e-25	0.257344	0.897	0.622	5.99393e-22	7	Plac8
Itih52	1.1343e-23	0.323537	0.876	0.413	2.2686e-20	7	Itih5
Tmem21	1.42163e-23	0.291288	0.945	0.604	2.84326e-20	7	Tmem2
Stc22	3.32832e-23	0.286484	0.917	0.626	6.65663e-20	7	Stc2
Gipc22	3.94846e-23	0.266217	0.897	0.48	7.89693e-20	7	Gipc2
Emp12	4.93719e-23	0.499662	0.917	0.542	9.87437e-20	7	Emp1
Basp13	8.65671e-23	0.545611	0.986	0.842	1.73134e-19	7	Basp1
Cldn43	9.81493e-23	0.495523	1	0.918	1.96299e-19	7	Cldn4
Wfdc22	1.03152e-22	0.263663	0.952	0.507	2.06303e-19	7	Wfdc2
Cited12	1.40267e-22	0.36741	0.903	0.773	2.80533e-19	7	Cited1
Csf32	2.76473e-22	0.286086	0.89	0.632	5.52946e-19	7	Csf3
Clu2	3.36434e-22	0.570753	1	0.725	6.72867e-19	7	Clu
Cd142	3.55758e-22	0.76822	0.855	0.559	7.11516e-19	7	Cd14
Klf63	4.10122e-22	0.49293	1	0.865	8.20243e-19	7	Klf6
Ahnak1	3.71683e-20	0.400689	1	0.853	7.43367e-17	7	Ahnak
Phyh2	4.16989e-20	0.307721	0.91	0.696	8.33979e-17	7	Phyh
Lif2	7.49951e-20	0.25397	0.931	0.749	1.4999e-16	7	Lif
Gadd45g2	3.91308e-19	0.524715	0.952	0.783	7.82616e-16	7	Gadd45g
Elf33	1.58888e-18	0.271399	0.855	0.395	3.17775e-15	7	Elf3
Wfdc121	3.42761e-18	0.337077	0.786	0.45	6.85523e-15	7	Wfdc12
Cldn74	7.15409e-18	0.390414	0.993	0.655	1.43082e-14	7	Cldn7
Sgms21	7.64134e-18	0.365875	0.834	0.461	1.52827e-14	7	Sgms2
Gsn2	1.57676e-17	0.338522	0.986	0.646	3.15352e-14	7	Gsn
Krt83	1.81658e-17	0.427771	1	0.967	3.63315e-14	7	Krt8
Cd1642	2.37556e-17	0.267443	1	0.741	4.75111e-14	7	Cd164
Plec2	2.56264e-17	0.318273	0.931	0.581	5.12529e-14	7	Plec
Pfkfb31	3.39013e-17	0.302464	0.814	0.459	6.78026e-14	7	Pfkfb3
Ifi202b1	4.4961e-17	0.63547	0.6	0.212	8.99219e-14	7	Ifi202b
Krt183	5.14142e-17	0.439453	1	0.862	1.02828e-13	7	Krt18
Map1b2	1.11362e-16	0.267775	0.966	0.562	2.22724e-13	7	Map1b
Slc12a22	2.34249e-16	0.356482	0.903	0.622	4.68499e-13	7	Slc12a2
Egr13	4.12352e-16	0.306817	1	0.803	8.24704e-13	7	Egr1
H1f02	1.11862e-15	0.330681	0.828	0.483	2.23724e-12	7	H1f0
Lgals33	2.31395e-15	0.314368	0.966	0.653	4.62791e-12	7	Lgals3
Csnk1e2	2.55047e-15	0.255895	0.972	0.804	5.10093e-12	7	Csnk1e
Trp53inp12	3.57881e-15	0.322583	0.71	0.368	7.15763e-12	7	Trp53inp1
Vcl1	3.61643e-15	0.333114	0.897	0.547	7.23286e-12	7	Vcl
Csn1s11	5.87594e-15	0.268189	0.779	0.538	1.17519e-11	7	Csn1s1
Itgav2	3.77476e-14	0.272356	0.931	0.715	7.54951e-11	7	Itgav
Csn31	4.0342e-14	0.281839	0.745	0.352	8.0684e-11	7	Csn3
Ets23	4.63189e-14	0.310694	0.993	0.904	9.26378e-11	7	Ets2
Anxa12	5.43267e-14	0.320636	0.986	0.723	1.08653e-10	7	Anxa1
Anxa22	1.93302e-13	0.327457	1	0.815	3.86604e-10	7	Anxa2
Zmiz12	4.21493e-13	0.257754	0.979	0.725	8.42985e-10	7	Zmiz1
Ceacam12	8.32007e-13	0.295174	0.779	0.524	1.66401e-09	7	Ceacam1
Sox92	9.19433e-13	0.277313	0.979	0.836	1.83887e-09	7	Sox9
Lmo71	5.39181e-12	0.370099	0.662	0.414	1.07836e-08	7	Lmo7
Nupr12	9.83293e-12	0.274873	0.848	0.604	1.96659e-08	7	Nupr1
Las1l2	2.00175e-11	0.308804	0.883	0.652	4.00349e-08	7	Las1l
Cyr612	2.88337e-11	0.301675	0.972	0.731	5.76675e-08	7	Cyr61
Prss222	6.06867e-11	0.388973	0.8	0.668	1.21373e-07	7	Prss22
Bhlhe412	1.31278e-10	0.258339	0.841	0.54	2.62556e-07	7	Bhlhe41
Abhd22	1.41197e-10	0.402923	0.821	0.469	2.82395e-07	7	Abhd2
Nrxn31	1.41912e-10	0.301741	0.648	0.399	2.83824e-07	7	Nrxn3
Hist1h1c2	2.42307e-10	0.274037	0.828	0.545	4.84614e-07	7	Hist1h1c
Sema4c1	4.06912e-10	0.259819	0.69	0.474	8.13824e-07	7	Sema4c
Plet12	7.74879e-10	0.271418	0.972	0.912	1.54976e-06	7	Plet1
Fam43a2	1.02951e-09	0.297194	0.683	0.598	2.05902e-06	7	Fam43a
Actb2	1.32614e-09	0.309303	1	0.989	2.65227e-06	7	Actb
AW1120102	3.25024e-09	0.351056	0.683	0.36	6.50048e-06	7	AW112010
Lrg11	8.86894e-05	0.308695	0.566	0.266	0.177379	7	Lrg1
Spp11	0.000220509	0.299027	0.517	0.282	0.441018	7	Spp1
Tnip3	0.00854498	0.379588	0.49	0.269	1	7	Tnip3
Dcn2	0.00927894	0.267354	0.71	0.689	1	7	Dcn
Fam180a	5.78875e-50	0.621713	0.906	0.176	1.15775e-46	8	Fam180a
Tnnc2	1.16101e-36	0.44917	0.875	0.174	2.32202e-33	8	Tnnc2
1500009L16Rik	4.98199e-35	0.428592	0.875	0.296	9.96399e-32	8	1500009L16Rik
Il7r	1.44882e-34	0.287353	0.953	0.595	2.89764e-31	8	Il7r
Igfbp4	7.67244e-34	0.476664	0.953	0.418	1.53449e-30	8	Igfbp4
Gng11	1.67926e-33	0.552729	0.875	0.276	3.35852e-30	8	Gng11
Penk	1.18244e-30	0.426706	0.875	0.399	2.36487e-27	8	Penk
Cpne2	1.5299e-25	0.319259	0.062	0.387	3.05981e-22	8	Cpne2
Lef1	3.24994e-25	0.255891	0.953	0.705	6.49988e-22	8	Lef1
Ptprcap	2.63876e-24	0.312076	0.844	0.26	5.27752e-21	8	Ptprcap
Mmp21	6.19193e-21	0.332048	0.109	0.398	1.23839e-17	8	Mmp2
Lsp1	4.56372e-19	0.255504	0.891	0.589	9.12744e-16	8	Lsp1
Fgg2	3.1786e-18	0.410499	0.109	0.324	6.35721e-15	8	Fgg
Bdnf1	9.77766e-18	0.607212	0.875	0.48	1.95553e-14	8	Bdnf
Ccdc34	3.50321e-17	0.778878	0.938	0.706	7.00642e-14	8	Ccdc34
Vim1	3.7854e-17	1.41207	0.953	0.773	7.57079e-14	8	Vim
Pxdc11	9.99749e-17	0.30086	0.156	0.55	1.9995e-13	8	Pxdc1
Gbp2b	1.49587e-16	0.41738	0.078	0.26	2.99175e-13	8	Gbp2b
Ramp3	2.57448e-16	0.396715	0.172	0.547	5.14897e-13	8	Ramp3
Tns41	8.09258e-16	0.311747	0.188	0.557	1.61852e-12	8	Tns4
Apoe1	2.26942e-15	1.07266	0.938	0.717	4.53885e-12	8	Apoe
Glrx1	5.00568e-15	0.412199	0.156	0.419	1.00114e-11	8	Glrx
Cx3cl1	7.44758e-15	0.295208	0.109	0.451	1.48952e-11	8	Cx3cl1
Mt22	1.05003e-14	1.08275	0.953	0.755	2.10007e-11	8	Mt2
Maged11	1.91475e-14	0.274128	0.188	0.62	3.8295e-11	8	Maged1
Dut	8.27951e-14	0.350664	0.922	0.703	1.6559e-10	8	Dut
Cxcl121	2.59367e-13	0.447103	0.172	0.365	5.18735e-10	8	Cxcl12
Krt421	5.6169e-13	0.464077	0.125	0.431	1.12338e-09	8	Krt42
Acta21	6.97284e-13	1.2577	0.859	0.38	1.39457e-09	8	Acta2
Fam129a1	9.21776e-13	0.401091	0.875	0.437	1.84355e-09	8	Fam129a
Axl1	1.01271e-12	0.337429	0.125	0.302	2.02542e-09	8	Axl
Ckb1	1.02137e-12	0.479422	0.922	0.599	2.04274e-09	8	Ckb
Tgfb1i1	1.3839e-12	0.571467	0.141	0.467	2.76779e-09	8	Tgfb1i1
Tpm21	1.50561e-12	1.13385	0.859	0.526	3.01123e-09	8	Tpm2
Cdh131	2.65687e-12	0.295786	0.172	0.33	5.31373e-09	8	Cdh13
Tshz21	3.19626e-12	0.524396	0.156	0.509	6.39251e-09	8	Tshz2
Depdc7	1.002e-11	0.95816	0.844	0.334	2.00399e-08	8	Depdc7
Chil11	2.72984e-11	2.01625	0.766	0.498	5.45969e-08	8	Chil1
Vcam1	9.97877e-11	0.695952	0.203	0.491	1.99575e-07	8	Vcam1
Mylk1	1.80374e-10	0.385207	0.25	0.447	3.60748e-07	8	Mylk
Hopx	5.37166e-10	0.552532	0.922	0.563	1.07433e-06	8	Hopx
Aebp11	7.03125e-10	0.412627	0.234	0.51	1.40625e-06	8	Aebp1
Plat1	7.42445e-10	0.284053	0.594	0.293	1.48489e-06	8	Plat
Adamts11	1.18297e-09	0.332471	0.094	0.493	2.36593e-06	8	Adamts1
Bcam	1.25664e-09	0.332518	0.172	0.428	2.51328e-06	8	Bcam
Lgr41	2.19581e-09	0.472549	0.109	0.294	4.39161e-06	8	Lgr4
Krt171	3.10722e-09	0.842571	0.875	0.815	6.21445e-06	8	Krt17
Fzd7	3.14163e-09	0.398525	0.062	0.482	6.28327e-06	8	Fzd7
Fstl11	4.87596e-09	0.298608	0.172	0.311	9.75193e-06	8	Fstl1
Oxtr	9.32392e-09	0.608869	0.297	0.606	1.86478e-05	8	Oxtr
Rgs21	1.23631e-08	0.747069	0.328	0.674	2.47262e-05	8	Rgs2
Cks1b	1.3786e-08	0.340428	0.172	0.531	2.7572e-05	8	Cks1b
Il1r1	2.00219e-08	0.273068	0.469	0.275	4.00439e-05	8	Il1r1
Tmbim1	3.62755e-08	0.303251	0.188	0.644	7.25511e-05	8	Tmbim1
Perp1	4.90083e-08	0.462007	0.266	0.591	9.80165e-05	8	Perp
Id41	5.65191e-08	0.376718	0.219	0.359	0.000113038	8	Id4
Gas1	7.08797e-08	0.690239	0.234	0.456	0.000141759	8	Gas1
Irf6	9.11909e-08	0.277693	0.188	0.513	0.000182382	8	Irf6
Cxcl141	1.01001e-07	1.05887	0.75	0.319	0.000202003	8	Cxcl14
Pmp221	1.11028e-07	0.27618	0.328	0.402	0.000222056	8	Pmp22
Txndc17	1.42366e-07	0.263654	0.547	0.803	0.000284732	8	Txndc17
Sntb21	1.65579e-07	0.377487	0.141	0.523	0.000331158	8	Sntb2
Icam12	1.65887e-07	0.5032	0.391	0.727	0.000331775	8	Icam1
Npm11	2.43302e-07	0.703176	0.984	0.989	0.000486605	8	Npm1
Socs22	3.04703e-07	0.303075	0.203	0.574	0.000609406	8	Socs2
Sphk11	3.17045e-07	0.309897	0.266	0.577	0.00063409	8	Sphk1
Mgp1	4.09121e-07	0.835687	0.828	0.545	0.000818241	8	Mgp
Lypd31	8.48993e-07	0.344172	0.188	0.618	0.00169799	8	Lypd3
Spint11	1.25593e-06	0.412212	0.109	0.571	0.00251187	8	Spint1
Ptov1	1.43141e-06	0.366866	0.203	0.666	0.00286282	8	Ptov1
Lhfp1	1.48194e-06	0.28264	0.078	0.331	0.00296388	8	Lhfp
Ifitm31	2.17076e-06	0.615947	0.875	0.81	0.00434152	8	Ifitm3
Lbp1	2.26245e-06	0.272538	0.109	0.378	0.00452489	8	Lbp
Efhd22	2.2866e-06	0.300734	0.328	0.822	0.0045732	8	Efhd2
Mt11	2.72191e-06	0.424178	0.984	0.909	0.00544382	8	Mt1
Hmgn31	2.72313e-06	0.303584	0.938	0.616	0.00544625	8	Hmgn3
Kctd11	3.4845e-06	0.658319	0.188	0.533	0.006969	8	Kctd1
Slc2a12	3.92055e-06	0.256906	0.578	0.724	0.00784111	8	Slc2a1
Timp11	5.09221e-06	0.549445	0.219	0.469	0.0101844	8	Timp1
Trim291	6.66341e-06	0.253901	0.656	0.406	0.0133268	8	Trim29
Rbpms1	8.13404e-06	0.36828	0.219	0.497	0.0162681	8	Rbpms
Ccl5	1.87941e-05	0.539835	0.609	0.248	0.0375883	8	Ccl5
Tuba1a	1.92939e-05	0.668469	0.219	0.435	0.0385878	8	Tuba1a
Nexn	2.72729e-05	0.476982	0.234	0.26	0.0545459	8	Nexn
Smtn1	2.99778e-05	0.717641	0.203	0.559	0.0599555	8	Smtn
Net11	3.2332e-05	0.36689	0.203	0.316	0.0646641	8	Net1
Ywhag	3.23887e-05	0.275226	0.359	0.765	0.0647774	8	Ywhag
Fmod1	3.39855e-05	0.37435	0.609	0.251	0.067971	8	Fmod
Gja11	3.7881e-05	0.659422	0.281	0.369	0.0757621	8	Gja1
Efnb11	5.33092e-05	0.254173	0.609	0.761	0.106618	8	Efnb1
Aqp3	6.0277e-05	0.622287	0.266	0.419	0.120554	8	Aqp3
Prss231	6.38434e-05	0.95553	0.266	0.501	0.127687	8	Prss23
Igfbp31	6.96584e-05	1.22126	0.25	0.258	0.139317	8	Igfbp3
Arl4c1	7.26356e-05	0.464461	0.344	0.454	0.145271	8	Arl4c
Nptx1	7.6072e-05	0.262236	0.453	0.156	0.152144	8	Nptx1
Pdlim42	8.65145e-05	0.403936	0.359	0.548	0.173029	8	Pdlim4
S100a112	0.00011636	0.655474	0.75	0.959	0.232719	8	S100a11
Cst31	0.000136215	0.51207	0.328	0.742	0.27243	8	Cst3
Lmod11	0.000136446	1.20928	0.25	0.464	0.272893	8	Lmod1
Mdk	0.00024274	0.332459	0.438	0.556	0.485481	8	Mdk
Ppp1r22	0.000291544	0.310222	0.922	0.878	0.583088	8	Ppp1r2
Mia	0.000308836	0.624544	0.219	0.279	0.617672	8	Mia
Slc39a141	0.000308952	0.422956	0.875	0.45	0.617904	8	Slc39a14
Col17a1	0.000334432	0.38996	0.312	0.285	0.668863	8	Col17a1
Lgals71	0.000351636	1.15646	0.859	0.812	0.703272	8	Lgals7
Fxyd32	0.000383919	0.721703	0.859	0.929	0.767837	8	Fxyd3
Fhl22	0.000397298	0.399031	0.422	0.69	0.794595	8	Fhl2
Trf1	0.000574336	0.44003	0.312	0.61	1	8	Trf
Tagln1	0.000620058	0.250256	0.766	0.766	1	8	Tagln
Tuba1b	0.000676424	0.311063	0.312	0.51	1	8	Tuba1b
Steap4	0.000807097	0.253368	0.062	0.354	1	8	Steap4
Fabp51	0.00100392	0.26966	0.391	0.643	1	8	Fabp5
Tubb5	0.00131615	0.311442	0.422	0.804	1	8	Tubb5
Igfbp21	0.00159696	0.481763	0.562	0.341	1	8	Igfbp2
Phlda31	0.00232461	0.818792	0.344	0.441	1	8	Phlda3
Postn1	0.0023872	0.739768	0.359	0.587	1	8	Postn
P4hb	0.00347279	0.385774	0.859	0.736	1	8	P4hb
H2afz1	0.00359578	0.312735	0.875	0.953	1	8	H2afz
S100a162	0.00368356	0.623308	0.422	0.791	1	8	S100a16
Krt51	0.00394399	0.890862	0.297	0.248	1	8	Krt5
Ifitm21	0.00395231	0.87506	0.781	0.91	1	8	Ifitm2
Slpi1	0.00404655	1.3454	0.734	0.543	1	8	Slpi
Stx111	0.00424693	0.335507	0.625	0.331	1	8	Stx11
Lgmn	0.00425394	0.534652	0.094	0.327	1	8	Lgmn
1500015O10Rik1	0.00440687	0.881923	0.422	0.235	1	8	1500015O10Rik
Sparc1	0.0050723	0.609516	0.688	0.423	1	8	Sparc
Tbc1d4	0.00527492	0.275165	0.922	0.489	1	8	Tbc1d4
Cd2001	0.0064577	0.352382	0.062	0.451	1	8	Cd200
Pdpn1	0.00753199	0.710535	0.391	0.421	1	8	Pdpn
Cd52	5.51166e-33	1.62656	0.969	0.532	1.10233e-29	9	Cd52
Coro1a	2.14488e-24	1.04637	0.906	0.472	4.28976e-21	9	Coro1a
Srgn	5.57633e-21	1.28013	0.953	0.679	1.11527e-17	9	Srgn
Ccr7	1.64724e-16	1.03806	0.922	0.708	3.29448e-13	9	Ccr7
Ebf1	5.9732e-16	1.22636	0.844	0.563	1.19464e-12	9	Ebf1
Arhgdib	7.75683e-15	0.721743	0.812	0.43	1.55137e-11	9	Arhgdib
H2-Ab1	9.14473e-15	1.80481	0.797	0.446	1.82895e-11	9	H2-Ab1
Rac2	1.76041e-14	1.07428	0.703	0.283	3.52082e-11	9	Rac2
H2-Aa	5.75901e-14	2.33238	0.719	0.391	1.1518e-10	9	H2-Aa
Ltb	7.1724e-14	0.998409	0.719	0.459	1.43448e-10	9	Ltb
Tmsb4x3	1.00812e-13	0.671361	1	0.982	2.01625e-10	9	Tmsb4x
H2-DMb2	3.75908e-13	0.820541	0.734	0.4	7.51816e-10	9	H2-DMb2
Cd3g	3.87917e-13	0.816301	0.844	0.569	7.75834e-10	9	Cd3g
Cd79b	5.10838e-13	0.815331	0.672	0.313	1.02168e-09	9	Cd79b
Ighm	1.307e-12	1.02659	0.609	0.214	2.614e-09	9	Ighm
Igkc1	1.73564e-12	1.92775	0.75	0.531	3.47128e-09	9	Igkc
Cd3d	4.15848e-12	0.611194	0.828	0.487	8.31696e-09	9	Cd3d
Cd74	7.06169e-12	2.83064	0.906	0.769	1.41234e-08	9	Cd74
Samsn1	1.58037e-11	0.52183	0.734	0.376	3.16074e-08	9	Samsn1
Cytip1	1.66044e-11	0.692187	0.938	0.76	3.32087e-08	9	Cytip
Napsa	1.03247e-10	0.424887	0.812	0.475	2.06495e-07	9	Napsa
H2-Eb1	1.8377e-10	1.83577	0.781	0.649	3.6754e-07	9	H2-Eb1
Trbc1	2.2184e-10	0.774292	0.719	0.437	4.4368e-07	9	Trbc1
Cd2	3.75096e-10	0.726703	0.844	0.667	7.50191e-07	9	Cd2
Irf8	1.53663e-09	0.574481	0.844	0.602	3.07326e-06	9	Irf8
Ighd	2.75792e-09	0.851034	0.719	0.478	5.51584e-06	9	Ighd
Ms4a1	5.0369e-09	0.353692	0.719	0.412	1.00738e-05	9	Ms4a1
Lsp11	5.35097e-09	0.442034	0.812	0.592	1.07019e-05	9	Lsp1
Fyb	9.17904e-09	0.797851	0.812	0.629	1.83581e-05	9	Fyb
Trbc2	2.40274e-08	0.841956	0.656	0.328	4.80548e-05	9	Trbc2
Dusp2	4.52684e-08	0.526902	0.891	0.754	9.05368e-05	9	Dusp2
Crem1	5.02211e-08	0.593426	0.812	0.622	0.000100442	9	Crem
Cd79a	1.39407e-07	1.21344	0.641	0.394	0.000278814	9	Cd79a
Il7r1	2.56959e-07	0.342209	0.812	0.599	0.000513918	9	Il7r
Ptpn22	2.66157e-07	0.404733	0.781	0.525	0.000532315	9	Ptpn22
Rgs101	3.29893e-07	0.487839	0.875	0.721	0.000659786	9	Rgs10
Skap1	3.71694e-07	0.404553	0.766	0.599	0.000743388	9	Skap1
Thy1	4.04164e-07	0.539639	0.531	0.223	0.000808328	9	Thy1
Ms4a6b	5.45443e-07	0.414444	0.719	0.48	0.00109089	9	Ms4a6b
Trac	1.05765e-06	0.491456	0.562	0.348	0.00211529	9	Trac
Iglc2	1.11783e-06	0.798555	0.344	0.112	0.00223566	9	Iglc2
Lcp11	1.2174e-06	0.439168	0.844	0.656	0.0024348	9	Lcp1
Cd3e	2.34809e-06	0.644899	0.625	0.373	0.00469618	9	Cd3e
Ctss	3.08938e-06	0.427786	0.547	0.252	0.00617876	9	Ctss
Dgat2	3.47169e-06	0.358477	0.688	0.445	0.00694337	9	Dgat2
Mef2c	4.80427e-06	0.841253	0.625	0.453	0.00960854	9	Mef2c
Fcmr	5.62378e-06	0.707783	0.672	0.493	0.0112476	9	Fcmr
Fxyd5	6.35004e-06	0.661514	0.531	0.376	0.0127001	9	Fxyd5
Emb1	7.11496e-06	0.439024	0.766	0.606	0.0142299	9	Emb
Tesc2	1.05585e-05	0.27135	0.828	0.685	0.021117	9	Tesc
Klf21	1.28881e-05	0.497815	0.938	0.845	0.0257762	9	Klf2
Rgs22	1.29745e-05	0.299726	0.797	0.658	0.0259491	9	Rgs2
Lck	1.34006e-05	0.52278	0.688	0.487	0.0268012	9	Lck
Lef11	1.77299e-05	0.353215	0.797	0.71	0.0354598	9	Lef1
Tcf41	2.65625e-05	0.294209	0.891	0.699	0.0531251	9	Tcf4
Plac83	4.20086e-05	0.47375	0.828	0.635	0.0840172	9	Plac8
Lat	6.92245e-05	0.376606	0.734	0.557	0.138449	9	Lat
Igfbp41	8.6219e-05	0.275233	0.609	0.429	0.172438	9	Igfbp4
Cd83	0.000122649	0.660614	0.625	0.449	0.245299	9	Cd83
Selplg	0.000150308	0.604577	0.719	0.595	0.300615	9	Selplg
Rgs1	0.000171305	0.409966	0.703	0.583	0.342609	9	Rgs1
Crip12	0.000172744	0.468963	0.891	0.756	0.345488	9	Crip1
Hamp	0.000174286	0.416005	0.531	0.323	0.348572	9	Hamp
Ccnd21	0.000184443	0.529712	0.75	0.612	0.368886	9	Ccnd2
Vim2	0.000193277	0.406228	0.828	0.777	0.386555	9	Vim
Cmtm7	0.00022408	0.344164	0.594	0.405	0.44816	9	Cmtm7
Ptprcap1	0.000265416	0.490439	0.484	0.271	0.530833	9	Ptprcap
Pim11	0.000273953	0.305102	0.859	0.751	0.547906	9	Pim1
Gzma	0.000319822	0.570659	0.344	0.202	0.639643	9	Gzma
Icos	0.00053212	0.564279	0.703	0.593	1	9	Icos
Fam107b1	0.00053965	0.297345	0.844	0.683	1	9	Fam107b
Abcc32	0.000851911	0.335839	0.734	0.521	1	9	Abcc3
Cldn102	0.000873862	0.323674	0.812	0.71	1	9	Cldn10
Cd5	0.00103065	0.296643	0.734	0.551	1	9	Cd5
Fxyd21	0.0012433	0.406282	0.641	0.414	1	9	Fxyd2
Areg3	0.00143157	0.649509	0.891	0.841	1	9	Areg
Apc3	0.00191943	0.409031	1	0.826	1	9	Apc
AW1120103	0.00211994	0.448903	0.562	0.377	1	9	AW112010
Ms4a4c	0.0023977	0.392562	0.484	0.4	1	9	Ms4a4c
Arl5c	0.00240294	0.343152	0.297	0.214	1	9	Arl5c
Ptn3	0.00446973	0.340381	0.859	0.737	1	9	Ptn
Mzb1	0.00629501	0.466268	0.406	0.245	1	9	Mzb1
Tbx32	0.00771967	0.282554	0.75	0.702	1	9	Tbx3
S100a4	0.00775173	0.335028	0.266	0.142	1	9	S100a4
Hmmr	2.88734e-32	0.416025	0.861	0.198	5.77468e-29	10	Hmmr
Ccnb2	2.05569e-30	1.01601	0.972	0.261	4.11137e-27	10	Ccnb2
Tpx2	6.65797e-29	0.574495	0.944	0.263	1.33159e-25	10	Tpx2
Casc5	9.61852e-29	0.620188	0.917	0.289	1.9237e-25	10	Casc5
Nusap1	1.36147e-28	0.579384	0.861	0.207	2.72294e-25	10	Nusap1
Racgap1	5.20225e-27	0.584669	0.944	0.18	1.04045e-23	10	Racgap1
Cenpe	1.56344e-26	0.960054	0.917	0.27	3.12688e-23	10	Cenpe
Mki67	4.79074e-26	1.6684	1	0.369	9.58148e-23	10	Mki67
Cdca3	5.37454e-24	0.668846	0.861	0.164	1.07491e-20	10	Cdca3
Cdk1	7.86574e-24	0.732091	0.889	0.253	1.57315e-20	10	Cdk1
Birc5	8.91677e-23	0.924134	0.917	0.261	1.78335e-19	10	Birc5
Cenpf	2.79239e-22	1.34322	0.944	0.226	5.58478e-19	10	Cenpf
Ube2c	2.82527e-22	1.4466	0.917	0.224	5.65054e-19	10	Ube2c
Aurkb	4.11271e-22	0.365379	0.778	0.172	8.22543e-19	10	Aurkb
Stmn11	2.19382e-21	1.75828	1	0.887	4.38763e-18	10	Stmn1
Top2a	2.56503e-21	1.3559	0.944	0.586	5.13006e-18	10	Top2a
Cdkn3	1.37013e-20	0.380157	0.778	0.089	2.74026e-17	10	Cdkn3
Cenpa	1.56738e-20	1.41151	0.944	0.629	3.13475e-17	10	Cenpa
Pttg1	1.61046e-20	0.969127	0.944	0.503	3.22092e-17	10	Pttg1
Cdca8	2.49456e-20	0.780616	0.972	0.685	4.98912e-17	10	Cdca8
Ccna2	5.09173e-20	0.556694	0.806	0.224	1.01835e-16	10	Ccna2
Hmgb2	1.04183e-19	1.75383	1	0.677	2.08365e-16	10	Hmgb2
Spc24	1.11291e-19	0.868868	0.861	0.287	2.22581e-16	10	Spc24
Ckap2	1.24973e-19	0.63498	0.889	0.452	2.49947e-16	10	Ckap2
Incenp	1.46623e-19	0.442782	0.917	0.451	2.93247e-16	10	Incenp
Sapcd2	1.96619e-19	0.264088	0.806	0.284	3.93238e-16	10	Sapcd2
Cdc20	1.07966e-18	0.820579	0.889	0.431	2.15932e-15	10	Cdc20
Smc4	1.1922e-17	0.982005	0.972	0.379	2.38441e-14	10	Smc4
Knstrn	1.92592e-17	0.621511	0.889	0.44	3.85185e-14	10	Knstrn
H2afz2	5.41265e-17	1.19082	1	0.95	1.08253e-13	10	H2afz
Cenpw	1.14332e-16	0.752193	0.889	0.42	2.28663e-13	10	Cenpw
2810417H13Rik	1.49837e-16	0.694753	0.917	0.741	2.99674e-13	10	2810417H13Rik
Lockd	4.96668e-16	1.14156	0.833	0.261	9.93336e-13	10	Lockd
Aspm	1.61938e-15	0.667067	0.833	0.481	3.23876e-12	10	Aspm
Hist1h1b	2.53523e-14	0.692674	0.833	0.493	5.07046e-11	10	Hist1h1b
Diaph3	3.92579e-14	0.390404	0.806	0.365	7.85159e-11	10	Diaph3
Cep55	4.49451e-14	0.36664	0.778	0.378	8.98903e-11	10	Cep55
Ncapg	6.08568e-14	0.258344	0.694	0.16	1.21714e-10	10	Ncapg
Cks2	8.51575e-14	0.742769	0.944	0.73	1.70315e-10	10	Cks2
Hist1h2ae	3.37717e-13	0.343459	0.833	0.49	6.75434e-10	10	Hist1h2ae
Hist1h2ap	4.30851e-13	0.785916	0.861	0.655	8.61701e-10	10	Hist1h2ap
Kif22	7.289e-13	0.332189	0.778	0.29	1.4578e-09	10	Kif22
Tubb51	8.17632e-13	1.00433	1	0.789	1.63526e-09	10	Tubb5
Muc152	2.49622e-12	0.899746	0.944	0.672	4.99244e-09	10	Muc15
Prc1	2.59294e-12	0.746622	0.833	0.582	5.18589e-09	10	Prc1
Smc2	4.88746e-12	0.583585	0.833	0.62	9.77493e-09	10	Smc2
Ccdc341	1.35702e-11	0.656239	0.944	0.709	2.71403e-08	10	Ccdc34
Mis18bp1	6.19922e-11	0.591003	0.75	0.473	1.23984e-07	10	Mis18bp1
Pbk	1.76527e-10	0.312546	0.694	0.261	3.53053e-07	10	Pbk
Tacc3	8.32041e-10	0.345003	0.694	0.271	1.66408e-06	10	Tacc3
Dbi2	1.25701e-09	0.750491	1	0.832	2.51402e-06	10	Dbi
Tuba1b1	1.91922e-09	0.703393	0.861	0.498	3.83844e-06	10	Tuba1b
Kif11	2.01048e-09	0.352917	0.722	0.466	4.02095e-06	10	Kif11
Elf52	4.74816e-09	0.496263	0.917	0.517	9.49632e-06	10	Elf5
Atp6v1c22	7.9848e-09	0.33731	0.889	0.56	1.59696e-05	10	Atp6v1c2
Csn32	1.01349e-08	0.746129	0.889	0.37	2.02698e-05	10	Csn3
Tyms	1.06282e-08	0.32367	0.861	0.674	2.12565e-05	10	Tyms
Wfdc182	1.27807e-08	0.571567	1	0.788	2.55614e-05	10	Wfdc18
Ogfrl12	1.3059e-08	0.664069	0.889	0.536	2.6118e-05	10	Ogfrl1
Kif23	3.72063e-08	0.373276	0.778	0.605	7.44126e-05	10	Kif23
H1fx1	3.84232e-08	0.442645	0.778	0.398	7.68464e-05	10	H1fx
Car21	6.86729e-08	0.947368	0.806	0.495	0.000137346	10	Car2
Csn21	1.72332e-07	1.01468	0.889	0.701	0.000344664	10	Csn2
Pclaf	3.30843e-07	0.645528	0.528	0.053	0.000661686	10	Pclaf
Isg15	3.85966e-07	0.264749	0.861	0.73	0.000771931	10	Isg15
Rrm1	4.81586e-07	0.259714	0.694	0.463	0.000963172	10	Rrm1
Plin22	5.45726e-07	0.561345	0.944	0.694	0.00109145	10	Plin2
Fcgbp3	6.90648e-07	0.521374	0.917	0.529	0.0013813	10	Fcgbp
Ptms1	9.49259e-07	0.386825	0.972	0.818	0.00189852	10	Ptms
Chka2	2.57928e-06	0.356725	1	0.942	0.00515855	10	Chka
Scd11	2.96486e-06	0.342263	0.861	0.421	0.00592972	10	Scd1
Mcm7	3.08963e-06	0.337179	0.806	0.538	0.00617926	10	Mcm7
Fnbp1l	4.74491e-06	0.31945	0.944	0.796	0.00948982	10	Fnbp1l
Cdc25b	6.38388e-06	0.322651	0.556	0.152	0.0127678	10	Cdc25b
Myo61	7.32682e-06	0.351061	0.75	0.411	0.0146536	10	Myo6
Trps12	7.79051e-06	0.420927	1	0.756	0.015581	10	Trps1
Hmgn32	1.09847e-05	0.439963	0.806	0.623	0.0219694	10	Hmgn3
Kcnn42	1.19291e-05	0.328673	0.833	0.719	0.0238582	10	Kcnn4
Ehf2	1.70168e-05	0.303307	0.917	0.631	0.0340335	10	Ehf
Chst1	1.71342e-05	0.395402	0.528	0.165	0.0342685	10	Chst1
Fat1	1.71483e-05	0.259298	0.833	0.492	0.0342967	10	Fat1
Cp1	1.74405e-05	0.363192	0.806	0.558	0.0348809	10	Cp
Tnfaip21	2.56721e-05	0.437213	0.694	0.318	0.0513443	10	Tnfaip2
Fabp52	2.86755e-05	0.753843	0.917	0.631	0.057351	10	Fabp5
Shisa21	3.58772e-05	0.336418	0.722	0.534	0.0717544	10	Shisa2
Sema4c2	5.2144e-05	0.381255	0.75	0.484	0.104288	10	Sema4c
Phlda13	5.31266e-05	0.356341	1	0.906	0.106253	10	Phlda1
Hes12	5.66569e-05	0.542759	0.972	0.828	0.113314	10	Hes1
Csn1s12	5.97271e-05	1.09601	0.75	0.551	0.119454	10	Csn1s1
Nfix1	6.04624e-05	0.373319	0.972	0.909	0.120925	10	Nfix
Clu3	6.94999e-05	0.58926	1	0.74	0.139	10	Clu
Marcks	7.66452e-05	0.256855	0.917	0.612	0.15329	10	Marcks
Txnip1	8.51031e-05	0.546202	0.806	0.575	0.170206	10	Txnip
Prdx41	9.65361e-05	0.418596	0.889	0.709	0.193072	10	Prdx4
Dut1	0.00010009	0.289826	0.861	0.707	0.20018	10	Dut
Sox102	0.000131059	0.329836	0.806	0.6	0.262118	10	Sox10
H2afx	0.000158087	0.459279	0.722	0.617	0.316174	10	H2afx
Nfkbia3	0.000177955	0.460847	0.972	0.907	0.35591	10	Nfkbia
Gm269172	0.000241978	0.388996	0.917	0.924	0.483956	10	Gm26917
Lmnb11	0.000245958	0.324268	0.778	0.621	0.491917	10	Lmnb1
Muc42	0.000309439	0.352463	0.75	0.439	0.618877	10	Muc4
Barx21	0.000316374	0.34851	0.806	0.74	0.632748	10	Barx2
Flnb1	0.000396444	0.272306	0.889	0.704	0.792888	10	Flnb
Cd143	0.000410214	0.479672	0.806	0.576	0.820429	10	Cd14
C31	0.000531861	0.412642	0.833	0.743	1	10	C3
Ccnd13	0.000535111	0.336069	0.944	0.843	1	10	Ccnd1
Plscr22	0.000813504	0.343745	0.694	0.499	1	10	Plscr2
Nfib1	0.000823281	0.34929	0.889	0.741	1	10	Nfib
Clca3a21	0.00100692	0.458066	0.722	0.474	1	10	Clca3a2
Ceacam13	0.00101839	0.285976	0.806	0.537	1	10	Ceacam1
Lig1	0.00196386	0.360452	0.639	0.536	1	10	Lig1
Creb51	0.0020493	0.290068	0.778	0.584	1	10	Creb5
Dmkn1	0.00303638	0.487472	0.639	0.335	1	10	Dmkn
Abhd51	0.00316027	0.402675	0.778	0.669	1	10	Abhd5
Spp12	0.00366097	0.875535	0.583	0.293	1	10	Spp1
Col9a11	0.00453689	0.349195	0.556	0.306	1	10	Col9a1
Tnfaip31	0.00495172	0.347798	0.75	0.76	1	10	Tnfaip3
Irx13	0.00585288	0.324046	0.833	0.609	1	10	Irx1
Atp6v1b12	0.0059193	0.336262	0.639	0.394	1	10	Atp6v1b1
Fus	0.00352092	0.588951	0.314	0.562	1	7
Lef1	0.00439922	0.337725	0.174	0.284	1	7
Dock2	0.00450014	0.538789	0.214	0.365	1	7
Ash1l	0.0051078	0.430615	0.151	0.255	1	7
Dock10	0.00512459	0.58642	0.231	0.395	1	7
Map4k4	0.00524478	0.498076	0.183	0.306	1	7
Ankrd12	0.00526656	0.536644	0.246	0.412	1	7
Nrd1	0.00642561	0.522621	0.2	0.332	1	7
Lck	0.00736361	0.553615	0.18	0.297	1	7
Atrx	0.00812189	0.477946	0.217	0.359	1	7
Ttc14	0.00893775	0.553155	0.234	0.392	1	7
Ccl5	0	3.33094	0.861	0.117	0	8
H2-M2	0	3.19159	0.868	0.008	0	8
Fscn1	0	3.08067	0.848	0.005	0	8
Basp1	0	2.66667	0.868	0.051	0	8
Marcks	0	2.51022	0.921	0.063	0	8
Zmynd15	0	2.27401	0.756	0.006	0	8
Tbc1d4	0	2.25371	0.868	0.054	0	8
Arhgap31	0	2.19	0.805	0.018	0	8
Ccl22	0	2.18264	0.558	0.003	0	8
Cxcl16	0	2.1229	0.812	0.014	0	8
Cd63	0	2.10598	0.785	0.031	0	8
Tmem176b	0	2.0541	0.762	0.039	0	8
Cacnb3	0	2.02379	0.785	0.004	0	8
Net1	0	1.95633	0.736	0.033	0	8
Marcksl1	0	1.95407	0.818	0.1	0	8
Tmem176a	0	1.89238	0.746	0.032	0	8
Ogfrl1	0	1.73081	0.736	0.016	0	8
Clu	0	1.72144	0.495	0.018	0	8
Pfkfb3	0	1.69877	0.7	0.025	0	8
Etv3	0	1.68852	0.792	0.098	0	8
Lrrk1	0	1.67554	0.779	0.035	0	8
Il4i1	0	1.66222	0.65	0.024	0	8
Tspan3	0	1.64799	0.667	0.046	0	8
Anxa3	0	1.62434	0.644	0.005	0	8
Ccdc88a	0	1.58548	0.71	0.04	0	8
Hebp1	0	1.5562	0.607	0.011	0	8
Ankrd33b	0	1.53998	0.743	0.067	0	8
Mfge8	0	1.52401	0.561	0.022	0	8
Adam23	0	1.52315	0.657	0.003	0	8
Slco5a1	0	1.51641	0.571	0.001	0	8
Mreg	0	1.51176	0.693	0.016	0	8
Socs2	0	1.50973	0.614	0.017	0	8
Synpo2	0	1.44197	0.571	0.003	0	8
Eno3	0	1.42731	0.548	0.019	0	8
Gnb4	0	1.42175	0.617	0.027	0	8
Rap2b	0	1.36223	0.617	0.051	0	8
Cbfa2t3	0	1.35046	0.554	0.015	0	8
Nudt17	0	1.33169	0.551	0.001	0	8
Rassf4	0	1.29966	0.581	0.009	0	8
Nrp2	0	1.29569	0.432	0.01	0	8
Fxyd2	0	1.29495	0.343	0.003	0	8
Rogdi	0	1.27289	0.637	0.027	0	8
Il15ra	0	1.23652	0.568	0.01	0	8
Tmcc3	0	1.20369	0.551	0.02	0	8
Fam49a	0	1.18061	0.607	0.032	0	8
Plxnc1	0	1.1385	0.604	0.035	0	8
Slc4a8	0	1.0969	0.515	0.008	0	8
Bcl2a1a	0	1.09352	0.508	0.006	0	8
Aif1	0	1.09208	0.469	0.01	0	8
Nostrin	0	1.06472	0.452	0.001	0	8
Tbc1d8	0	1.06134	0.505	0.009	0	8
Csf2rb	0	1.04947	0.419	0.017	0	8
Fnbp1l	0	1.04427	0.508	0.005	0	8
Cpne2	0	1.03207	0.419	0.007	0	8
Htra2	0	1.02513	0.571	0.037	0	8
Ltc4s	0	0.982592	0.396	0.003	0	8
Hmgn3	0	0.977713	0.436	0.017	0	8
Frmd4a	0	0.9732	0.436	0.007	0	8
Arhgap22	0	0.97142	0.38	0.002	0	8
Pgap2	0	0.969569	0.528	0.03	0	8
Batf3	0	0.960125	0.446	0.003	0	8
Prnp	0	0.943661	0.426	0.015	0	8
Sema6d	0	0.929676	0.429	0.013	0	8
Mex3b	0	0.902779	0.32	0.013	0	8
Adrbk2	0	0.886075	0.376	0.005	0	8
Spred1	0	0.865568	0.409	0.013	0	8
Il15	0	0.865022	0.396	0.002	0	8
Tbc1d9	0	0.852047	0.37	0.003	0	8
Flt3	0	0.84723	0.403	0.015	0	8
Adcy6	0	0.82243	0.36	0.003	0	8
Dscaml1	0	0.798592	0.29	0	0	8
Arhgap28	0	0.791238	0.317	0.001	0	8
Ube2l6	0	0.760482	0.396	0.011	0	8
Strip2	0	0.757423	0.353	0.002	0	8
Tnfrsf11a	0	0.753664	0.38	0.003	0	8
Mx1	0	0.750836	0.264	0.001	0	8
Arhgef40	0	0.739921	0.337	0.004	0	8
Specc1	0	0.735578	0.271	0.005	0	8
Vwa5a	0	0.73077	0.383	0.015	0	8
Selm	0	0.725476	0.297	0.006	0	8
Tnfaip2	0	0.724363	0.287	0.006	0	8
Zc3h12c	0	0.718617	0.323	0.009	0	8
Gm16685	0	0.695519	0.277	0.003	0	8
Nav1	0	0.686575	0.32	0.003	0	8
Gm10851	0	0.677904	0.281	0.001	0	8
2200002D01Rik	0	0.658552	0.307	0.006	0	8
Ndnf	0	0.657421	0.257	0.007	0	8
Art2b	0	0.653236	0.274	0.001	0	8
Rgs12	0	0.646885	0.284	0.005	0	8
Cdkn2b	0	0.638371	0.33	0.004	0	8
Lima1	0	0.622529	0.277	0.006	0	8
Lad1	0	0.6224	0.307	0.003	0	8
Tmem150c	0	0.618735	0.264	0.001	0	8
Idh1	0	0.594977	0.297	0.007	0	8
Tspan33	0	0.591611	0.264	0.002	0	8
Mmp25	0	0.584078	0.297	0.005	0	8
Csf2rb2	0	0.571516	0.281	0.009	0	8
Eno2	0	0.5611	0.251	0.002	0	8
Arg2	0	0.555588	0.281	0.006	0	8
Ttc39a	0	0.549716	0.267	0.002	0	8
Sh3bp4	0	0.542705	0.297	0.008	0	8
Fmnl2	0	0.512135	0.281	0.006	0	8
Slamf7	1.0895e-306	0.985978	0.475	0.033	2.04706e-302	8
Ctnna1	8.38356e-303	0.862582	0.502	0.037	1.57519e-298	8
Serpinb6b	8.91977e-300	1.70159	0.657	0.071	1.67594e-295	8
Pbx1	3.24023e-299	0.728107	0.31	0.013	6.08806e-295	8
Clic4	2.82844e-286	1.5069	0.67	0.078	5.31435e-282	8
Serpinb9	3.28659e-285	1.53804	0.637	0.069	6.17517e-281	8
Cers6	1.49077e-284	0.935299	0.455	0.033	2.801e-280	8
Ly75	1.09004e-280	0.927521	0.469	0.035	2.04807e-276	8
Fcer1g	9.60823e-271	0.693382	0.551	0.048	1.80529e-266	8
Avpi1	5.19598e-268	1.09214	0.512	0.045	9.76273e-264	8
Epsti1	9.97668e-268	2.86485	0.716	0.106	1.87452e-263	8
Dnase1l3	2.11233e-263	0.685693	0.281	0.012	3.96886e-259	8
Rnf19b	2.40669e-262	1.13916	0.66	0.078	4.52193e-258	8
Mt1	3.6052e-259	1.0712	0.647	0.078	6.77382e-255	8
Anxa4	3.94891e-258	0.522751	0.347	0.02	7.4196e-254	8
Ift57	2.75018e-257	0.567405	0.287	0.013	5.16732e-253	8
Dok1	4.83738e-255	0.879583	0.508	0.046	9.08896e-251	8
Gpr137b	5.49754e-252	0.770758	0.389	0.026	1.03293e-247	8
Sox4	7.54664e-251	1.04189	0.399	0.028	1.41794e-246	8
Tmem19	8.94424e-248	0.77284	0.363	0.023	1.68053e-243	8
Usp18	4.01332e-247	0.430842	0.274	0.012	7.54062e-243	8
Ccrl2	2.02284e-244	1.21452	0.337	0.02	3.80071e-240	8
Id2	2.99715e-238	1.84842	0.884	0.193	5.63134e-234	8
Lgmn	6.72864e-235	0.86768	0.531	0.055	1.26424e-230	8
Mical3	1.56012e-233	0.516894	0.284	0.014	2.93131e-229	8
Birc2	2.39704e-232	1.49776	0.861	0.167	4.50379e-228	8
Anxa2	6.57026e-231	1.29361	0.611	0.076	1.23449e-226	8
Gatsl2	5.11795e-226	0.530012	0.261	0.012	9.61612e-222	8
Poglut1	2.39632e-220	0.65936	0.403	0.033	4.50244e-216	8
Bcl2a1d	1.31059e-219	0.983009	0.601	0.075	2.46247e-215	8
Ndrg1	2.5989e-217	1.31079	0.502	0.055	4.88308e-213	8
Il1b	2.74161e-215	1.77923	0.314	0.02	5.1512e-211	8
Asap2	3.74593e-214	0.615768	0.254	0.012	7.03823e-210	8
Cdkn1a	5.63615e-214	1.22955	0.564	0.069	1.05898e-209	8
Foxp4	2.82171e-213	0.828602	0.469	0.046	5.30172e-209	8
Ube2e3	2.76763e-211	0.731521	0.531	0.06	5.20011e-207	8
App	2.16498e-206	0.504557	0.356	0.027	4.06777e-202	8
Icam1	5.84734e-198	1.12682	0.607	0.088	1.09866e-193	8
Zfc3h1	6.10757e-198	1.30775	0.587	0.081	1.14755e-193	8
Fam129a	2.95167e-194	0.699631	0.439	0.044	5.5459e-190	8
Slc33a1	1.21542e-193	0.550266	0.257	0.014	2.28366e-189	8
Adora2a	1.29317e-193	0.645646	0.436	0.044	2.42974e-189	8
Tyrobp	4.33912e-193	0.643474	0.551	0.068	8.15278e-189	8
Rhoc	5.41097e-192	0.537977	0.304	0.021	1.01667e-187	8
Snx10	1.2038e-191	0.59782	0.307	0.022	2.26183e-187	8
Atp11a	1.87695e-187	0.419579	0.251	0.014	3.5266e-183	8
Gadd45b	1.62364e-185	1.55535	0.822	0.205	3.05065e-181	8
Ptms	1.15528e-184	0.934169	0.64	0.101	2.17065e-180	8
Dstn	6.91682e-183	0.743914	0.376	0.035	1.2996e-178	8
Cd40	3.85494e-182	1.14274	0.416	0.043	7.24304e-178	8
Tmem39a	1.61201e-181	0.924022	0.419	0.044	3.0288e-177	8
Iscu	8.0527e-180	1.43737	0.792	0.202	1.51302e-175	8
Spint2	1.46395e-177	0.963713	0.653	0.11	2.75061e-173	8
Slc6a6	1.22398e-176	0.95107	0.528	0.071	2.29974e-172	8
Itm2c	4.42639e-176	1.24377	0.696	0.137	8.31674e-172	8
Mxd1	2.55569e-174	1.33826	0.762	0.167	4.80189e-170	8
Slc44a1	4.38556e-171	0.551239	0.257	0.017	8.24002e-167	8
Csf2ra	9.42797e-171	0.540925	0.267	0.018	1.77142e-166	8
Pmaip1	6.54523e-170	0.864515	0.455	0.055	1.22978e-165	8
Spi1	2.30223e-169	0.897768	0.62	0.098	4.32566e-165	8
Tmem123	2.32464e-168	1.94093	0.881	0.326	4.36776e-164	8
Vhl	2.8329e-164	0.763983	0.343	0.032	5.32274e-160	8
Bmp2k	4.57158e-164	0.991091	0.66	0.117	8.58954e-160	8
Mt2	4.70602e-163	0.636986	0.353	0.034	8.84213e-159	8
Icosl	2.46803e-161	0.762865	0.37	0.038	4.63718e-157	8
Relb	2.88725e-159	1.21488	0.785	0.19	5.42486e-155	8
Fam177a	6.10601e-157	1.35979	0.601	0.115	1.14726e-152	8
Swap70	2.95855e-156	0.865338	0.571	0.09	5.55882e-152	8
Trafd1	3.17376e-156	0.716457	0.399	0.046	5.96318e-152	8
Traf1	3.50382e-156	1.41285	0.868	0.271	6.58333e-152	8
Wdr91	4.20468e-154	0.75182	0.337	0.033	7.90017e-150	8
Crip1	5.3092e-151	2.18171	0.891	0.346	9.97545e-147	8
Vim	5.48022e-148	1.94823	0.855	0.292	1.02968e-143	8
Gramd1b	3.36255e-146	0.632713	0.277	0.023	6.3179e-142	8
S100a4	3.63888e-146	0.908439	0.386	0.046	6.83709e-142	8
Ctsh	1.23251e-143	1.19149	0.719	0.171	2.31576e-139	8
Mvp	7.79562e-143	0.816515	0.578	0.101	1.46472e-138	8
Idi1	4.72606e-142	0.84836	0.363	0.042	8.87979e-138	8
Tctex1d2	1.70649e-141	0.487436	0.297	0.028	3.20632e-137	8
Myo1g	1.69525e-139	1.05305	0.667	0.145	3.1852e-135	8
Ssh1	1.83924e-139	0.557305	0.323	0.033	3.45575e-135	8
Malat1	2.67103e-137	1.69228	1	0.993	5.01859e-133	8
Tpm1	1.84463e-135	0.644384	0.479	0.074	3.46587e-131	8
Cst3	4.87458e-135	2.60562	0.845	0.374	9.15884e-131	8
Casp3	7.87505e-135	0.425604	0.271	0.024	1.47964e-130	8
Tyk2	7.54836e-134	0.533229	0.257	0.022	1.41826e-129	8
Samsn1	1.28849e-133	1.13201	0.799	0.224	2.42095e-129	8
Dap	2.38576e-133	1.17865	0.581	0.118	4.4826e-129	8
Atox1	4.93525e-133	1.22982	0.719	0.193	9.27284e-129	8
Uap1	6.17618e-132	1.32277	0.528	0.095	1.16044e-127	8
Ifitm2	1.35151e-129	0.630638	0.403	0.054	2.53935e-125	8
Bcl2a1b	1.98533e-129	0.833749	0.429	0.063	3.73023e-125	8
Spr	2.29491e-129	0.545994	0.429	0.061	4.31191e-125	8
Rnf115	6.03731e-128	1.02546	0.634	0.142	1.13435e-123	8
Ncf1	6.15558e-128	0.685053	0.515	0.086	1.15657e-123	8
Plin3	2.53379e-127	0.394698	0.297	0.031	4.76075e-123	8
Gyg	2.51881e-126	0.763869	0.383	0.052	4.7326e-122	8
Dapp1	3.28724e-126	0.847491	0.591	0.118	6.1764e-122	8
Rassf2	5.14399e-126	0.770657	0.561	0.103	9.66504e-122	8
Psme2	2.19032e-125	1.38833	0.789	0.281	4.11539e-121	8
Clec2d	1.08312e-124	1.06519	0.736	0.189	2.03508e-120	8
Asap1	1.54041e-124	0.930478	0.634	0.139	2.89428e-120	8
Mthfd2	9.16076e-124	0.842053	0.518	0.096	1.72122e-119	8
Rab8b	4.92111e-123	1.00064	0.726	0.184	9.24628e-119	8
Igsf8	7.54449e-123	0.442344	0.274	0.027	1.41753e-118	8
Ccser2	7.79387e-123	0.663293	0.449	0.07	1.46439e-118	8
Pla2g16	2.15824e-122	1.1272	0.617	0.147	4.05511e-118	8
Rab11fip1	2.75591e-122	0.429872	0.287	0.03	5.17809e-118	8
Gucd1	2.4322e-121	0.472776	0.363	0.046	4.56985e-117	8
Lsp1	1.70728e-120	1.70024	0.825	0.36	3.20781e-116	8
Sh3bp1	9.32067e-120	0.652881	0.416	0.062	1.75126e-115	8
Mapre2	4.81589e-117	0.622755	0.429	0.067	9.04858e-113	8
Rab9	8.92937e-116	0.69364	0.462	0.079	1.67774e-111	8
Pdlim4	1.13878e-113	0.508202	0.304	0.036	2.13966e-109	8
Tank	6.07015e-113	0.849935	0.601	0.13	1.14052e-108	8
Etv6	1.6194e-112	0.588566	0.34	0.045	3.0427e-108	8
Mthfsl	2.16686e-112	0.514658	0.307	0.037	4.07132e-108	8
Pde4dip	2.16919e-112	0.415641	0.261	0.027	4.0757e-108	8
S100a6	3.39901e-112	0.732522	0.601	0.125	6.3864e-108	8
Cat	5.55551e-111	0.481151	0.353	0.048	1.04382e-106	8
Gfpt1	2.64405e-110	0.776127	0.449	0.078	4.96791e-106	8
Fam60a	4.31668e-110	0.642906	0.442	0.075	8.11061e-106	8
Nlrc5	2.26969e-109	0.619433	0.317	0.041	4.26451e-105	8
Nfkbia	8.15979e-109	1.22868	0.934	0.467	1.53314e-104	8
Slc26a2	2.30885e-108	0.616661	0.274	0.031	4.33811e-104	8
Rgs1	1.45834e-105	0.918178	0.719	0.195	2.74008e-101	8
Spsb1	1.54452e-105	0.483777	0.317	0.041	2.90199e-101	8
Arl5c	3.33056e-105	1.12977	0.584	0.14	6.25779e-101	8
Hivep1	1.15184e-104	0.659855	0.35	0.051	2.16419e-100	8
Itgb1	5.81545e-104	0.656349	0.479	0.09	1.09266e-99	8
Pcgf5	6.56928e-104	0.757861	0.528	0.11	1.2343e-99	8
Plscr1	1.33649e-103	0.50458	0.281	0.034	2.51113e-99	8
Cyfip1	3.36679e-103	0.555868	0.337	0.048	6.32586e-99	8
Uba7	3.91121e-103	0.454733	0.254	0.028	7.34878e-99	8
Efhd2	1.42092e-101	0.705171	0.518	0.107	2.66977e-97	8
Stard7	1.72383e-100	0.52839	0.363	0.055	3.2389e-96	8
Nedd4	2.76972e-100	0.433065	0.251	0.028	5.20403e-96	8
Mkl1	4.51107e-100	0.571536	0.353	0.053	8.47584e-96	8
Itga4	1.70241e-97	0.796017	0.597	0.146	3.19866e-93	8
Fas	9.40838e-97	0.613179	0.356	0.056	1.76774e-92	8
Lamp1	3.02569e-96	1.05068	0.733	0.25	5.68498e-92	8
Ikbkb	8.76275e-96	0.912969	0.752	0.229	1.64643e-91	8
Fchsd2	1.36037e-95	0.858755	0.521	0.114	2.55601e-91	8
Ncoa7	1.94929e-95	0.581534	0.323	0.048	3.66252e-91	8
Rabgap1l	2.54308e-95	0.799548	0.677	0.185	4.7782e-91	8
Synj1	3.68639e-95	0.663507	0.393	0.068	6.92636e-91	8
Fabp5	3.17711e-92	1.13076	0.439	0.089	5.96948e-88	8
Cflar	7.91193e-92	0.922799	0.558	0.134	1.48657e-87	8
AW112010	2.24902e-89	1.38407	0.723	0.288	4.22568e-85	8
Txn1	4.3593e-89	1.26208	0.746	0.277	8.19068e-85	8
Yes1	2.04088e-88	0.541016	0.281	0.039	3.8346e-84	8
Gpr137b-ps	8.04843e-88	0.629053	0.294	0.043	1.51222e-83	8
Atpif1	1.01254e-87	0.877315	0.637	0.186	1.90246e-83	8
Mapk3	1.86342e-87	0.407966	0.343	0.056	3.50117e-83	8
Ktn1	8.01648e-87	0.756066	0.525	0.122	1.50622e-82	8
Daam1	1.01105e-86	0.492604	0.274	0.037	1.89967e-82	8
Cd200	2.21961e-85	0.481906	0.254	0.033	4.17043e-81	8
Parp8	4.97223e-85	0.50169	0.29	0.042	9.34233e-81	8
Tapbpl	5.22352e-84	0.633643	0.419	0.085	9.81448e-80	8
Asl	1.10473e-83	0.332891	0.254	0.033	2.07569e-79	8
Mef2a	1.26919e-83	0.705197	0.521	0.124	2.38468e-79	8
Ttyh3	3.31658e-83	0.384372	0.267	0.037	6.23151e-79	8
Mob3a	6.05421e-83	0.408315	0.333	0.055	1.13753e-78	8
Glipr2	6.33332e-83	0.625463	0.353	0.064	1.18997e-78	8
Hmg20b	2.06269e-82	0.493628	0.389	0.073	3.8756e-78	8
Mdfic	2.26824e-82	0.409001	0.264	0.036	4.2618e-78	8
Psmb9	8.64381e-82	0.975851	0.769	0.311	1.62408e-77	8
Cd9	9.67954e-82	0.621218	0.475	0.108	1.81869e-77	8
S100a11	1.52815e-81	0.998673	0.739	0.292	2.87125e-77	8
N4bp2l1	3.93737e-80	0.70213	0.525	0.129	7.39793e-76	8
B2m	1.99311e-79	1.17879	0.931	0.916	3.74486e-75	8
Gbp8	4.01266e-79	0.538644	0.294	0.047	7.53939e-75	8
Vrk2	4.42042e-79	0.536494	0.31	0.051	8.30552e-75	8
Vamp8	1.00471e-78	0.757177	0.624	0.185	1.88774e-74	8
Lrrc8c	1.55819e-78	0.478367	0.366	0.068	2.92769e-74	8
Gsdmd	2.09475e-78	0.482589	0.34	0.06	3.93583e-74	8
Anxa5	1.00063e-77	0.542386	0.525	0.128	1.88008e-73	8
Rps27l	1.95244e-77	1.23416	0.7	0.291	3.66844e-73	8
Pvr	6.63048e-77	0.618519	0.333	0.06	1.2458e-72	8
Psmb8	1.03123e-76	1.13951	0.832	0.512	1.93758e-72	8
Stxbp3	1.1174e-76	0.624496	0.462	0.104	2.09949e-72	8
Plekhb2	1.8323e-76	0.41545	0.327	0.057	3.44272e-72	8
Arl5a	9.6754e-76	0.539618	0.37	0.072	1.81791e-71	8
Tmsb4x	2.66751e-75	1.13381	0.99	0.976	5.01199e-71	8
Gtpbp1	8.43866e-75	0.373741	0.261	0.038	1.58554e-70	8
Herc6	9.22466e-75	0.533711	0.271	0.042	1.73322e-70	8
Cd44	1.01654e-74	0.556522	0.465	0.111	1.90998e-70	8
Psme2b	1.83952e-74	0.376063	0.307	0.052	3.45628e-70	8
Txndc17	1.59687e-73	1.21705	0.68	0.26	3.00037e-69	8
Rab21	2.08648e-73	0.739458	0.617	0.188	3.92028e-69	8
Tuba1a	3.60192e-73	0.599669	0.366	0.073	6.76765e-69	8
Nfkbie	4.10766e-73	0.614302	0.475	0.115	7.71788e-69	8
Psmg4	4.74814e-73	0.659885	0.518	0.139	8.92128e-69	8
Kpna3	7.2449e-73	0.40866	0.323	0.058	1.36124e-68	8
Skap2	1.03303e-72	0.41158	0.337	0.062	1.94096e-68	8
Prcp	2.98018e-72	0.467209	0.36	0.07	5.59945e-68	8
Snn	3.90281e-72	0.419192	0.373	0.073	7.333e-68	8
Psme1	4.18003e-72	1.09845	0.802	0.459	7.85385e-68	8
Irf5	2.08673e-71	0.461388	0.366	0.072	3.92075e-67	8
Polb	3.70013e-71	0.381353	0.35	0.067	6.95218e-67	8
Atxn1	1.62904e-70	0.377553	0.264	0.041	3.0608e-66	8
Ccdc50	2.14814e-70	0.512418	0.416	0.092	4.03614e-66	8
Thap2	5.58693e-70	0.550278	0.31	0.056	1.04973e-65	8
Atxn7l1	5.94669e-70	0.470992	0.37	0.076	1.11732e-65	8
Nudt9	2.79964e-69	0.49725	0.36	0.074	5.26024e-65	8
Nans	1.07356e-68	0.597415	0.475	0.122	2.01712e-64	8
Sav1	1.56305e-68	0.391708	0.281	0.047	2.93681e-64	8
Neat1	2.63395e-68	0.93193	0.792	0.328	4.94893e-64	8
Polr3c	6.06664e-68	0.472513	0.337	0.066	1.13986e-63	8
Gbp5	7.01906e-68	0.583752	0.413	0.094	1.31881e-63	8
H2-Q4	1.15013e-67	0.817114	0.756	0.311	2.16097e-63	8
Ppp4r2	4.2292e-67	0.784873	0.686	0.251	7.94624e-63	8
Arl4c	2.52168e-66	0.721099	0.647	0.215	4.73798e-62	8
Nfe2l1	2.72448e-66	0.554989	0.356	0.075	5.11903e-62	8
Ctss	9.66836e-66	0.746188	0.719	0.282	1.81659e-61	8
Dynll2	1.10682e-65	0.562304	0.389	0.089	2.0796e-61	8
Nfat5	2.29957e-65	0.664148	0.531	0.149	4.32067e-61	8
Syngr2	5.58911e-65	0.730206	0.729	0.273	1.05014e-60	8
Atp6v1b2	6.7164e-65	0.728406	0.475	0.13	1.26194e-60	8
Lactb	3.64483e-64	0.595669	0.479	0.126	6.84826e-60	8
Sel1l	3.75887e-64	0.515572	0.347	0.073	7.06254e-60	8
Nuak2	1.21445e-63	0.503714	0.396	0.09	2.28183e-59	8
Jak2	2.90757e-63	0.733139	0.564	0.173	5.46304e-59	8
Grasp	3.23216e-63	0.691877	0.294	0.057	6.0729e-59	8
Lpcat1	4.37766e-63	0.289405	0.277	0.049	8.22519e-59	8
Abcg1	2.6091e-62	0.527071	0.343	0.074	4.90224e-58	8
Map4	7.1471e-61	0.430847	0.376	0.085	1.34287e-56	8
Prex1	1.70769e-60	0.55931	0.436	0.11	3.20858e-56	8
Pik3r5	1.72862e-60	0.374922	0.267	0.048	3.2479e-56	8
Ezh2	6.0058e-60	0.341062	0.251	0.043	1.12843e-55	8
Pik3r1	6.68544e-60	0.851505	0.634	0.228	1.25613e-55	8
Fam53b	2.12258e-59	0.637637	0.442	0.118	3.98812e-55	8
Tap2	2.8712e-59	0.57346	0.449	0.118	5.3947e-55	8
Hspa1a	2.97805e-59	0.73053	0.449	0.126	5.59547e-55	8
Aplp2	3.00274e-59	0.473336	0.508	0.143	5.64185e-55	8
Map4k4	3.21637e-59	1.21219	0.67	0.294	6.04323e-55	8
H2-T23	7.85121e-59	0.731772	0.752	0.318	1.47516e-54	8
Brk1	1.60822e-58	0.981925	0.703	0.342	3.02169e-54	8
Psmb10	2.50757e-58	0.672756	0.584	0.199	4.71147e-54	8
Cd81	5.99375e-57	0.836381	0.541	0.177	1.12617e-52	8
Rasa2	6.56063e-57	0.777096	0.538	0.176	1.23268e-52	8
H2-Q6	2.13006e-56	0.638915	0.601	0.209	4.00217e-52	8
Dbi	3.20475e-56	0.390129	0.538	0.161	6.02141e-52	8
Ctsb	5.39205e-56	0.393079	0.439	0.119	1.01311e-51	8
Trim35	9.6161e-56	0.443269	0.251	0.046	1.80677e-51	8
Rftn1	1.1715e-55	0.585743	0.597	0.197	2.20113e-51	8
Aftph	3.4693e-55	0.573275	0.38	0.094	6.51847e-51	8
Tapbp	1.92089e-54	0.611921	0.614	0.22	3.60915e-50	8
Aebp2	2.49189e-54	0.603711	0.617	0.218	4.68202e-50	8
Chka	2.9395e-54	0.730491	0.383	0.097	5.52302e-50	8
Rcsd1	5.5934e-54	0.691116	0.574	0.202	1.05094e-49	8
Nenf	8.32623e-54	0.270538	0.251	0.047	1.56442e-49	8
Txnrd1	2.23917e-53	0.647252	0.257	0.052	4.20718e-49	8
Micu1	4.39285e-53	0.381199	0.29	0.061	8.25372e-49	8
Gm10116	6.84998e-53	0.418264	0.383	0.097	1.28704e-48	8
Nfkbib	7.82065e-53	0.531556	0.465	0.137	1.46942e-48	8
Nfkb2	2.53204e-52	0.448766	0.554	0.172	4.75745e-48	8
Tmbim4	5.50288e-52	0.477535	0.482	0.142	1.03394e-47	8
Tnfrsf1b	1.34122e-51	0.453463	0.436	0.122	2.52003e-47	8
Ctsz	1.40688e-51	0.688514	0.677	0.276	2.64338e-47	8
Psmd10	2.332e-51	0.37046	0.36	0.088	4.3816e-47	8
Dennd5a	5.62374e-51	0.379441	0.383	0.098	1.05664e-46	8
Hcfc1r1	5.67285e-51	0.333938	0.333	0.078	1.06587e-46	8
Slirp	6.5877e-51	0.354902	0.33	0.077	1.23776e-46	8
D930015E06Rik	8.84211e-51	0.613149	0.482	0.152	1.66134e-46	8
Rab12	2.73638e-50	0.35225	0.264	0.053	5.14139e-46	8
Ccng2	2.78702e-50	0.387129	0.251	0.05	5.23654e-46	8
Scand1	1.05424e-49	0.960601	0.743	0.443	1.98082e-45	8
Actn1	1.16779e-49	0.573547	0.442	0.131	2.19415e-45	8
Nfil3	8.26441e-49	0.516962	0.363	0.097	1.5528e-44	8
Gbp2b	8.47854e-49	0.348735	0.33	0.079	1.59303e-44	8
Zbtb38	9.44222e-49	0.479353	0.35	0.09	1.7741e-44	8
Rbpj	1.32827e-48	0.329974	0.29	0.065	2.49569e-44	8
Hspa1b	1.47292e-48	0.7987	0.386	0.11	2.76746e-44	8
Peak1	2.21523e-48	0.396347	0.337	0.083	4.16219e-44	8
Mrpl14	5.42581e-48	0.537185	0.492	0.163	1.01946e-43	8
Fam32a	6.3787e-48	0.686602	0.611	0.252	1.19849e-43	8
Prr14	6.70774e-48	0.321827	0.323	0.077	1.26032e-43	8
Gbp9	7.04333e-48	0.469205	0.314	0.074	1.32337e-43	8
Cyba	1.52072e-47	0.73822	0.812	0.549	2.85728e-43	8
Map3k14	1.94705e-47	0.481944	0.373	0.101	3.65831e-43	8
Eid1	2.96798e-47	0.351623	0.389	0.106	5.57654e-43	8
Mlf2	4.05833e-47	0.435133	0.429	0.126	7.62519e-43	8
Cuedc2	1.18296e-46	0.267478	0.314	0.075	2.22266e-42	8
Arrb2	2.20314e-46	0.348271	0.29	0.067	4.13948e-42	8
Arhgap5	1.48242e-45	0.396445	0.343	0.089	2.78533e-41	8
Marf1	3.00261e-45	0.457282	0.264	0.059	5.64161e-41	8
H2-Q7	4.88295e-45	0.67407	0.858	0.563	9.17457e-41	8
Eps15	6.9956e-45	0.397074	0.38	0.105	1.3144e-40	8
Dnajc15	1.01065e-44	0.394654	0.35	0.093	1.8989e-40	8
Mbp	2.87141e-44	0.29032	0.38	0.108	5.39509e-40	8
Gdi1	3.19665e-44	0.451382	0.33	0.086	6.00619e-40	8
Cdc37	8.13974e-44	0.497439	0.634	0.25	1.52938e-39	8
Psmb7	5.14422e-43	0.4464	0.465	0.151	9.66547e-39	8
Dnajc1	8.02991e-43	0.553781	0.416	0.13	1.50874e-38	8
Sqstm1	9.17729e-43	0.478579	0.502	0.17	1.72432e-38	8
N4bp1	1.0383e-42	0.413032	0.363	0.103	1.95086e-38	8
Casp4	1.12821e-42	0.438949	0.284	0.069	2.1198e-38	8
Snrnp25	1.21771e-42	0.393551	0.287	0.07	2.28796e-38	8
Atp2b1	1.4202e-42	0.657966	0.683	0.298	2.66841e-38	8
Trim7	1.74225e-42	0.495013	0.277	0.066	3.27351e-38	8
Pdlim5	6.06321e-42	0.317031	0.261	0.06	1.13922e-37	8
Dctn2	1.2449e-41	0.262502	0.373	0.105	2.33905e-37	8
Coro1b	1.63641e-41	0.314484	0.353	0.098	3.07465e-37	8
Vcp	2.3074e-41	0.621335	0.657	0.287	4.33538e-37	8
Tspo	2.5363e-41	0.901816	0.647	0.318	4.76545e-37	8
Ostf1	1.19347e-40	0.742616	0.766	0.453	2.24241e-36	8
Ptger4	2.75194e-40	0.417754	0.307	0.081	5.17061e-36	8
Tnip1	5.48198e-40	0.405328	0.353	0.102	1.03001e-35	8
Psap	6.35589e-40	0.479504	0.587	0.232	1.19421e-35	8
H2-K1	6.7484e-40	0.521775	0.967	0.953	1.26796e-35	8
Rtn4	1.69051e-39	0.506077	0.604	0.237	3.1763e-35	8
Irf1	1.77548e-39	0.672042	0.587	0.246	3.33595e-35	8
Sec11c	4.472e-39	0.516945	0.624	0.262	8.40245e-35	8
Krcc1	5.28696e-39	0.43921	0.449	0.151	9.93367e-35	8
Got2	5.5759e-39	0.29825	0.29	0.075	1.04766e-34	8
H2afz	8.47335e-39	0.698083	0.845	0.619	1.59206e-34	8
Cd47	9.29367e-39	0.632673	0.769	0.441	1.74619e-34	8
Phf21a	1.30658e-38	0.388952	0.277	0.07	2.45494e-34	8
Npc2	1.70526e-38	0.912718	0.759	0.49	3.20401e-34	8
Ftl1	1.78989e-38	1.00307	0.842	0.754	3.36303e-34	8
Phyh	2.57221e-38	0.357826	0.399	0.125	4.83292e-34	8
Mob1a	1.36656e-37	0.326795	0.482	0.164	2.56763e-33	8
Cmc1	1.57686e-37	0.307174	0.284	0.074	2.96276e-33	8
Epb41l2	1.72314e-37	0.265195	0.264	0.065	3.23761e-33	8
Calm1	1.82358e-37	1.13016	0.865	0.852	3.42632e-33	8
Ccni	1.82407e-37	0.47786	0.492	0.176	3.42725e-33	8
Lrrc58	2.57416e-37	0.347836	0.446	0.15	4.8366e-33	8
Dlgap4	3.00884e-37	0.396604	0.323	0.091	5.65332e-33	8
Dnm1l	5.13468e-37	0.349375	0.314	0.087	9.64755e-33	8
Ube2f	7.87937e-37	0.29856	0.366	0.11	1.48046e-32	8
Commd3	1.1154e-36	0.291978	0.347	0.102	2.09572e-32	8
Ehmt1	3.72101e-36	0.360513	0.307	0.086	6.9914e-32	8
Rgs10	2.15473e-35	0.558864	0.614	0.281	4.04852e-31	8
Hint2	5.02687e-35	0.261459	0.287	0.078	9.44499e-31	8
Wnk1	5.60122e-35	0.751058	0.756	0.458	1.05241e-30	8
Zfand6	9.12881e-35	0.509562	0.594	0.255	1.71521e-30	8
Tmx3	1.44284e-34	0.261023	0.307	0.087	2.71095e-30	8
Ptcd2	3.34709e-34	0.305102	0.29	0.081	6.28885e-30	8
H2-D1	6.53047e-34	0.464438	0.95	0.962	1.22701e-29	8
Ak2	1.15541e-33	0.498118	0.462	0.174	2.17089e-29	8
Spop	1.50747e-33	0.4512	0.475	0.176	2.83239e-29	8
Fuca1	2.39846e-33	0.412452	0.492	0.183	4.50646e-29	8
Zfp36l1	5.7636e-33	0.543508	0.809	0.497	1.08292e-28	8
Cstb	1.04763e-32	0.474563	0.482	0.192	1.9684e-28	8
Irf8	1.13327e-32	0.599069	0.647	0.309	2.1293e-28	8
Kdelr1	1.67985e-32	0.308259	0.416	0.143	3.15627e-28	8
Mycbp2	1.84424e-32	0.644466	0.743	0.395	3.46514e-28	8
Setd8	2.3289e-32	0.377406	0.353	0.115	4.37578e-28	8
Nr4a3	2.49366e-32	0.903917	0.333	0.114	4.68534e-28	8
Ndnl2	3.09675e-32	0.454515	0.347	0.114	5.81849e-28	8
Arhgap30	3.28026e-32	0.497286	0.62	0.275	6.16327e-28	8
Akap13	4.8742e-32	0.550834	0.795	0.457	9.15813e-28	8
Snrpb2	5.17662e-32	0.273021	0.386	0.128	9.72635e-28	8
Chp1	6.34058e-32	0.33309	0.304	0.091	1.19133e-27	8
Tbcb	1.07601e-31	0.262266	0.373	0.121	2.02171e-27	8
Ndufb4	1.28997e-31	0.475083	0.558	0.24	2.42373e-27	8
H2-Q10	1.35359e-31	0.370195	0.413	0.144	2.54327e-27	8
Selplg	2.65507e-31	0.444508	0.683	0.332	4.9886e-27	8
Actb	2.89062e-31	0.875325	0.934	0.953	5.43118e-27	8
Sugt1	3.40648e-31	0.454497	0.607	0.269	6.40044e-27	8
Prr13	4.23854e-31	0.43577	0.581	0.253	7.9638e-27	8
Filip1l	4.92074e-31	0.456663	0.432	0.158	9.24558e-27	8
Rhog	7.78872e-31	0.418986	0.515	0.21	1.46342e-26	8
Reep3	8.39499e-31	0.271893	0.29	0.086	1.57733e-26	8
Pnpla8	8.69122e-31	0.254966	0.33	0.104	1.63299e-26	8
Rnh1	1.65109e-30	0.300046	0.393	0.137	3.10224e-26	8
[truncated: 3,338 more rows]
