# Supplementary material for: Characterization of Gene Expression Signatures for the Identification of Cellular Heterogeneity in the Developing Mammary Gland
Source: J Mammary Gland Biol Neoplasia. 2021 May 14;26(1):43–66. doi: 10.1007/s10911-021-09486-3 (PMC8217035; doi:10.1007/s10911-021-09486-3)
Supplement: Supplementary file 3 — Supplementary file3 (XLSX 26 KB) [file 10911_2021_9486_MOESM3_ESM.xlsx]

## Sheet: mEC2 associated pathways
Term	pvalue (log10)	P-value	Genes
Oxidative phosphorylation	-13.3109	4.88788e-14	NDUFB9;NDUFA7;NDUFB7;NDUFA6;NDUFA3;NDUFA2;ATP5K;ATP5J;NDUFC1;ATP5H;ATP5G2;ATP5J2;NDUFS8;NDUFS5;ATP5E;ATP5D;NDUFS2;NDUFV3;NDUFV2
EGFR1 Signaling Pathway	-5.23196	5.86191e-06	STAT5A;NDUFA13;JUND;CAV2;CAV1;INPPL1;KRT8;KRT7;FOS;EPN1;EPS8;SOCS3;KRT18;GRB14;ELF3;NCK2;RAC1;EPS15;PLEC
Amino Acid metabolism	-4.91067	1.22837e-05	MPST;ARG2;TPH1;GOT1;ARG1;GSR;ACAA1A;HMGCL;GLUD1;GSTA4;HMGCS2;HADH;GLUL
Glutathione metabolism	-4.5159	3.04858e-05	GCLC;GPX1;GPX3;GSR;G6PDX;GSTT2
Wnt Signaling Pathway	-2.48903	0.00324321	APC;WNT7B;FZD10;RAC1;PPP2R5C;CSNK1E;WNT4

## Sheet: mEC7 associated pathways
Term	pvalue (log10)	P-value	Genes
EGFR1 Signaling Pathway	-4.73955	1.8216e-05	CEACAM1;JUND;KRT18;INPPL1;KRT8;KRT7;PLEC
Wnt Signaling Pathway	-3.84881	0.000141643	APC;CDH1;SOX9;CSNK1E;WNT4
Triacylglyceride Synthesis	-2.30341	0.00497272	DGAT2;PLPP2
ErbB signaling pathway	-1.72127	0.0189991	CDKN1A;AREG
Insulin Signaling	-1.43127	0.0370452	EHD1;INPPL1;PTPRF

## Sheet: mEC9 associated pathways
Term	pvalue (log10)	P-value	Genes
IL-7 Signaling Pathway	-3.49349	0.000321003	RB1;CCNA2;BCL2L11;STAT3;PIK3R1
IL-5 Signaling Pathway	-2.59868	0.00251953	NFKBIA;STAT3;PIM1;CTNNB1;PIK3R1
Folic Acid Network	-2.43897	0.00363942	GPX4;XDH;PTGES
Delta-Notch Signaling Pathway	-1.56948	0.0269475	NFKBIA;NOTCH1;STAT3;PIK3R1
EGFR1 Signaling Pathway	-1.44743	0.035692	PLSCR1;CEACAM1;TNK2;STAT3;PIK3R1;RALGDS
