# Supplementary material for: Characterization of Gene Expression Signatures for the Identification of Cellular Heterogeneity in the Developing Mammary Gland
Source: J Mammary Gland Biol Neoplasia. 2021 May 14;26(1):43–66. doi: 10.1007/s10911-021-09486-3 (PMC8217035; doi:10.1007/s10911-021-09486-3)
Supplement: Supplementary file 4 — Supplementary file4 (XLSX 24 KB) [file 10911_2021_9486_MOESM4_ESM.xlsx]

## Sheet: mN6 associated pathways
Term	pvalue (log10)	P-value	Genes
MAPK signaling pathway	-9.44208	3.61343e-10	HSPA8;DUSP5;JUN;JUND;HSPA5;TGFB3;DUSP1;PRKCD;HSPB1;FOS;NFKB1;DUSP6;RAP1B;NR4A1;MYC;CD14;ATF4;HSPA1A
Delta-Notch Signaling Pathway	-3.21613	0.000607957	NFKBIA;JUN;NOTCH1;HEY1;FBXW7;HIVEP3;PIK3R1
IL-7 Signaling Pathway	-3.01581	0.000964248	RB1;MUC1;IRS2;PIK3R1;MCL1
IL-5 Signaling Pathway	-2.89698	0.00126771	NFKBIA;JUN;PRKCD;PIM1;PIK3R1;NFKB1
Wnt Signaling Pathway	-2.41249	0.00386818	FOSL1;JUN;WNT5B;MYC;PRKCD
EGFR1 Signaling Pathway	-2.39064	0.00406784	EEF1A1;KLF11;JUN;CEBPB;JUND;DUSP1;MYC;PIK3R1;FOS
G1 to S cell cycle control	-1.66514	0.0216201	RB1;CDKN1A;WEE1;MYC

## Sheet: mN5 associated pathways
Term	pvalue (log10)	P-value
EGFR1 Signaling Pathway	-6.06803	8.55e-07	ERRFI1;PRKCI;CEACAM1;JUND;WNK1;DUSP1;TNK2;CTNND1;KRAS;FOXO1
MAPK signaling pathway	-5.53948	2.88746e-06	NR4A1;DUSP5;JUND;DUSP1;MAPKAPK2;TAB2;KRAS;NFKB1;MAP4K4
IL-2 Signaling Pathway	-3.60016	0.000251097	MAPKAPK2;KRAS;ETS2;NFKB1;ITM2B
Insulin Signaling	-2.92213	0.00119638	EGR1;PRKCI;RHOJ;FOXO1;PTPRF;MAP4K4
Wnt Signaling Pathway	-2.90165	0.00125415	PPP2CA;FRAT2;CDH1;SOX9;WNT4

## Sheet: mN9 associated patways
Term	pvalue (log10)	P-value	Genes
MAPK signaling pathway	-6.26104	5.48225e-07	DUSP5;TGFB2;HSPA5;DUSP1;PDGFB;TNF;NFKB1;TGFBR1;RAP1B;DDIT3;STMN1;CD14;ATF4;MAP4K4
G1 to S cell cycle control	-3.24712	0.000566079	RB1;PCNA;ORC6;PRIM1;CDK1;MCM6
IL-7 Signaling Pathway	-3.07245	0.00084635	RB1;LYN;BCL2L11;STAT3;MCL1
TGF Beta Signaling Pathway	-1.94032	0.011473	STAT3;TNF;TGFBR1;NFKB1
Chemokine signaling pathway	-1.80269	0.015751	RAP1B;LYN;CCL4;STAT3;CXCL1;CXCL2;NFKB1;CXCL16
IL-5 Signaling Pathway	-1.5322	0.0293629	LYN;STAT3;PIM1;NFKB1

## Sheet: mG8 associated pathways
Term	pvalue (log10)	P-value	Genes
Triacylglyceride Synthesis	-4.02261	9.49278e-05	GK;GPD1;LPL;PLPP2;PNPLA2
PPAR signaling pathway	-3.54603	0.00028443	FABP3;ACADL;GK;ACSL1;ME1;LPL;CD36;SCD1
Pentose Phosphate Pathway	-3.52884	0.000295912	TALDO1;PGLS;TKT
Cholesterol metabolism	-3.28464	0.000519234	EBP;ACSL1;FASN;ACOT1;SCD1;FADS1; ACADL;GK;ACSL1;LPL;PNPLA2
Fatty Acid Beta Oxidation and Biosynthesis	-3.18695	0.0006502	ACADL;GK;ACSL1;LPL;PNPLA2
BMP Signaling Pathway	-2.10343	0.00788088	NOTCH1;MAP3K1;INHBB; HES1

## Sheet: mG6 associated pathways
Term	log10 pvalue	P-value	Genes
Chemokine signaling pathway	-13.2464	5.66978e-14	CX3CR1;CCL12;NCF1;CXCL1;ARRB2;CXCL2;CXCL16;CDC42;PAK1;CCL9;GNGT2;GNG2;CCL6;CCL5;CCL4;RAC2;CCL3;CSK;CCR5;LYN;CCR1;PRKCB;PRKCD;NFKBIA;CXCL10;HCK;ELMO1;GRB2;NFKBIB
Type II interferon signaling	-7.79744	1.59425e-08	CXCL10;SPI1;IFNGR1;IFNGR2;IL1B;PRKCD;CYBB;IRF8;ISG15;PSMB9
Cytokines	-4.12721	7.46083e-05	IL1A;H2-EB1;TGFB1;IL1B;CXCL1;TNF
Calcium Regulation	-3.12761	0.000745407	RGS5;PKIB;RGS2;GNG2;RGS1;PRKCB;PRKCD;RGS10;CALR;ARRB2;ATP2B1;CAMK1
Actin Cytoskeleton	-2.99985	0.00100034	CDC42;GNA13;PAK1;TMSB4X;CFL1;RAC2;PIP4K2A;BRK1;CSK;IQGAP1;CD14;SSH2
Relaxation and Contraction Pathways	-2.47648	0.00333828	RGS5;PKIB;RGS2;GNG2;RGS1;PRKCB;IL1B;PRKCD;RGS10;ARRB2;RAMP1
EGFR1 Signaling Pathway	-1.59928	0.0251606	TGIF1;CDC42;CEBPA;PAK1;PRKCB;ABI1;GRB2;CSK;PTPN6;MAPK14

## Sheet: mL3 associated pathways
Term	log10 pvalue	P-value	Genes
Prostaglandin	-2.80601	0.00156311	EDN1;ANXA1;ANXA2
EGFR1 Signaling Pathway	-2.6584	0.00219582	EEF1A1;CEACAM1;JUND;KRT18;KRT8;KRT7
MAPK signaling pathway	-1.505	0.031261	HSPA8;JUND;HSPB1;CD14
Wnt Signaling Pathway	-1.32818	0.0469695	FRAT2;CCND1;CDH1

## Sheet: mL10 associated pathways
Term	log10 pvalue	P-value	Genes
Oxidative phosphorylation	-19.1629	6.87213e-20	NDUFB9;NDUFB8;NDUFA7;NDUFB7;NDUFA6;ATP6AP1;NDUFA5;NDUFA4;NDUFA3;ATP6AP2;NDUFA2;ATP5K;ATP5J;NDUFC1;ATP5H;ATP5J2;ATP5L;NDUFS8;NDUFS6;NDUFS5;ATP5E;NDUFV3
Amino Acid metabolism	-3.15752	0.000695799	PNMT;ARG2;TPH1;PKM;PCX;GOT1;GSTA4;P4HA2;OGDH
Prostaglandin Synthesis and Regulation	-2.12405	0.00751537	HSD11B2;ANXA3;ANXA4;S100A10
Calcium Regulation in the Cardiac Cell	-1.46499	0.0342776	YWHAQ;FXYD2;GNB1;ITPR2;ATP1B1;GNG12;PKIG;ADRA1A
TNF-alpha NF-kB Signaling Pathway	-1.30251	0.0498302	DAP;HDAC2;CRADD;PEG3;G3BP2;IQGAP2;SKP1A;FKBP5;KTN1

## Sheet: mL7 associated pathways
Term	log10 pvalue	P-value	Genes
Chemokine signaling pathway	-17.0128	9.70961e-18	CX3CR1;CCL12;NCF1;WAS;CXCL1;ARRB2;CXCL2;CXCL16;PIK3R5;GNAI2;RAP1B;CDC42;PREX1;RAP1A;GNGT2;GNG2;CCL5;CCL4;RAC2;CCL3;CSK;RAC1;CCR5;JAK2;LYN;CCR1;PRKCB;STAT1;PRKCD;NFKB1;RHOA;CXCL10;HCK;ELMO1;GRB2;DOCK2
IL-3 Signaling Pathway	-11.0737	8.43878e-12	LYN;SPI1;SYK;PRKCB;STAT1;MMP2;CSF2RB;TNFRSF1B;NFKB1;CDC42;SOCS3;HCK;RAP1A;INPP5D;MAPKAPK2;RAC2;BAX;GRB2;PTPN6;RAC1;JAK2
Type II interferon signaling	-9.41625	3.83487e-10	SOCS3;CXCL10;SPI1;STAT1;IFNGR1;IL1B;PRKCD;CYBB;IRF8;ISG15;JAK2;PSMB9
Focal Adhesion	-3.89651	0.000126908	VASP;ITGB5;ITGB2;PDGFA;ITGAL;ACTB;RHOA;PIK3R5;RAP1B;CDC42;HCK;RAP1A;ITGAX;RAC2;GRB2;RAC1;TLN1
Calcium Regulation	-2.96033	0.00109563	PRKCB;PRKCD;ATP1B3;ARRB2;GNAI2;PKIB;RGS2;GNG2;RGS1;RGS10;CALM3;CALR;CAMK1
Relaxation and Contraction Pathways	-2.80192	0.00157791	PRKCB;GSTO1;PRKCD;ARRB2;ACTB;NFKB1;PKIB;RGS2;GNG2;RGS1;IL1B;RGS10;CALM3

## Sheet: mI3 associated pathways
Term	log10 pvalue	P-value	Genes
Adipogenesis genes	-4.58349	2.6092e-05	WWTR1;WNT5B;GADD45B;LIF;HMGA1;NR3C1;TNF;KLF7;KLF6;KLF5;LMNA;PLIN2;SCD1
EGFR1 Signaling Pathway	-4.4657	3.42215e-05	MAP2K3;ERRFI1;PRKCI;RALB;MAP3K1;DUSP1;TNK2;PITPNA;KRT8;EGFR;CEACAM1;KRT18;ELF3;SPRY2;KRAS
Focal Adhesion	-3.70916	0.000195361	MAP2K3;ACTN1;TNK2;ITGA2;ARHGAP5;THBS1;ACTB;EGFR;RAP1B;CCND1;ZYX;ITGB8;MET;BIRC3
TGF Beta Signaling Pathway	-2.78411	0.00164396	LIF;TNF;THBS1;LTBP1;SKIL;NFKB1
Cytokines	-2.39863	0.00399362	CSF3;CSF1;CXCL1;TNF
Wnt Signaling Pathway	-2.29279	0.00509576	PPP2CA;CAMK2D;CCND1;JUP;CDH1;MAP1B;SOX9;SENP2;FOSL1;PRKCI;CCND1;WNT5B;LDLR
Apoptosis	-1.83834	0.0145098	NFKBIA;MAP3K1;TNF;NFKB1;BIRC3;MCL1

## Sheet: mI5 associated pathways
Term	log10 pvalue	P-value	Genes
EGFR1 Signaling Pathway	-2.62741	0.00235826	CEACAM1;JUND;KRT18
Wnt Signaling Pathway	-1.94355	0.0113879	PPP2CA;SOX9
Adipogenesis genes	-1.76585	0.0171456	KLF7;KLF6
Cytokines	-1.40072	0.0397452	CSF3

[truncated: 1 more sheets: mI10 associated pathways]
