# Supplementary material for: Characterization of Gene Expression Signatures for the Identification of Cellular Heterogeneity in the Developing Mammary Gland
Source: J Mammary Gland Biol Neoplasia. 2021 May 14;26(1):43–66. doi: 10.1007/s10911-021-09486-3 (PMC8217035; doi:10.1007/s10911-021-09486-3)
Supplement: Supplementary file 5 — Supplementary file5 (XLSX 441 KB) [file 10911_2021_9486_MOESM5_ESM.xlsx]

## Sheet: combined_sobj2_NonEpith_Clutser
	p_val	avg_logFC	pct.1	pct.2	p_val_adj	cluster	gene
Igkc	0	2.74868	0.97	0.18	0	1	Igkc
Cd74	0	2.42183	1	0.304	0	1	Cd74
Cd79a	0	2.41079	0.975	0.097	0	1	Cd79a
H2-Aa	0	2.35202	0.998	0.223	0	1	H2-Aa
Ebf1	0	2.30951	0.951	0.089	0	1	Ebf1
H2-Eb1	0	2.28003	0.996	0.207	0	1	H2-Eb1
H2-Ab1	0	2.27797	0.998	0.23	0	1	H2-Ab1
Mef2c	0	1.92873	0.818	0.089	0	1	Mef2c
Cd79b	0	1.67483	0.588	0.064	0	1	Cd79b
Scd1	0	1.58994	0.664	0.061	0	1	Scd1
Ighm	0	1.58274	0.749	0.214	0	1	Ighm
Cd83	0	1.55889	0.731	0.128	0	1	Cd83
H2-DMb2	0	1.53777	0.649	0.074	0	1	H2-DMb2
Fcmr	0	1.51925	0.565	0.048	0	1	Fcmr
Ighd	0	1.49515	0.584	0.053	0	1	Ighd
Ifi30	0	1.49363	0.635	0.111	0	1	Ifi30
Bank1	0	1.43815	0.572	0.049	0	1	Bank1
Dmxl1	0	1.42047	0.591	0.173	0	1	Dmxl1
Napsa	0	1.41378	0.591	0.078	0	1	Napsa
Cd86	0	1.38356	0.572	0.094	0	1	Cd86
Tnfrsf13c	0	1.3824	0.527	0.047	0	1	Tnfrsf13c
Ms4a1	0	1.36681	0.523	0.043	0	1	Ms4a1
Iglc2	0	1.32932	0.409	0.048	0	1	Iglc2
Stap1	0	1.32217	0.461	0.108	0	1	Stap1
Ly6e	0	1.30629	0.6	0.162	0	1	Ly6e
H2-DMa	0	1.26164	0.587	0.123	0	1	H2-DMa
Mzb1	0	1.20266	0.443	0.052	0	1	Mzb1
Lyn	0	1.20206	0.489	0.076	0	1	Lyn
Rel	0	1.19124	0.752	0.297	0	1	Rel
Plac8	0	1.17935	0.429	0.088	0	1	Plac8
Cd72	0	1.09391	0.438	0.084	0	1	Cd72
Serp1	0	1.09253	0.786	0.407	0	1	Serp1
Pkig	0	1.0827	0.43	0.065	0	1	Pkig
B3gnt5	0	1.06329	0.375	0.048	0	1	B3gnt5
Myo1e	0	1.05758	0.417	0.076	0	1	Myo1e
Fcrla	0	1.04163	0.341	0.035	0	1	Fcrla
Ralgps2	0	1.01731	0.479	0.142	0	1	Ralgps2
Pou2f2	0	1.0131	0.395	0.103	0	1	Pou2f2
Smc6	0	0.966279	0.857	0.598	0	1	Smc6
Ms4a4c	0	0.934426	0.367	0.092	0	1	Ms4a4c
H2-Oa	0	0.918338	0.345	0.061	0	1	H2-Oa
Ccr6	0	0.914708	0.327	0.049	0	1	Ccr6
Pax5	0	0.90752	0.296	0.026	0	1	Pax5
H3f3a	0	0.900461	0.987	0.888	0	1	H3f3a
Bri3	0	0.884054	0.549	0.271	0	1	Bri3
Tgfb1	0	0.875149	0.6	0.278	0	1	Tgfb1
A530032D15Rik	0	0.873039	0.289	0.031	0	1	A530032D15Rik
Syk	0	0.87289	0.328	0.055	0	1	Syk
Kras	0	0.872699	0.696	0.406	0	1	Kras
Rapgef4	0	0.871409	0.303	0.049	0	1	Rapgef4
Pou2af1	0	0.85888	0.271	0.03	0	1	Pou2af1
Sorl1	0	0.839292	0.45	0.161	0	1	Sorl1
Cxcr5	0	0.838663	0.288	0.039	0	1	Cxcr5
Gdi2	0	0.838148	0.737	0.475	0	1	Gdi2
Fcer2a	0	0.837612	0.259	0.028	0	1	Fcer2a
Litaf	0	0.821411	0.492	0.151	0	1	Litaf
Cd19	0	0.817663	0.288	0.033	0	1	Cd19
H2-Ob	0	0.813209	0.309	0.055	0	1	H2-Ob
Syngr2	0	0.812551	0.464	0.169	0	1	Syngr2
Blnk	0	0.77243	0.301	0.049	0	1	Blnk
Ctsz	0	0.728127	0.469	0.167	0	1	Ctsz
Hmgn1	0	0.721353	0.677	0.445	0	1	Hmgn1
Irf8	0	0.550918	0.513	0.193	0	1	Irf8
Apoe	0	0.515053	0.497	0.098	0	1	Apoe
Fth1	0	0.509921	0.996	0.978	0	1	Fth1
Plekho1	2.1264e-288	0.77191	0.305	0.071	3.9953e-284	1	Plekho1
Dusp2	1.04415e-286	0.779603	0.507	0.223	1.96185e-282	1	Dusp2
Plekha2	6.03947e-280	0.766123	0.441	0.179	1.13476e-275	1	Plekha2
Nsf	8.81989e-274	0.782313	0.39	0.143	1.65717e-269	1	Nsf
Aldh2	1.88162e-273	0.722337	0.311	0.079	3.53539e-269	1	Aldh2
Pold4	6.97857e-272	0.809582	0.452	0.205	1.3112e-267	1	Pold4
Pten	7.70538e-269	0.729985	0.554	0.318	1.44776e-264	1	Pten
Sp140	8.81067e-266	0.767236	0.381	0.139	1.65544e-261	1	Sp140
Txndc16	8.46547e-262	0.734862	0.266	0.055	1.59058e-257	1	Txndc16
Ctsh	1.20683e-261	0.578701	0.333	0.086	2.26751e-257	1	Ctsh
Cyth1	7.08481e-253	0.730369	0.45	0.21	1.33116e-248	1	Cyth1
Cerk	5.21327e-252	0.717356	0.298	0.08	9.79522e-248	1	Cerk
Inpp5d	6.14919e-242	0.700401	0.41	0.171	1.15537e-237	1	Inpp5d
H3f3b	9.85736e-241	0.342289	0.993	0.961	1.8521e-236	1	H3f3b
Fam134b	5.82306e-240	0.742455	0.519	0.289	1.09409e-235	1	Fam134b
Snx5	1.13779e-239	0.725779	0.474	0.241	2.13779e-235	1	Snx5
Smim14	9.81952e-211	0.68732	0.476	0.264	1.84499e-206	1	Smim14
Foxp1	1.00996e-209	0.532601	0.738	0.583	1.89762e-205	1	Foxp1
Ezr	2.42885e-207	0.681388	0.654	0.485	4.56356e-203	1	Ezr
Ptma	1.01541e-206	0.31168	0.987	0.958	1.90785e-202	1	Ptma
Plek	3.24236e-206	0.619247	0.272	0.075	6.09207e-202	1	Plek
Laptm5	7.68295e-205	0.448886	0.807	0.673	1.44355e-200	1	Laptm5
Unc93b1	1.0515e-195	0.554052	0.255	0.068	1.97566e-191	1	Unc93b1
Tcf4	2.1771e-194	0.531146	0.265	0.074	4.09056e-190	1	Tcf4
Slc16a6	6.55697e-179	0.619123	0.345	0.148	1.23199e-174	1	Slc16a6
Mif4gd	1.32063e-178	0.575893	0.412	0.206	2.48134e-174	1	Mif4gd
Ppp1r16b	6.2752e-176	0.613905	0.47	0.266	1.17905e-171	1	Ppp1r16b
Nr4a1	2.48777e-172	0.707553	0.338	0.14	4.67428e-168	1	Nr4a1
Sdhaf1	3.10784e-167	0.63392	0.31	0.129	5.83932e-163	1	Sdhaf1
Serinc3	7.74584e-158	0.550076	0.486	0.3	1.45537e-153	1	Serinc3
Tcf12	4.95512e-155	0.590919	0.379	0.197	9.31018e-151	1	Tcf12
Ncl	7.39778e-154	0.489992	0.825	0.772	1.38997e-149	1	Ncl
Ehd1	2.29528e-153	0.550341	0.313	0.135	4.31261e-149	1	Ehd1
Cd37	3.28413e-149	0.616412	0.353	0.172	6.17055e-145	1	Cd37
Prkcb	1.76145e-144	0.554377	0.287	0.121	3.30959e-140	1	Prkcb
Trim25	5.40486e-140	0.606202	0.251	0.096	1.01552e-135	1	Trim25
Pxk	7.40932e-138	0.571565	0.257	0.102	1.39214e-133	1	Pxk
Zfp106	3.51597e-135	0.581239	0.324	0.162	6.60615e-131	1	Zfp106
Ier2	4.92802e-127	0.444516	0.683	0.554	9.25926e-123	1	Ier2
Tpd52	1.17401e-125	0.467895	0.261	0.109	2.20585e-121	1	Tpd52
Neurl3	1.97828e-125	0.365041	0.599	0.408	3.71699e-121	1	Neurl3
Stk17b	5.94216e-124	0.305145	0.878	0.761	1.11647e-119	1	Stk17b
Dgkd	3.64312e-122	0.53725	0.262	0.115	6.84506e-118	1	Dgkd
Zfp36l1	6.52372e-119	0.400652	0.612	0.45	1.22574e-114	1	Zfp36l1
Baz2b	4.56386e-116	0.507026	0.276	0.13	8.57503e-112	1	Baz2b
Ier5	4.19083e-113	0.418633	0.538	0.386	7.87415e-109	1	Ier5
Ybx1	1.23227e-108	0.287541	0.837	0.775	2.31531e-104	1	Ybx1
Fyn	4.47317e-108	0.47665	0.493	0.36	8.40463e-104	1	Fyn
Uvrag	2.81934e-107	0.509781	0.299	0.157	5.29726e-103	1	Uvrag
Sp100	2.45946e-101	0.466616	0.452	0.313	4.62107e-97	1	Sp100
Cdv3	2.78269e-98	0.491835	0.433	0.305	5.22839e-94	1	Cdv3
Lmbrd1	3.6461e-98	0.489019	0.255	0.125	6.85065e-94	1	Lmbrd1
Chchd10	8.35827e-97	0.503975	0.289	0.153	1.57044e-92	1	Chchd10
Ctss	8.64428e-97	0.336022	0.388	0.241	1.62417e-92	1	Ctss
Ppdpf	3.99377e-96	0.491537	0.352	0.218	7.5039e-92	1	Ppdpf
Mpc1	4.01448e-96	0.475085	0.428	0.305	7.54281e-92	1	Mpc1
Cxcr4	1.84115e-94	0.428764	0.336	0.191	3.45934e-90	1	Cxcr4
Scaf11	2.0487e-94	0.495728	0.417	0.285	3.8493e-90	1	Scaf11
Got1	1.33551e-93	0.360545	0.51	0.369	2.50928e-89	1	Got1
Zfp36	6.60124e-93	0.348806	0.496	0.356	1.24031e-88	1	Zfp36
Tmed5	5.1206e-92	0.454974	0.417	0.289	9.62109e-88	1	Tmed5
Nfatc3	3.36749e-91	0.466872	0.278	0.149	6.32718e-87	1	Nfatc3
Dennd4a	8.00642e-91	0.428805	0.342	0.203	1.50433e-86	1	Dennd4a
Cnbp	4.53193e-90	0.252619	0.852	0.807	8.51504e-86	1	Cnbp
Rhoa	5.25968e-89	0.32751	0.761	0.71	9.8824e-85	1	Rhoa
Odc1	1.1948e-88	0.276881	0.422	0.281	2.24491e-84	1	Odc1
Rftn1	1.42934e-87	0.46533	0.287	0.161	2.68559e-83	1	Rftn1
Cd81	1.74991e-86	0.334546	0.271	0.136	3.28791e-82	1	Cd81
Sub1	1.58126e-84	0.294055	0.832	0.787	2.97103e-80	1	Sub1
Gpcpd1	5.06896e-84	0.395489	0.431	0.305	9.52407e-80	1	Gpcpd1
Gnl3	9.50161e-83	0.445084	0.256	0.136	1.78526e-78	1	Gnl3
Fam107b	2.37239e-80	0.324892	0.617	0.517	4.45748e-76	1	Fam107b
Pde3b	1.85599e-77	0.448005	0.305	0.185	3.48721e-73	1	Pde3b
Ppp3ca	5.38408e-75	0.437332	0.259	0.144	1.01162e-70	1	Ppp3ca
Baz1a	2.74141e-74	0.385825	0.372	0.253	5.15084e-70	1	Baz1a
Tgif1	1.5022e-70	0.373059	0.301	0.182	2.82249e-66	1	Tgif1
Cox5a	5.38839e-67	0.296955	0.634	0.569	1.01243e-62	1	Cox5a
Gpr171	6.24641e-67	0.422138	0.301	0.19	1.17364e-62	1	Gpr171
Smg1	3.51856e-66	0.439004	0.325	0.219	6.61103e-62	1	Smg1
Dad1	5.30878e-62	0.359738	0.561	0.5	9.97466e-58	1	Dad1
Gabarap	7.39389e-60	0.264209	0.639	0.577	1.38924e-55	1	Gabarap
Cyba	3.46612e-58	0.251603	0.631	0.535	6.5125e-54	1	Cyba
Kdm6b	4.94801e-58	0.313971	0.375	0.262	9.29682e-54	1	Kdm6b
Rtn3	1.26161e-57	0.41799	0.307	0.21	2.37045e-53	1	Rtn3
Srsf10	6.8335e-56	0.358886	0.375	0.285	1.28395e-51	1	Srsf10
Anp32b	4.08191e-55	0.38986	0.553	0.49	7.6695e-51	1	Anp32b
Ddx6	2.7956e-54	0.344748	0.447	0.368	5.25265e-50	1	Ddx6
Vamp4	3.82641e-54	0.377029	0.277	0.182	7.18945e-50	1	Vamp4
Kmt2e	4.43874e-54	0.306814	0.543	0.475	8.33995e-50	1	Kmt2e
C1qbp	4.63358e-54	0.390951	0.373	0.289	8.70603e-50	1	C1qbp
Ppm1g	2.11191e-53	0.374762	0.374	0.286	3.96807e-49	1	Ppm1g
Birc3	2.82278e-52	0.371186	0.33	0.237	5.30372e-48	1	Birc3
Ranbp1	1.22433e-51	0.349899	0.446	0.374	2.30039e-47	1	Ranbp1
Ddx21	4.58896e-51	0.390443	0.374	0.292	8.6222e-47	1	Ddx21
Atp6v0d1	2.96576e-49	0.362222	0.275	0.187	5.57237e-45	1	Atp6v0d1
Nme1	1.70139e-48	0.362607	0.389	0.312	3.19674e-44	1	Nme1
Smap2	6.28298e-48	0.366101	0.402	0.326	1.18051e-43	1	Smap2
Man1a	3.75519e-47	0.369717	0.282	0.197	7.05563e-43	1	Man1a
Ifngr2	6.14022e-47	0.350043	0.318	0.227	1.15369e-42	1	Ifngr2
Grb2	4.7064e-46	0.27613	0.503	0.437	8.84286e-42	1	Grb2
Cd55	6.45287e-46	0.354493	0.272	0.181	1.21243e-41	1	Cd55
Csnk1g3	7.31802e-46	0.356919	0.291	0.206	1.37498e-41	1	Csnk1g3
Mphosph10	1.03406e-45	0.35198	0.294	0.211	1.9429e-41	1	Mphosph10
Spag9	4.97013e-45	0.336907	0.369	0.286	9.33839e-41	1	Spag9
Set	1.19397e-44	0.257117	0.561	0.502	2.24334e-40	1	Set
Il2rg	3.8023e-44	0.283507	0.526	0.458	7.14415e-40	1	Il2rg
Arap2	5.99584e-44	0.291531	0.441	0.354	1.12656e-39	1	Arap2
Sppl2a	6.76526e-42	0.364529	0.261	0.182	1.27112e-37	1	Sppl2a
Kcnq1ot1	7.8166e-42	0.377768	0.365	0.281	1.46866e-37	1	Kcnq1ot1
Pgls	7.37619e-41	0.307432	0.394	0.326	1.38591e-36	1	Pgls
Ptk2b	1.36971e-38	0.326614	0.255	0.177	2.57355e-34	1	Ptk2b
Hcls1	5.40325e-38	0.308647	0.331	0.258	1.01522e-33	1	Hcls1
Map3k1	1.7516e-37	0.345826	0.31	0.236	3.29109e-33	1	Map3k1
Jarid2	4.15967e-37	0.31015	0.298	0.22	7.8156e-33	1	Jarid2
Alkbh1	4.38145e-37	0.329295	0.266	0.192	8.2323e-33	1	Alkbh1
Hnrnpd	2.22973e-34	0.268796	0.47	0.424	4.18944e-30	1	Hnrnpd
Nhp2	1.64661e-33	0.329196	0.277	0.212	3.09382e-29	1	Nhp2
Tubb4b	8.13308e-33	0.323928	0.339	0.273	1.52813e-28	1	Tubb4b
Eif5b	3.78784e-32	0.287478	0.459	0.421	7.11698e-28	1	Eif5b
Hnrnpdl	7.92011e-32	0.256578	0.464	0.417	1.48811e-27	1	Hnrnpdl
Ubap2l	9.9559e-32	0.30841	0.328	0.267	1.87061e-27	1	Ubap2l
Mrpl12	2.3302e-31	0.290759	0.26	0.196	4.37821e-27	1	Mrpl12
Ago2	2.85394e-31	0.285472	0.388	0.328	5.36227e-27	1	Ago2
Camk2d	2.57014e-30	0.29548	0.277	0.21	4.82904e-26	1	Camk2d
Pde7a	2.66138e-30	0.286039	0.285	0.218	5.00047e-26	1	Pde7a
Cdk9	2.13476e-29	0.30014	0.251	0.189	4.01099e-25	1	Cdk9
Aars	1.88407e-27	0.295053	0.268	0.21	3.53997e-23	1	Aars
Zfp706	4.25763e-27	0.277561	0.38	0.336	7.99967e-23	1	Zfp706
Ghitm	8.89574e-27	0.289136	0.378	0.334	1.67142e-22	1	Ghitm
Nop56	3.08344e-26	0.262976	0.394	0.349	5.79348e-22	1	Nop56
Gtpbp4	4.06113e-26	0.280472	0.31	0.255	7.63046e-22	1	Gtpbp4
Ptpn1	4.67921e-26	0.296799	0.422	0.38	8.79177e-22	1	Ptpn1
Nsmce4a	6.11982e-25	0.262309	0.334	0.286	1.14985e-20	1	Nsmce4a
Nap1l1	8.82964e-25	0.265759	0.393	0.35	1.659e-20	1	Nap1l1
Erp29	1.43529e-24	0.289634	0.328	0.284	2.69677e-20	1	Erp29
Ppp1r11	1.85953e-24	0.254245	0.399	0.362	3.49388e-20	1	Ppp1r11
Lsm6	3.23781e-24	0.253472	0.264	0.209	6.08353e-20	1	Lsm6
St8sia4	2.77107e-23	0.314525	0.264	0.207	5.20656e-19	1	St8sia4
Zbtb7a	2.8109e-22	0.255716	0.253	0.199	5.2814e-18	1	Zbtb7a
Cebpz	4.55742e-22	0.269115	0.289	0.24	8.56294e-18	1	Cebpz
Nop10	9.01414e-19	0.250347	0.397	0.369	1.69367e-14	1	Nop10
Psma1	1.09661e-18	0.259382	0.293	0.254	2.06043e-14	1	Psma1
Tmod3	5.79492e-14	0.252174	0.275	0.243	1.08881e-09	1	Tmod3
Wdr26	5.93862e-12	0.272109	0.333	0.316	1.11581e-07	1	Wdr26
Emb	0	1.32113	0.892	0.263	0	2	Emb
Lef1	0	1.16332	0.732	0.183	0	2	Lef1
Itk	0	1.15106	0.745	0.202	0	2	Itk
Dusp10	0	1.09884	0.589	0.148	0	2	Dusp10
Ms4a4b	0	1.0297	0.827	0.294	0	2	Ms4a4b
Fam101b	0	1.01144	0.426	0.083	0	2	Fam101b
Txk	0	0.98742	0.613	0.172	0	2	Txk
Ifngr1	0	0.958805	0.867	0.355	0	2	Ifngr1
Ramp3	0	0.95583	0.604	0.137	0	2	Ramp3
Saraf	0	0.898767	0.752	0.3	0	2	Saraf
Zeb1	0	0.896749	0.668	0.262	0	2	Zeb1
Gtf2i	0	0.88554	0.461	0.129	0	2	Gtf2i
Atp1b3	0	0.843038	0.691	0.325	0	2	Atp1b3
Gramd3	0	0.811108	0.807	0.4	0	2	Gramd3
Vps37b	0	0.801875	0.936	0.625	0	2	Vps37b
Zfp281	0	0.800359	0.489	0.151	0	2	Zfp281
Il7r	0	0.795789	0.67	0.254	0	2	Il7r
Fyb	0	0.77876	0.828	0.339	0	2	Fyb
Cd3d	0	0.769762	0.808	0.307	0	2	Cd3d
Tpt1	0	0.457327	0.992	0.989	0	2	Tpt1
Rplp1	0	0.45502	0.989	0.978	0	2	Rplp1
Rps16	0	0.426271	0.989	0.984	0	2	Rps16
Rpl12	0	0.418619	0.988	0.971	0	2	Rpl12
Rps10	0	0.37201	0.986	0.977	0	2	Rps10
Rps24	0	0.359467	0.99	0.982	0	2	Rps24
Rps3	0	0.328309	0.987	0.977	0	2	Rps3
Rps3a1	0	0.313257	0.991	0.982	0	2	Rps3a1
Igtp	2.25119e-297	0.823082	0.453	0.133	4.22976e-293	2	Igtp
Rpl5	3.78429e-296	0.392135	0.981	0.953	7.1103e-292	2	Rpl5
Zc3hav1	1.49072e-292	0.741214	0.668	0.296	2.80091e-288	2	Zc3hav1
Rapgef6	1.11578e-291	0.797836	0.774	0.428	2.09643e-287	2	Rapgef6
Trbc2	5.25278e-287	0.608432	0.775	0.331	9.86946e-283	2	Trbc2
Satb1	1.31932e-286	0.627044	0.94	0.716	2.47886e-282	2	Satb1
Rpl8	1.42021e-281	0.312286	0.989	0.978	2.66843e-277	2	Rpl8
Camk4	8.0668e-273	0.750368	0.446	0.136	1.51567e-268	2	Camk4
Rpl19	7.22651e-268	0.28127	0.991	0.982	1.35779e-263	2	Rpl19
Cd53	6.16316e-267	0.676299	0.81	0.484	1.158e-262	2	Cd53
Rplp0	3.8592e-266	0.350081	0.987	0.973	7.25105e-262	2	Rplp0
Rps27a	4.36833e-263	0.277515	0.989	0.983	8.20765e-259	2	Rps27a
Rps14	9.09998e-262	0.290071	0.988	0.976	1.7098e-257	2	Rps14
Ms4a6b	5.75989e-261	0.715201	0.686	0.324	1.08222e-256	2	Ms4a6b
Rgs10	1.25683e-260	0.787721	0.576	0.234	2.36145e-256	2	Rgs10
Npc2	5.33842e-259	0.595717	0.805	0.444	1.00304e-254	2	Npc2
Rps7	4.38728e-258	0.330078	0.982	0.966	8.24325e-254	2	Rps7
Gm10260	1.87198e-257	0.404841	0.973	0.927	3.51727e-253	2	Gm10260
Ndrg3	1.04374e-255	0.772679	0.376	0.105	1.96109e-251	2	Ndrg3
Prkca	2.73231e-255	0.689686	0.754	0.409	5.13373e-251	2	Prkca
Rpl23	5.98116e-255	0.300854	0.989	0.983	1.1238e-250	2	Rpl23
Arid5a	6.14102e-252	0.699217	0.634	0.292	1.15384e-247	2	Arid5a
Eef1b2	3.95197e-250	0.422488	0.968	0.903	7.42535e-246	2	Eef1b2
Rps23	6.10163e-247	0.257751	0.987	0.982	1.14644e-242	2	Rps23
Gimap4	1.32478e-246	0.71706	0.575	0.24	2.48913e-242	2	Gimap4
Gpr146	5.95799e-243	0.675339	0.341	0.088	1.11945e-238	2	Gpr146
Kif1b	4.98992e-241	0.705876	0.389	0.117	9.37557e-237	2	Kif1b
Rps6	8.39938e-241	0.308127	0.987	0.974	1.57816e-236	2	Rps6
Skap1	6.0662e-235	0.601606	0.603	0.252	1.13978e-230	2	Skap1
Socs3	1.23204e-234	0.586233	0.701	0.344	2.31489e-230	2	Socs3
Rpsa	9.45404e-233	0.303998	0.99	0.977	1.77632e-228	2	Rpsa
Gnb2l1	1.00439e-232	0.386493	0.95	0.847	1.88714e-228	2	Gnb2l1
Rps15a	8.13705e-230	0.267956	0.985	0.978	1.52887e-225	2	Rps15a
Rpl32	1.43563e-225	0.264695	0.989	0.981	2.6974e-221	2	Rpl32
Eef1a1	1.29862e-222	0.252613	0.994	0.987	2.43997e-218	2	Eef1a1
Aim1	4.14083e-222	0.634778	0.317	0.081	7.78021e-218	2	Aim1
Il4ra	1.70766e-219	0.656935	0.51	0.205	3.20853e-215	2	Il4ra
Pja1	1.18701e-217	0.671013	0.426	0.149	2.23027e-213	2	Pja1
S1pr1	5.99949e-217	0.653975	0.586	0.259	1.12724e-212	2	S1pr1
Rps8	6.54445e-216	0.264151	0.989	0.982	1.22964e-211	2	Rps8
Ssh2	2.30751e-212	0.61463	0.774	0.459	4.33559e-208	2	Ssh2
Rpl18	9.30846e-212	0.279394	0.986	0.973	1.74897e-207	2	Rpl18
Whsc1l1	1.06779e-211	0.654643	0.666	0.36	2.00627e-207	2	Whsc1l1
Stat5b	5.17653e-210	0.638629	0.402	0.136	9.72618e-206	2	Stat5b
Gimap3	2.86088e-209	0.65847	0.568	0.255	5.37531e-205	2	Gimap3
Rps20	1.36124e-202	0.291551	0.99	0.978	2.55763e-198	2	Rps20
Rnf125	4.14706e-202	0.6113	0.465	0.18	7.79191e-198	2	Rnf125
Rps4x	6.52693e-202	0.257634	0.984	0.978	1.22635e-197	2	Rps4x
Selplg	1.34423e-200	0.557395	0.61	0.289	2.52567e-196	2	Selplg
Cd3g	7.33782e-198	0.348544	0.764	0.338	1.3787e-193	2	Cd3g
Rpl3	2.55002e-194	0.27905	0.98	0.97	4.79124e-190	2	Rpl3
Trac	1.59804e-193	0.477639	0.607	0.26	3.00255e-189	2	Trac
Igfbp4	1.68804e-192	0.607418	0.37	0.118	3.17165e-188	2	Igfbp4
Cd2	7.39301e-183	0.500419	0.692	0.371	1.38907e-178	2	Cd2
Trib2	9.51054e-183	0.653663	0.339	0.11	1.78694e-178	2	Trib2
Cd27	1.71658e-181	0.544429	0.5	0.21	3.22527e-177	2	Cd27
Tmem64	3.08029e-179	0.697723	0.464	0.198	5.78756e-175	2	Tmem64
Ifi47	4.96252e-178	0.705668	0.351	0.123	9.32408e-174	2	Ifi47
Gimap6	3.63848e-177	0.578764	0.718	0.425	6.83634e-173	2	Gimap6
Gpr132	6.23852e-175	0.555008	0.584	0.289	1.17216e-170	2	Gpr132
Epb41	2.47797e-173	0.616873	0.475	0.206	4.65587e-169	2	Epb41
Tcp11l2	1.5718e-171	0.590979	0.446	0.181	2.95326e-167	2	Tcp11l2
Rplp2	2.1438e-171	0.279309	0.983	0.965	4.02799e-167	2	Rplp2
Actg1	3.91571e-171	0.354181	0.974	0.932	7.35722e-167	2	Actg1
Gm8730	1.30406e-167	0.438156	0.908	0.728	2.45019e-163	2	Gm8730
Klhdc2	4.42585e-167	0.589534	0.34	0.117	8.31572e-163	2	Klhdc2
Rpl30	1.02339e-166	0.256509	0.983	0.966	1.92286e-162	2	Rpl30
Rpl10a	2.51255e-165	0.271987	0.983	0.961	4.72084e-161	2	Rpl10a
Pde4d	9.72677e-165	0.558062	0.323	0.107	1.82756e-160	2	Pde4d
Gm10073	6.82336e-164	0.443552	0.868	0.662	1.28204e-159	2	Gm10073
Fosl2	9.33938e-158	0.488147	0.463	0.199	1.75478e-153	2	Fosl2
Osbpl9	1.07469e-156	0.591223	0.47	0.216	2.01924e-152	2	Osbpl9
Samhd1	4.80812e-156	0.618952	0.61	0.344	9.03397e-152	2	Samhd1
Grap2	9.26476e-152	0.611499	0.405	0.169	1.74076e-147	2	Grap2
Socs1	1.69307e-149	0.476755	0.371	0.14	3.1811e-145	2	Socs1
4932438A13Rik	5.46784e-149	0.58074	0.528	0.272	1.02735e-144	2	4932438A13Rik
Bzw2	5.8915e-149	0.546758	0.484	0.233	1.10695e-144	2	Bzw2
Fam102a	4.0545e-148	0.549189	0.343	0.127	7.61801e-144	2	Fam102a
Prdx6	5.18925e-146	0.477058	0.758	0.516	9.75008e-142	2	Prdx6
Trbc1	4.74459e-145	0.524822	0.489	0.223	8.9146e-141	2	Trbc1
H2afz	3.12342e-140	0.342052	0.829	0.602	5.86859e-136	2	H2afz
Il21r	6.654e-140	0.526164	0.496	0.243	1.25022e-135	2	Il21r
Ablim1	1.5496e-136	0.523774	0.694	0.446	2.91155e-132	2	Ablim1
Rps21	4.17191e-136	0.26926	0.981	0.962	7.8386e-132	2	Rps21
Arid4a	1.40477e-135	0.54538	0.556	0.309	2.63943e-131	2	Arid4a
Pnrc1	6.56363e-135	0.486623	0.758	0.523	1.23324e-130	2	Pnrc1
Map1lc3b	2.69378e-133	0.44359	0.781	0.558	5.06134e-129	2	Map1lc3b
Ets1	5.12788e-131	0.38976	0.9	0.69	9.63478e-127	2	Ets1
Mcl1	1.30746e-130	0.451351	0.786	0.556	2.45658e-126	2	Mcl1
Cblb	3.64848e-128	0.53144	0.504	0.267	6.85513e-124	2	Cblb
Klk8	1.11228e-119	0.469215	0.343	0.144	2.08987e-115	2	Klk8
Prkcq	1.94738e-119	0.481543	0.293	0.111	3.65893e-115	2	Prkcq
Crlf3	5.96398e-118	0.529466	0.653	0.421	1.12057e-113	2	Crlf3
Smchd1	1.55146e-117	0.463848	0.713	0.486	2.91505e-113	2	Smchd1
Tcf7	2.43683e-116	0.462533	0.385	0.172	4.57857e-112	2	Tcf7
Gbp7	1.5004e-114	0.558929	0.267	0.098	2.81911e-110	2	Gbp7
Rnf19a	1.72836e-114	0.444848	0.274	0.101	3.24742e-110	2	Rnf19a
Rpl36a	1.06443e-111	0.255392	0.974	0.928	1.99995e-107	2	Rpl36a
Galnt6	4.11388e-109	0.409874	0.252	0.09	7.72957e-105	2	Galnt6
Ss18	1.16689e-106	0.451956	0.317	0.134	2.19246e-102	2	Ss18
Hspa8	2.13435e-106	0.270328	0.96	0.847	4.01023e-102	2	Hspa8
Mlec	1.76027e-105	0.493106	0.376	0.18	3.30737e-101	2	Mlec
Stat5a	4.10034e-105	0.440088	0.287	0.116	7.70413e-101	2	Stat5a
Tnfrsf18	4.11858e-105	0.259105	0.411	0.192	7.73839e-101	2	Tnfrsf18
Ppp2r5a	6.33219e-105	0.474716	0.475	0.261	1.18976e-100	2	Ppp2r5a
Chmp4b	8.47936e-105	0.471986	0.492	0.281	1.59319e-100	2	Chmp4b
Arl4c	1.20378e-102	0.456989	0.395	0.193	2.26178e-98	2	Arl4c
Rpl9	1.12504e-101	0.274526	0.951	0.881	2.11383e-97	2	Rpl9
Cd3e	2.11267e-99	0.305408	0.428	0.209	3.9695e-95	2	Cd3e
Jak1	1.0374e-97	0.403634	0.764	0.571	1.94917e-93	2	Jak1
Crbn	1.82503e-95	0.414285	0.464	0.252	3.42905e-91	2	Crbn
Klf13	4.2551e-93	0.439417	0.645	0.429	7.9949e-89	2	Klf13
Fxyd5	6.90621e-92	0.267414	0.716	0.446	1.29761e-87	2	Fxyd5
Cmas	1.18161e-90	0.428615	0.294	0.131	2.22012e-86	2	Cmas
Klf2	1.18321e-90	0.261086	0.867	0.644	2.22314e-86	2	Klf2
Zcchc11	2.08697e-90	0.402571	0.659	0.449	3.92121e-86	2	Zcchc11
Atp11b	7.5764e-90	0.440622	0.494	0.29	1.42353e-85	2	Atp11b
Pmepa1	7.8461e-89	0.38424	0.519	0.301	1.4742e-84	2	Pmepa1
Slfn2	7.06384e-88	0.423266	0.528	0.315	1.32723e-83	2	Slfn2
Cd28	3.0289e-87	0.427597	0.383	0.193	5.691e-83	2	Cd28
Actn1	2.13704e-86	0.380865	0.267	0.112	4.01529e-82	2	Actn1
Cox7a2l	6.94355e-85	0.300234	0.865	0.713	1.30462e-80	2	Cox7a2l
Ccr7	1.19636e-84	0.329732	0.831	0.63	2.24785e-80	2	Ccr7
Sec11a	5.24741e-84	0.410856	0.545	0.347	9.85936e-80	2	Sec11a
Gpr18	1.34057e-83	0.40157	0.396	0.209	2.51879e-79	2	Gpr18
Ptpn18	1.78986e-82	0.332033	0.757	0.551	3.36297e-78	2	Ptpn18
Gimap9	2.40013e-78	0.427694	0.389	0.21	4.5096e-74	2	Gimap9
Ubn1	4.02425e-78	0.396609	0.424	0.239	7.56117e-74	2	Ubn1
Irf1	1.88837e-76	0.439875	0.405	0.227	3.54805e-72	2	Irf1
Smc4	8.51831e-76	0.467557	0.472	0.287	1.60051e-71	2	Smc4
Slk	1.19162e-72	0.375628	0.279	0.133	2.23893e-68	2	Slk
Klf3	1.49265e-72	0.375247	0.33	0.167	2.80454e-68	2	Klf3
Nabp1	2.45935e-72	0.317354	0.381	0.205	4.62087e-68	2	Nabp1
Ube2b	4.38547e-72	0.349968	0.716	0.549	8.23985e-68	2	Ube2b
Sesn3	2.52948e-71	0.370565	0.36	0.194	4.75264e-67	2	Sesn3
Hif1a	3.21676e-71	0.348762	0.415	0.237	6.04397e-67	2	Hif1a
Parp14	5.39432e-70	0.382506	0.276	0.132	1.01354e-65	2	Parp14
Bnip3l	5.62421e-68	0.35573	0.506	0.324	1.05673e-63	2	Bnip3l
Dgka	5.06373e-67	0.352507	0.359	0.194	9.51424e-63	2	Dgka
Phf20l1	2.54957e-65	0.376392	0.381	0.219	4.79039e-61	2	Phf20l1
Rb1cc1	3.35657e-65	0.384291	0.396	0.232	6.30667e-61	2	Rb1cc1
Cd247	1.15058e-64	0.317156	0.278	0.136	2.16182e-60	2	Cd247
Gbp4	2.36176e-64	0.404277	0.261	0.127	4.43751e-60	2	Gbp4
Itpkb	1.01232e-63	0.341141	0.411	0.243	1.90205e-59	2	Itpkb
Lsm8	1.05205e-63	0.382101	0.354	0.199	1.97669e-59	2	Lsm8
Lat	6.5603e-63	0.27788	0.408	0.23	1.23262e-58	2	Lat
Bcl2l11	1.02972e-62	0.294664	0.427	0.249	1.93475e-58	2	Bcl2l11
Sh2d2a	1.31702e-62	0.370592	0.303	0.158	2.47455e-58	2	Sh2d2a
Rab2a	3.38182e-62	0.341836	0.511	0.335	6.3541e-58	2	Rab2a
Tnfaip8l2	2.60726e-61	0.336093	0.293	0.151	4.89878e-57	2	Tnfaip8l2
Hcst	9.43292e-60	0.273574	0.418	0.245	1.77235e-55	2	Hcst
2021-03-07	3.56353e-59	0.342734	0.461	0.294	6.69551e-55	2	2021-03-07
Gimap1	2.43058e-58	0.334646	0.542	0.362	4.56682e-54	2	Gimap1
Gm8369	1.82072e-57	0.310411	0.466	0.288	3.42095e-53	2	Gm8369
Utrn	1.29621e-56	0.313277	0.252	0.126	2.43545e-52	2	Utrn
Gltscr2	3.40909e-56	0.303358	0.604	0.429	6.40534e-52	2	Gltscr2
Sh3bp5	3.77597e-55	0.30502	0.304	0.163	7.09468e-51	2	Sh3bp5
Ubald2	1.36046e-53	0.290549	0.463	0.297	2.55617e-49	2	Ubald2
Clint1	1.60323e-51	0.352263	0.42	0.271	3.0123e-47	2	Clint1
Mkrn1	1.94396e-51	0.310727	0.423	0.27	3.65251e-47	2	Mkrn1
Commd8	2.11698e-51	0.319377	0.313	0.179	3.97759e-47	2	Commd8
Rab18	4.30499e-50	0.323666	0.292	0.164	8.08865e-46	2	Rab18
Tnrc6b	8.83508e-49	0.319032	0.427	0.279	1.66002e-44	2	Tnrc6b
Leprotl1	3.3017e-48	0.302701	0.306	0.178	6.20357e-44	2	Leprotl1
Chd2	4.796e-47	0.329111	0.566	0.41	9.01121e-43	2	Chd2
Tnfaip3	1.5616e-46	0.26031	0.394	0.244	2.93409e-42	2	Tnfaip3
Ugcg	1.95513e-45	0.280971	0.434	0.284	3.6735e-41	2	Ugcg
Rnf138	8.41401e-45	0.310973	0.349	0.217	1.58091e-40	2	Rnf138
Rnf7	8.43446e-45	0.305395	0.389	0.253	1.58475e-40	2	Rnf7
Gm28727	4.21661e-41	0.274664	0.509	0.365	7.92259e-37	2	Gm28727
Rasgrp2	1.88158e-40	0.320823	0.35	0.223	3.5353e-36	2	Rasgrp2
2810474O19Rik	7.56259e-40	0.282979	0.392	0.258	1.42093e-35	2	2810474O19Rik
Arhgap15	1.74683e-39	0.278822	0.448	0.307	3.28212e-35	2	Arhgap15
Nrip1	1.18663e-38	0.320618	0.324	0.205	2.22955e-34	2	Nrip1
Tnrc6c	3.65756e-38	0.278834	0.456	0.321	6.8722e-34	2	Tnrc6c
Crebrf	5.02405e-38	0.252651	0.279	0.164	9.43969e-34	2	Crebrf
Ube2h	5.39598e-38	0.289921	0.299	0.184	1.01385e-33	2	Ube2h
Syf2	2.18378e-37	0.264587	0.527	0.384	4.1031e-33	2	Syf2
Bcl2	1.74364e-35	0.280325	0.287	0.174	3.27612e-31	2	Bcl2
Smad7	1.62565e-34	0.275548	0.521	0.381	3.05443e-30	2	Smad7
Raly	2.83628e-34	0.259325	0.486	0.356	5.32908e-30	2	Raly
Tecpr1	2.51541e-33	0.252384	0.332	0.214	4.7262e-29	2	Tecpr1
Tpr	2.57623e-32	0.268446	0.708	0.593	4.84048e-28	2	Tpr
Stk4	6.78693e-32	0.253439	0.421	0.299	1.2752e-27	2	Stk4
Hivep2	3.11028e-31	0.251297	0.319	0.206	5.84391e-27	2	Hivep2
Morf4l2	6.45002e-29	0.340243	0.287	0.191	1.21189e-24	2	Morf4l2
Stt3b	2.8102e-28	0.258294	0.462	0.351	5.28009e-24	2	Stt3b
Ifi203	2.48642e-22	0.260701	0.308	0.216	4.67173e-18	2	Ifi203
Snhg12	5.75445e-22	0.259616	0.326	0.236	1.0812e-17	2	Snhg12
Dapl1	0	1.46041	0.449	0.053	0	3	Dapl1
Igfbp41	0	1.12041	0.505	0.113	0	3	Igfbp4
Trac1	0	1.07155	0.781	0.256	0	3	Trac
Lef11	0	0.949521	0.709	0.222	0	3	Lef1
Cd3g1	0	0.925724	0.921	0.341	0	3	Cd3g
Lat1	0	0.921678	0.675	0.2	0	3	Lat
Trbc21	0	0.914146	0.865	0.346	0	3	Trbc2
Cd3d1	0	0.906158	0.86	0.332	0	3	Cd3d
Hspa1b	0	0.87757	0.411	0.073	0	3	Hspa1b
Tcf71	0	0.864673	0.558	0.159	0	3	Tcf7
Tmsb10	0	0.56022	0.993	0.953	0	3	Tmsb10
Hspa1a	0	0.531202	0.43	0.09	0	3	Hspa1a
Rplp11	0	0.470305	0.994	0.978	0	3	Rplp1
Rps161	0	0.433664	0.995	0.983	0	3	Rps16
Lck	2.23507e-303	0.852728	0.663	0.245	4.19947e-299	3	Lck
Skap11	6.27739e-288	0.776588	0.689	0.262	1.17946e-283	3	Skap1
Thy1	3.79861e-284	0.805333	0.505	0.142	7.13721e-280	3	Thy1
Ms4a4b1	3.23251e-277	0.708431	0.805	0.331	6.07355e-273	3	Ms4a4b
Actb	9.08124e-275	0.549022	0.998	0.975	1.70627e-270	3	Actb
Fxyd51	7.36966e-270	0.702775	0.853	0.442	1.38469e-265	3	Fxyd5
Tpt11	9.95603e-262	0.357915	0.994	0.989	1.87064e-257	3	Tpt1
Evl	1.16871e-257	0.756872	0.417	0.106	2.19588e-253	3	Evl
Rpl51	5.46318e-252	0.430504	0.985	0.954	1.02648e-247	3	Rpl5
Rpl17	4.4332e-251	0.332278	0.995	0.979	8.32953e-247	3	Rpl17
Cd8b1	3.43526e-247	1.11648	0.333	0.073	6.4545e-243	3	Cd8b1
Hspa81	7.23868e-244	0.518459	0.973	0.853	1.36008e-239	3	Hspa8
Rps141	8.62005e-243	0.337293	0.988	0.976	1.61962e-238	3	Rps14
Cd8a	5.60917e-236	0.813294	0.265	0.045	1.05391e-231	3	Cd8a
Ms4a6b1	2.29437e-235	0.690407	0.737	0.339	4.31089e-231	3	Ms4a6b
Txnip	1.91413e-234	0.846366	0.613	0.246	3.59647e-230	3	Txnip
Cd3e1	9.33696e-230	0.720894	0.564	0.202	1.75432e-225	3	Cd3e
Bcl11b	8.9311e-223	0.724977	0.467	0.147	1.67806e-218	3	Bcl11b
Rps231	1.96827e-222	0.297744	0.996	0.981	3.69819e-218	3	Rps23
Ltb	2.81968e-221	0.661929	0.795	0.417	5.2979e-217	3	Ltb
Npc21	3.04262e-219	0.64745	0.826	0.464	5.71677e-215	3	Npc2
Actn11	1.50668e-213	0.70013	0.38	0.105	2.8309e-209	3	Actn1
Rps31	1.62116e-210	0.309505	0.992	0.976	3.046e-206	3	Rps3
Rps15a1	1.80397e-209	0.301933	0.995	0.977	3.38948e-205	3	Rps15a
Rpl121	2.62111e-206	0.355419	0.992	0.972	4.9248e-202	3	Rpl12
Rpl301	2.34721e-205	0.34199	0.989	0.966	4.41018e-201	3	Rpl30
Rplp01	3.07399e-199	0.377768	0.996	0.973	5.77572e-195	3	Rplp0
Fam189b	1.49391e-197	0.648685	0.293	0.066	2.8069e-193	3	Fam189b
Ramp1	3.32233e-186	0.601275	0.327	0.086	6.24232e-182	3	Ramp1
Cnn2	1.2105e-185	0.69708	0.651	0.321	2.27442e-181	3	Cnn2
Dgka1	1.50331e-183	0.694308	0.487	0.185	2.82456e-179	3	Dgka
Coro1a	1.90342e-182	0.557327	0.937	0.744	3.57633e-178	3	Coro1a
Rpl181	1.03909e-181	0.307003	0.996	0.972	1.95234e-177	3	Rpl18
Cd52	3.02858e-178	0.52671	0.961	0.814	5.69039e-174	3	Cd52
Rac2	6.0285e-178	0.557438	0.881	0.617	1.13269e-173	3	Rac2
Cd2471	8.25643e-173	0.607044	0.392	0.128	1.5513e-168	3	Cd247
Pik3ip1	2.05972e-171	0.646115	0.425	0.147	3.87e-167	3	Pik3ip1
Rps3a11	2.06627e-171	0.277526	0.994	0.982	3.88231e-167	3	Rps3a1
Rps27a1	7.65983e-169	0.260441	0.994	0.983	1.43921e-164	3	Rps27a
B2m	1.17796e-168	0.326344	0.989	0.932	2.21326e-164	3	B2m
Dnaja1	1.80696e-168	0.591167	0.833	0.563	3.3951e-164	3	Dnaja1
Trbc11	4.86739e-168	0.823766	0.54	0.232	9.14535e-164	3	Trbc1
Rpl231	4.9055e-168	0.284014	0.992	0.983	9.21694e-164	3	Rpl23
9930111J21Rik2	2.31632e-166	0.625846	0.354	0.109	4.35213e-162	3	9930111J21Rik2
Rps101	5.10655e-166	0.304601	0.989	0.977	9.5947e-162	3	Rps10
Rps19	1.89112e-163	0.275028	0.996	0.983	3.55322e-159	3	Rps19
Eef1b21	2.68654e-162	0.395266	0.964	0.908	5.04774e-158	3	Eef1b2
Cfl1	2.99196e-159	0.513002	0.945	0.804	5.62159e-155	3	Cfl1
Rps241	8.95795e-159	0.278342	0.995	0.981	1.68311e-154	3	Rps24
Emp3	4.95161e-158	0.524593	0.557	0.239	9.30359e-154	3	Emp3
Chd3	1.13715e-155	0.680656	0.539	0.246	2.13659e-151	3	Chd3
Bcl21	7.38555e-155	0.67899	0.427	0.159	1.38767e-150	3	Bcl2
Ifi2031	1.10998e-154	0.58758	0.482	0.195	2.08554e-150	3	Ifi203
Rinl	1.33064e-153	0.57436	0.398	0.141	2.50015e-149	3	Rinl
Gm102601	2.37838e-153	0.358091	0.975	0.93	4.46874e-149	3	Gm10260
Klk81	2.272e-151	0.581728	0.404	0.147	4.26886e-147	3	Klk8
Rps71	6.85903e-150	0.288901	0.984	0.967	1.28874e-145	3	Rps7
Il6ra	2.91453e-148	0.574815	0.316	0.096	5.47612e-144	3	Il6ra
Fyb1	4.08637e-148	0.402027	0.773	0.38	7.67789e-144	3	Fyb
Rpl14	2.74841e-147	0.297403	0.988	0.968	5.16399e-143	3	Rpl14
Rpsa1	1.70874e-146	0.285994	0.992	0.977	3.21055e-142	3	Rpsa
Prkcq1	3.68433e-146	0.560106	0.348	0.114	6.92249e-142	3	Prkcq
Tagln2	9.29976e-143	0.554911	0.537	0.244	1.74733e-138	3	Tagln2
Arhgdib	2.47457e-142	0.517286	0.858	0.628	4.64946e-138	3	Arhgdib
Pfn1	7.0106e-139	0.427454	0.959	0.818	1.31722e-134	3	Pfn1
Ccnd2	6.87759e-136	0.557132	0.619	0.321	1.29223e-131	3	Ccnd2
Srpk1	1.20075e-135	0.58157	0.552	0.274	2.25609e-131	3	Srpk1
Itgb7	1.65831e-135	0.541258	0.461	0.193	3.1158e-131	3	Itgb7
Arl4c1	1.30133e-134	0.537218	0.465	0.195	2.44506e-130	3	Arl4c
Hcst1	1.13392e-132	0.534821	0.521	0.24	2.13052e-128	3	Hcst
2021-09-01	1.65312e-132	0.572526	0.588	0.304	3.10604e-128	3	2021-09-01
Rapgef61	2.23025e-129	0.498557	0.744	0.455	4.19041e-125	3	Rapgef6
Gm100731	1.32222e-126	0.45909	0.871	0.675	2.48432e-122	3	Gm10073
Actr3	8.11891e-126	0.521815	0.761	0.506	1.52546e-121	3	Actr3
Rpl91	8.2766e-125	0.35652	0.947	0.887	1.55509e-120	3	Rpl9
Mndal	7.79078e-123	0.53668	0.483	0.222	1.46381e-118	3	Mndal
Limd2	5.17271e-121	0.520315	0.783	0.53	9.71901e-117	3	Limd2
Cd281	1.97414e-120	0.497662	0.453	0.194	3.70921e-116	3	Cd28
Ccnd3	9.82396e-119	0.554046	0.387	0.16	1.84582e-114	3	Ccnd3
Cotl1	1.60718e-116	0.474145	0.713	0.425	3.01974e-112	3	Cotl1
Gnb2l11	2.89909e-113	0.308941	0.919	0.858	5.4471e-109	3	Gnb2l1
Itga6	8.15019e-113	0.455792	0.256	0.078	1.53134e-108	3	Itga6
Ptpn181	4.39983e-112	0.457898	0.796	0.558	8.26684e-108	3	Ptpn18
Atp1b31	3.89623e-111	0.438417	0.642	0.357	7.32062e-107	3	Atp1b3
Il7r1	3.48039e-109	0.407042	0.585	0.294	6.53931e-105	3	Il7r
Acp5	1.74951e-108	0.465744	0.318	0.117	3.28715e-104	3	Acp5
Saraf1	2.25445e-107	0.402003	0.638	0.347	4.23588e-103	3	Saraf
Hsph1	3.69903e-104	0.510193	0.336	0.131	6.95011e-100	3	Hsph1
Rplp21	1.30414e-102	0.255457	0.987	0.966	2.45035e-98	3	Rplp2
Tbc1d10c	3.03329e-102	0.491765	0.322	0.124	5.69925e-98	3	Tbc1d10c
Cd5	2.70677e-101	0.469356	0.261	0.087	5.08575e-97	3	Cd5
Nkg7	5.98092e-101	0.349036	0.253	0.08	1.12376e-96	3	Nkg7
Rgs101	4.7387e-100	0.349012	0.535	0.263	8.90355e-96	3	Rgs10
Kbtbd11	7.6392e-100	0.480742	0.289	0.106	1.43533e-95	3	Kbtbd11
Cacybp	1.05601e-93	0.494314	0.546	0.309	1.98414e-89	3	Cacybp
Shisa5	1.51845e-90	0.407859	0.864	0.687	2.85301e-86	3	Shisa5
Utrn1	1.95038e-89	0.486417	0.307	0.125	3.66458e-85	3	Utrn
Stk38	2.67281e-88	0.467169	0.409	0.198	5.02195e-84	3	Stk38
Myh9	3.21582e-88	0.538529	0.602	0.378	6.0422e-84	3	Myh9
Ppp1r18	1.03049e-87	0.459389	0.32	0.135	1.93618e-83	3	Ppp1r18
Rpl36a1	2.16308e-87	0.266336	0.973	0.931	4.06422e-83	3	Rpl36a
Kcnn4	2.01668e-86	0.421646	0.255	0.093	3.78915e-82	3	Kcnn4
Hsp90aa1	3.86414e-84	0.471751	0.872	0.75	7.26033e-80	3	Hsp90aa1
Cd271	5.80439e-84	0.328467	0.472	0.233	1.09059e-79	3	Cd27
Dnajb1	8.20348e-83	0.488739	0.409	0.207	1.54135e-78	3	Dnajb1
Cox7a2l1	1.29665e-81	0.345143	0.884	0.72	2.43627e-77	3	Cox7a2l
Bin2	1.93559e-81	0.436866	0.296	0.123	3.63678e-77	3	Bin2
Srpk2	2.39495e-81	0.482468	0.38	0.184	4.49987e-77	3	Srpk2
Pdcd4	2.64383e-81	0.427441	0.35	0.159	4.96749e-77	3	Pdcd4
Zfp36l2	1.42467e-80	0.390507	0.642	0.408	2.67681e-76	3	Zfp36l2
Gm26917	5.03711e-80	0.462936	0.522	0.307	9.46422e-76	3	Gm26917
Rexo2	1.03696e-79	0.431356	0.392	0.194	1.94835e-75	3	Rexo2
Scp2	3.46434e-77	0.427819	0.539	0.323	6.50914e-73	3	Scp2
Leprotl11	6.31201e-77	0.424116	0.364	0.177	1.18596e-72	3	Leprotl1
Tespa1	9.03782e-77	0.408436	0.304	0.129	1.69812e-72	3	Tespa1
Hspe1	5.15881e-76	0.359058	0.777	0.597	9.69289e-72	3	Hspe1
Dok2	5.49734e-76	0.409208	0.293	0.125	1.0329e-71	3	Dok2
Sell	2.75816e-75	0.415728	0.402	0.201	5.1823e-71	3	Sell
Peli1	6.43126e-73	0.37352	0.572	0.346	1.20837e-68	3	Peli1
Ptprc	1.19398e-72	0.340235	0.854	0.677	2.24337e-68	3	Ptprc
Gm87301	2.71247e-72	0.319731	0.87	0.745	5.09645e-68	3	Gm8730
Tspo	3.58826e-72	0.374498	0.527	0.308	6.74198e-68	3	Tspo
Gramd1a	3.78394e-72	0.413824	0.367	0.181	7.10964e-68	3	Gramd1a
Gimap91	6.60296e-72	0.45842	0.414	0.218	1.24063e-67	3	Gimap9
Hsp90ab1	1.21204e-71	0.306341	0.962	0.912	2.27729e-67	3	Hsp90ab1
Macf1	1.36265e-69	0.461291	0.602	0.397	2.56029e-65	3	Macf1
Rasal3	2.60656e-69	0.387653	0.273	0.117	4.89746e-65	3	Rasal3
Anxa6	1.03347e-67	0.399277	0.314	0.146	1.94178e-63	3	Anxa6
Rpl15	9.99805e-67	0.305183	0.915	0.775	1.87853e-62	3	Rpl15
Gmfg	2.02469e-66	0.376772	0.691	0.478	3.80418e-62	3	Gmfg
Anp32a	7.05528e-66	0.343767	0.627	0.405	1.32562e-61	3	Anp32a
Cdk2ap2	9.59055e-65	0.373834	0.52	0.312	1.80197e-60	3	Cdk2ap2
Znrf1	1.01145e-64	0.381679	0.291	0.134	1.90041e-60	3	Znrf1
Ctsd	9.18918e-63	0.276086	0.297	0.139	1.72656e-58	3	Ctsd
Ikzf1	1.04954e-61	0.404524	0.456	0.266	1.97198e-57	3	Ikzf1
Arl6ip5	1.47208e-61	0.373405	0.41	0.229	2.76589e-57	3	Arl6ip5
Gimap31	2.28423e-58	0.372734	0.487	0.287	4.29185e-54	3	Gimap3
Aes	5.38629e-58	0.365333	0.67	0.472	1.01203e-53	3	Aes
Rps18	2.83038e-57	0.355556	0.694	0.526	5.318e-53	3	Rps18
Lrrfip1	7.90593e-57	0.372429	0.426	0.246	1.48544e-52	3	Lrrfip1
Add3	1.59271e-56	0.407091	0.358	0.193	2.99254e-52	3	Add3
Ptprcap	1.89022e-56	0.367668	0.592	0.394	3.55153e-52	3	Ptprcap
Psmb9	3.18189e-56	0.36507	0.501	0.309	5.97846e-52	3	Psmb9
Apbb1ip	4.36349e-56	0.376345	0.395	0.222	8.19856e-52	3	Apbb1ip
Gimap41	3.26468e-55	0.340598	0.472	0.278	6.134e-51	3	Gimap4
Gbp41	1.50213e-54	0.366296	0.278	0.133	2.82236e-50	3	Gbp4
Cap1	1.61921e-54	0.386838	0.458	0.285	3.04234e-50	3	Cap1
Gtf2i1	1.05846e-53	0.332755	0.33	0.171	1.98875e-49	3	Gtf2i
Snhg121	1.23984e-53	0.36421	0.404	0.23	2.32954e-49	3	Snhg12
Psmb8	8.06865e-52	0.316385	0.697	0.514	1.51602e-47	3	Psmb8
Phf14	9.97723e-52	0.362593	0.264	0.128	1.87462e-47	3	Phf14
Ifi471	2.36835e-51	0.307745	0.294	0.147	4.44989e-47	3	Ifi47
Ablim11	2.77028e-50	0.301196	0.66	0.468	5.20508e-46	3	Ablim1
Jun	3.47692e-50	0.370221	0.471	0.303	6.53278e-46	3	Jun
Atrx	4.6699e-48	0.402857	0.506	0.339	8.77427e-44	3	Atrx
Gm287271	1.42748e-46	0.332273	0.538	0.37	2.68209e-42	3	Gm28727
Rasgrp21	2.53257e-46	0.31672	0.389	0.225	4.75844e-42	3	Rasgrp2
Vasp	3.08626e-46	0.302102	0.482	0.304	5.79877e-42	3	Vasp
Npm3	2.21899e-45	0.351807	0.397	0.241	4.16925e-41	3	Npm3
Txk1	1.94821e-44	0.257052	0.402	0.233	3.6605e-40	3	Txk
Psme1	3.51717e-44	0.282744	0.641	0.46	6.60842e-40	3	Psme1
Gimap7	4.85559e-44	0.330969	0.257	0.129	9.12317e-40	3	Gimap7
Arhgef1	6.73576e-44	0.350727	0.525	0.352	1.26558e-39	3	Arhgef1
Ppp1ca	9.24181e-44	0.297694	0.6	0.418	1.73644e-39	3	Ppp1ca
Fkbp3	1.39899e-42	0.313583	0.459	0.294	2.62857e-38	3	Fkbp3
Gimap8	1.51e-42	0.337474	0.26	0.134	2.83713e-38	3	Gimap8
Commd81	2.37816e-42	0.312614	0.326	0.186	4.46833e-38	3	Commd8
Fam65b	6.00771e-42	0.293361	0.272	0.14	1.12879e-37	3	Fam65b
Stat1	1.17028e-41	0.33377	0.412	0.254	2.19885e-37	3	Stat1
Atp11b1	6.39565e-41	0.298916	0.471	0.306	1.20168e-36	3	Atp11b
Gpsm3	2.04685e-40	0.319393	0.288	0.158	3.84583e-36	3	Gpsm3
Ncor1	2.78312e-40	0.303219	0.59	0.421	5.2292e-36	3	Ncor1
Ifi27	1.45118e-39	0.313874	0.303	0.172	2.72662e-35	3	Ifi27
Rnf167	1.24632e-36	0.298039	0.252	0.134	2.34172e-32	3	Rnf167
Dnajc3	2.49676e-36	0.276362	0.325	0.192	4.69116e-32	3	Dnajc3
Psme2	4.83975e-36	0.257913	0.433	0.284	9.0934e-32	3	Psme2
Uba52	9.70727e-36	0.272806	0.656	0.504	1.8239e-31	3	Uba52
Tln1	3.15257e-35	0.320735	0.432	0.287	5.92337e-31	3	Tln1
H2-T22	4.20984e-35	0.299229	0.363	0.228	7.90987e-31	3	H2-T22
4930453N24Rik	3.00919e-34	0.294776	0.252	0.139	5.65396e-30	3	4930453N24Rik
Stip1	8.64367e-34	0.261814	0.271	0.154	1.62406e-29	3	Stip1
Lars2	1.42504e-33	0.282958	0.459	0.317	2.6775e-29	3	Lars2
Ndufb3	1.47175e-33	0.298666	0.323	0.201	2.76527e-29	3	Ndufb3
Inpp4b	4.37836e-33	0.25057	0.325	0.194	8.2265e-29	3	Inpp4b
Psip1	7.76103e-33	0.307289	0.322	0.197	1.45822e-28	3	Psip1
Hp1bp3	1.96725e-31	0.289463	0.298	0.183	3.69626e-27	3	Hp1bp3
Arhgap151	3.83295e-31	0.326541	0.453	0.315	7.20173e-27	3	Arhgap15
Grcc10	4.78847e-31	0.292322	0.284	0.171	8.99705e-27	3	Grcc10
Hmha1	8.27812e-31	0.257167	0.641	0.494	1.55538e-26	3	Hmha1
Sptbn1	1.6133e-29	0.26182	0.354	0.228	3.03122e-25	3	Sptbn1
Kmt2a	4.34188e-29	0.303968	0.371	0.251	8.15795e-25	3	Kmt2a
Cbx3	6.27574e-29	0.266967	0.304	0.187	1.17915e-24	3	Cbx3
Klf6	6.38144e-29	0.418105	0.532	0.413	1.19901e-24	3	Klf6
Hspd1	4.01326e-28	0.258539	0.484	0.348	7.54052e-24	3	Hspd1
H2-Q4	5.60645e-28	0.267167	0.442	0.309	1.0534e-23	3	H2-Q4
Gm9493	8.31141e-27	0.26762	0.453	0.325	1.56163e-22	3	Gm9493
Top2b	1.83113e-26	0.293605	0.328	0.217	3.44052e-22	3	Top2b
Tnfrsf4	0	2.55536	0.7	0.046	0	4	Tnfrsf4
Ctla4	0	2.0766	0.582	0.042	0	4	Ctla4
Icos	0	1.91	0.732	0.131	0	4	Icos
Tnfrsf9	0	1.85254	0.339	0.047	0	4	Tnfrsf9
Ikzf2	0	1.82269	0.464	0.036	0	4	Ikzf2
Tnfrsf181	0	1.61829	0.713	0.183	0	4	Tnfrsf18
Rgs1	0	1.46953	0.662	0.164	0	4	Rgs1
Rora	0	1.34874	0.516	0.075	0	4	Rora
Foxp3	0	1.33131	0.339	0.01	0	4	Foxp3
Cd21	0	1.28337	0.854	0.388	0	4	Cd2
Izumo1r	0	1.2378	0.357	0.032	0	4	Izumo1r
Maf	0	1.18237	0.364	0.042	0	4	Maf
Cd3g2	0	1.12921	0.885	0.37	0	4	Cd3g
Fyb2	0	1.0716	0.87	0.386	0	4	Fyb
Ikzf4	1.38874e-276	0.974023	0.278	0.034	2.6093e-272	4	Ikzf4
Hif1a1	1.86202e-266	1.23846	0.639	0.232	3.49855e-262	4	Hif1a
Cd282	1.57622e-245	1.01447	0.591	0.191	2.96156e-241	4	Cd28
Trbc22	4.91455e-243	0.931831	0.825	0.373	9.23395e-239	4	Trbc2
Tox	1.29693e-238	1.13639	0.413	0.097	2.43681e-234	4	Tox
Gata3	2.30641e-221	0.910381	0.302	0.052	4.3335e-217	4	Gata3
H2-D1	3.72571e-211	0.577369	0.994	0.974	7.00024e-207	4	H2-D1
Tmem65	1.35444e-209	0.779634	0.271	0.044	2.54485e-205	4	Tmem65
Il2rb	2.35383e-207	0.719951	0.391	0.091	4.42262e-203	4	Il2rb
Cd51	5.07153e-205	0.851399	0.364	0.084	9.5289e-201	4	Cd5
Smco4	7.36063e-203	0.750933	0.254	0.04	1.38299e-198	4	Smco4
Thy11	3.73586e-202	0.950003	0.5	0.158	7.01931e-198	4	Thy1
H2-K1	4.08881e-200	0.55868	0.996	0.963	7.68246e-196	4	H2-K1
Trac2	4.31266e-195	0.842558	0.685	0.289	8.10305e-191	4	Trac
Lgals1	2.86273e-193	1.04912	0.487	0.154	5.37877e-189	4	Lgals1
Ifi27l2a	2.54006e-182	0.948291	0.684	0.332	4.77252e-178	4	Ifi27l2a
Lrig1	4.29414e-181	0.689738	0.26	0.047	8.06826e-177	4	Lrig1
Cd3d2	6.33085e-180	0.748114	0.776	0.363	1.1895e-175	4	Cd3d
Actg11	1.5165e-179	0.796323	0.972	0.937	2.84934e-175	4	Actg1
Cd3e2	2.62531e-177	0.837702	0.566	0.218	4.93269e-173	4	Cd3e
H2afz1	2.33499e-174	1.02043	0.86	0.623	4.38722e-170	4	H2afz
AW112010	5.4516e-169	0.832583	0.628	0.276	1.0243e-164	4	AW112010
Tnfsf8	5.66431e-169	1.26038	0.321	0.08	1.06427e-164	4	Tnfsf8
Batf	2.52446e-159	1.07281	0.423	0.141	4.7432e-155	4	Batf
Bcl11b1	5.57511e-150	0.779096	0.456	0.162	1.04751e-145	4	Bcl11b
Cd272	1.58859e-149	0.923692	0.549	0.235	2.9848e-145	4	Cd27
Camk41	3.30833e-149	0.782312	0.466	0.166	6.21602e-145	4	Camk4
Glrx	9.03654e-144	0.867339	0.302	0.08	1.69788e-139	4	Glrx
Ifngr11	2.30977e-141	0.812131	0.739	0.422	4.33982e-137	4	Ifngr1
Gbp3	6.58492e-141	0.719176	0.251	0.056	1.23724e-136	4	Gbp3
Cd6	2.93948e-140	0.654648	0.301	0.078	5.52299e-136	4	Cd6
Prkca1	3.4771e-140	0.906834	0.75	0.446	6.53312e-136	4	Prkca
Akap13	6.32338e-134	0.799174	0.727	0.449	1.1881e-129	4	Akap13
Socs11	1.96041e-133	0.900828	0.424	0.159	3.68342e-129	4	Socs1
Itpk1	2.52652e-133	0.662531	0.309	0.086	4.74708e-129	4	Itpk1
Rab8b	4.78271e-132	0.764593	0.452	0.174	8.98624e-128	4	Rab8b
Rgs102	5.4407e-130	0.789263	0.571	0.271	1.02225e-125	4	Rgs10
Cd4	1.12417e-126	0.582559	0.294	0.08	2.11221e-122	4	Cd4
Lck1	1.84503e-120	0.623926	0.577	0.272	3.46662e-116	4	Lck
Sh2d1a	3.13225e-120	0.881097	0.318	0.1	5.88519e-116	4	Sh2d1a
Tnfaip31	8.46286e-120	0.78796	0.533	0.245	1.59009e-115	4	Tnfaip3
Faim	5.6309e-119	0.943223	0.418	0.17	1.05799e-114	4	Faim
Lat2	1.55678e-115	0.634201	0.523	0.237	2.92503e-111	4	Lat
Trbc12	1.64241e-112	0.897039	0.53	0.247	3.08592e-108	4	Trbc1
Tnfaip8	7.74553e-111	0.776786	0.419	0.17	1.45531e-106	4	Tnfaip8
Lmna	2.3373e-110	0.86723	0.29	0.087	4.39155e-106	4	Lmna
Sdf4	9.43661e-110	0.800416	0.619	0.354	1.77305e-105	4	Sdf4
Cd44	1.02151e-109	0.67716	0.317	0.102	1.91932e-105	4	Cd44
Capg	1.2332e-108	0.78515	0.504	0.239	2.31705e-104	4	Capg
Ramp31	3.58793e-107	0.964853	0.456	0.202	6.74136e-103	4	Ramp3
Samsn1	5.35379e-107	0.754959	0.484	0.22	1.00592e-102	4	Samsn1
S100a10	1.79221e-106	0.87595	0.629	0.379	3.36738e-102	4	S100a10
Traf1	2.58743e-106	0.686204	0.542	0.265	4.86152e-102	4	Traf1
Samhd11	1.32402e-104	0.831509	0.624	0.37	2.48771e-100	4	Samhd1
Snx18	1.99228e-104	0.664869	0.365	0.137	3.7433e-100	4	Snx18
Ptprc1	4.53102e-104	0.532965	0.872	0.683	8.51334e-100	4	Ptprc
Ptpn22	1.21171e-101	0.672399	0.481	0.223	2.27667e-97	4	Ptpn22
Peli11	1.61967e-101	0.707838	0.615	0.351	3.0432e-97	4	Peli1
Nr3c1	5.3366e-101	0.772734	0.5	0.247	1.00269e-96	4	Nr3c1
Fxyd52	2.29443e-100	0.55727	0.75	0.471	4.311e-96	4	Fxyd5
S100a6	1.13609e-99	0.835536	0.338	0.119	2.1346e-95	4	S100a6
Itm2c	4.16418e-99	0.649069	0.355	0.133	7.82408e-95	4	Itm2c
Vim	1.27319e-97	0.797632	0.556	0.289	2.3922e-93	4	Vim
Itpkb1	1.51883e-97	0.718932	0.507	0.25	2.85373e-93	4	Itpkb
Skap12	5.07589e-90	0.5478	0.564	0.293	9.53709e-86	4	Skap1
B2m1	6.11541e-90	0.402649	0.978	0.936	1.14902e-85	4	B2m
Sla	9.1793e-89	0.522831	0.277	0.091	1.7247e-84	4	Sla
Il7r2	9.75527e-87	0.727349	0.563	0.309	1.83292e-82	4	Il7r
Ahnak	1.52647e-86	0.705828	0.31	0.116	2.86809e-82	4	Ahnak
Aebp2	3.34014e-83	0.638039	0.436	0.211	6.27579e-79	4	Aebp2
Stat11	3.87926e-82	0.775644	0.476	0.254	7.28873e-78	4	Stat1
Fosl21	1.84103e-81	0.608498	0.46	0.227	3.4591e-77	4	Fosl2
Id2	3.97594e-81	0.72613	0.418	0.194	7.47039e-77	4	Id2
Srgn	5.85207e-81	0.539659	0.927	0.84	1.09954e-76	4	Srgn
Prrc2c	1.07839e-80	0.610455	0.8	0.648	2.02618e-76	4	Prrc2c
Gna13	2.25365e-80	0.642811	0.699	0.488	4.23439e-76	4	Gna13
Smc41	5.79684e-80	0.754569	0.529	0.3	1.08917e-75	4	Smc4
Jak2	2.62871e-79	0.60839	0.378	0.167	4.93909e-75	4	Jak2
Gpx4	9.37284e-79	0.675607	0.685	0.489	1.76106e-74	4	Gpx4
Zc3hav11	3.99042e-78	0.63602	0.574	0.345	7.49761e-74	4	Zc3hav1
H2-Q7	1.87938e-77	0.543304	0.769	0.564	3.53116e-73	4	H2-Q7
Zap70	1.35482e-76	0.45677	0.264	0.093	2.54557e-72	4	Zap70
Myl12b	2.07918e-76	0.52585	0.741	0.555	3.90657e-72	4	Myl12b
Gbp71	1.00226e-75	0.542516	0.296	0.113	1.88314e-71	4	Gbp7
Chd31	2.13186e-74	0.598943	0.488	0.264	4.00556e-70	4	Chd3
Zeb11	5.41077e-74	0.602746	0.551	0.317	1.01663e-69	4	Zeb1
Pmepa11	2.19158e-72	0.693197	0.541	0.322	4.11776e-68	4	Pmepa1
Pim1	2.9753e-72	0.752845	0.61	0.404	5.5903e-68	4	Pim1
Dgat1	5.60042e-71	0.564671	0.348	0.153	1.05226e-66	4	Dgat1
Ubald21	1.45478e-70	0.657904	0.524	0.308	2.73338e-66	4	Ubald2
Rgs2	1.5483e-70	0.795995	0.515	0.301	2.90909e-66	4	Rgs2
Smpdl3a	2.95189e-69	0.521873	0.287	0.115	5.5463e-65	4	Smpdl3a
Emb1	7.62587e-69	0.600865	0.61	0.359	1.43282e-64	4	Emb
Nabp11	2.32338e-68	0.593487	0.427	0.219	4.36539e-64	4	Nabp1
Ets11	4.10337e-68	0.435433	0.871	0.715	7.70982e-64	4	Ets1
Itm2b	1.01795e-67	0.438846	0.845	0.687	1.91263e-63	4	Itm2b
Crbn1	3.85612e-67	0.553422	0.492	0.271	7.24526e-63	4	Crbn
Inpp4b1	2.61551e-66	0.567707	0.387	0.193	4.91428e-62	4	Inpp4b
Igtp1	5.41194e-65	0.624937	0.368	0.176	1.01685e-60	4	Igtp
Rnf1251	5.65912e-63	0.550373	0.415	0.215	1.06329e-58	4	Rnf125
Dusp101	1.84897e-62	0.531807	0.421	0.213	3.47403e-58	4	Dusp10
D16Ertd472e	2.80567e-62	0.528936	0.376	0.185	5.27158e-58	4	D16Ertd472e
Stat5a1	2.82172e-62	0.506632	0.303	0.132	5.30173e-58	4	Stat5a
Prr13	2.96289e-62	0.545008	0.451	0.251	5.56697e-58	4	Prr13
Arid5b	3.14696e-62	0.590924	0.4	0.206	5.91282e-58	4	Arid5b
Tnfrsf1b	1.04413e-60	0.602868	0.28	0.118	1.96181e-56	4	Tnfrsf1b
Lmnb1	3.56043e-60	0.4676	0.275	0.114	6.68969e-56	4	Lmnb1
Itgb71	1.06187e-59	0.515624	0.404	0.211	1.99514e-55	4	Itgb7
Rnf149	2.36259e-59	0.462287	0.253	0.101	4.43907e-55	4	Rnf149
Stat5b1	3.96381e-59	0.501111	0.35	0.169	7.44759e-55	4	Stat5b
Itk1	3.4686e-58	0.458398	0.507	0.284	6.51716e-54	4	Itk
Uhrf2	3.53876e-58	0.668958	0.441	0.252	6.64898e-54	4	Uhrf2
Ubb	9.17076e-58	0.282675	0.989	0.979	1.72309e-53	4	Ubb
Ndfip1	9.6223e-58	0.491967	0.488	0.288	1.80793e-53	4	Ndfip1
Il6ra1	4.15533e-57	0.519895	0.264	0.111	7.80745e-53	4	Il6ra
Cdk2ap21	1.21161e-56	0.471181	0.529	0.32	2.2765e-52	4	Cdk2ap2
Pik3r1	3.08853e-56	0.559189	0.414	0.225	5.80304e-52	4	Pik3r1
Cd82	2.03899e-54	0.542276	0.393	0.211	3.83106e-50	4	Cd82
Mxd4	6.50523e-54	0.549757	0.345	0.175	1.22227e-49	4	Mxd4
Dnaja11	7.15597e-54	0.396934	0.77	0.581	1.34454e-49	4	Dnaja1
Myl6	1.36209e-53	0.347264	0.866	0.791	2.55924e-49	4	Myl6
Il6st	1.76875e-53	0.609344	0.279	0.128	3.3233e-49	4	Il6st
Ucp2	6.14711e-53	0.462985	0.624	0.443	1.15498e-48	4	Ucp2
Vgll4	7.67285e-53	0.567941	0.47	0.284	1.44165e-48	4	Vgll4
Cited2	1.27571e-52	0.600727	0.314	0.153	2.39693e-48	4	Cited2
Cyb5a	9.75646e-52	0.512393	0.386	0.212	1.83314e-47	4	Cyb5a
Rinl1	2.4946e-51	0.438311	0.326	0.16	4.68711e-47	4	Rinl
Mxd1	4.61185e-50	0.461538	0.337	0.169	8.66521e-46	4	Mxd1
S100a13	1.31877e-49	0.462121	0.353	0.185	2.47784e-45	4	S100a13
Gadd45b	2.04712e-49	0.569226	0.388	0.211	3.84633e-45	4	Gadd45b
Znrf11	3.11979e-49	0.480287	0.293	0.14	5.86177e-45	4	Znrf1
Pkm	3.48717e-48	0.451775	0.565	0.387	6.55204e-44	4	Pkm
Agfg1	1.86378e-47	0.444661	0.283	0.133	3.50186e-43	4	Agfg1
Reep5	1.16308e-46	0.527106	0.509	0.336	2.18531e-42	4	Reep5
Ms4a6b2	4.80063e-45	0.429782	0.567	0.375	9.01991e-41	4	Ms4a6b
Cd2472	4.98823e-45	0.445674	0.3	0.149	9.37238e-41	4	Cd247
Kbtbd111	1.27653e-44	0.424429	0.255	0.117	2.39847e-40	4	Kbtbd11
Ms4a4b2	1.62988e-44	0.398512	0.593	0.374	3.06238e-40	4	Ms4a4b
Dusp1	2.25849e-44	0.456321	0.269	0.126	4.24348e-40	4	Dusp1
Pnrc11	1.04084e-43	0.399164	0.713	0.552	1.95564e-39	4	Pnrc1
Socs31	7.9244e-43	0.533612	0.568	0.396	1.48892e-38	4	Socs3
Mbd2	2.00049e-42	0.468111	0.444	0.271	3.75872e-38	4	Mbd2
Aplp2	1.16938e-41	0.441222	0.283	0.142	2.19714e-37	4	Aplp2
Ldha	1.41368e-41	0.421864	0.712	0.567	2.65617e-37	4	Ldha
Zfp2811	1.494e-41	0.508546	0.358	0.2	2.80708e-37	4	Zfp281
Sesn31	2.20222e-41	0.494249	0.366	0.211	4.13775e-37	4	Sesn3
Khdrbs1	6.356e-41	0.475575	0.486	0.328	1.19423e-36	4	Khdrbs1
Clec2d	9.33394e-41	0.48875	0.347	0.194	1.75375e-36	4	Clec2d
Ndufa13	1.48349e-40	0.408371	0.524	0.362	2.78733e-36	4	Ndufa13
Ccnd21	3.13184e-40	0.426956	0.518	0.345	5.88441e-36	4	Ccnd2
Bzw21	1.55199e-39	0.447022	0.432	0.265	2.91603e-35	4	Bzw2
Orai1	7.51823e-39	0.48748	0.418	0.26	1.4126e-34	4	Orai1
Mlec1	1.6827e-38	0.474456	0.351	0.203	3.16163e-34	4	Mlec
Ddx5	8.03108e-38	0.27124	0.951	0.929	1.50896e-33	4	Ddx5
Map1lc3b1	8.07288e-38	0.374266	0.731	0.587	1.51681e-33	4	Map1lc3b
Anp32a1	1.72097e-36	0.414459	0.568	0.421	3.23353e-32	4	Anp32a
Pja11	3.64391e-36	0.45174	0.332	0.188	6.84653e-32	4	Pja1
Hcst2	4.64432e-36	0.404709	0.424	0.263	8.72621e-32	4	Hcst
Slc9a3r1	7.3324e-36	0.431291	0.339	0.196	1.37768e-31	4	Slc9a3r1
Tank	2.21647e-35	0.406029	0.26	0.133	4.16452e-31	4	Tank
Ube2b1	1.62115e-34	0.344848	0.703	0.568	3.04598e-30	4	Ube2b
Stk41	9.01769e-34	0.424048	0.455	0.308	1.69433e-29	4	Stk4
Txn1	1.08631e-33	0.305225	0.445	0.283	2.04106e-29	4	Txn1
Rac21	3.9847e-33	0.3657	0.742	0.643	7.48685e-29	4	Rac2
Crip1	1.173e-32	0.82516	0.493	0.357	2.20396e-28	4	Crip1
Anxa61	1.63654e-32	0.333924	0.287	0.156	3.07489e-28	4	Anxa6
Csrnp1	9.19224e-32	0.369344	0.253	0.133	1.72713e-27	4	Csrnp1
Arf5	2.60858e-31	0.304131	0.676	0.541	4.90126e-27	4	Arf5
Park7	3.89492e-31	0.371361	0.535	0.396	7.31816e-27	4	Park7
Ppp1r12a	2.58608e-30	0.364256	0.418	0.275	4.85898e-26	4	Ppp1r12a
Prkcq2	3.13361e-30	0.295029	0.255	0.134	5.88775e-26	4	Prkcq
Nfkbia	3.61756e-30	0.572167	0.597	0.483	6.79704e-26	4	Nfkbia
Itgb2	4.33122e-30	0.327967	0.251	0.133	8.13793e-26	4	Itgb2
Ankrd12	9.00887e-30	0.420626	0.541	0.402	1.69268e-25	4	Ankrd12
Gramd31	9.91906e-30	0.420284	0.591	0.466	1.86369e-25	4	Gramd3
Fam102a1	1.03681e-29	0.331499	0.28	0.157	1.94807e-25	4	Fam102a
Sh2d2a1	1.4728e-29	0.374361	0.3	0.174	2.76725e-25	4	Sh2d2a
Myo1g	2.54294e-29	0.352126	0.273	0.15	4.77792e-25	4	Myo1g
Mdh1	3.42317e-29	0.387983	0.508	0.371	6.4318e-25	4	Mdh1
Paxbp1	3.43324e-29	0.444976	0.264	0.148	6.45071e-25	4	Paxbp1
Elf1	3.6571e-29	0.350171	0.591	0.455	6.87132e-25	4	Elf1
Rbms1	5.0694e-29	0.35659	0.297	0.173	9.52489e-25	4	Rbms1
Stat3	5.41925e-29	0.408527	0.624	0.506	1.01822e-24	4	Stat3
Nfkbiz	5.61845e-29	0.427284	0.311	0.187	1.05565e-24	4	Nfkbiz
Glud1	8.31238e-29	0.357886	0.326	0.196	1.56181e-24	4	Glud1
Utrn2	1.87699e-28	0.303355	0.255	0.139	3.52668e-24	4	Utrn
Ptp4a2	2.06731e-28	0.372779	0.595	0.472	3.88427e-24	4	Ptp4a2
Klk82	4.1524e-28	0.312049	0.297	0.17	7.80194e-24	4	Klk8
Ptpn182	4.40933e-28	0.277822	0.698	0.579	8.28469e-24	4	Ptpn18
Leprotl12	3.5328e-27	0.300346	0.319	0.19	6.63778e-23	4	Leprotl1
Rac1	5.76871e-27	0.313543	0.6	0.469	1.08388e-22	4	Rac1
Psmb91	1.19203e-26	0.295556	0.466	0.321	2.2397e-22	4	Psmb9
Pla2g16	4.05257e-26	0.322491	0.265	0.153	7.61438e-22	4	Pla2g16
Smap1	6.28663e-26	0.327407	0.366	0.236	1.18119e-21	4	Smap1
Ppp1cc	8.00312e-26	0.381033	0.46	0.326	1.50371e-21	4	Ppp1cc
Arpc2	1.05433e-25	0.270499	0.831	0.786	1.98099e-21	4	Arpc2
Myl12a	7.48268e-25	0.323982	0.518	0.388	1.40592e-20	4	Myl12a
Arid5a1	8.5027e-25	0.365739	0.471	0.345	1.59757e-20	4	Arid5a
Psmb81	9.06636e-25	0.27851	0.639	0.528	1.70348e-20	4	Psmb8
Tap1	9.59752e-25	0.329021	0.304	0.186	1.80328e-20	4	Tap1
Dnajb6	9.95898e-25	0.369522	0.576	0.448	1.87119e-20	4	Dnajb6
Shisa51	1.48209e-24	0.291099	0.793	0.702	2.7847e-20	4	Shisa5
Gimap32	1.80256e-24	0.354246	0.432	0.302	3.38682e-20	4	Gimap3
Cytip	3.92455e-24	0.285445	0.797	0.742	7.37384e-20	4	Cytip
Zfp36l21	4.369e-24	0.435407	0.553	0.427	8.20891e-20	4	Zfp36l2
Slk1	1.46211e-23	0.328065	0.255	0.15	2.74717e-19	4	Slk
Sh3kbp1	1.99363e-23	0.339525	0.371	0.252	3.74583e-19	4	Sh3kbp1
Mif4gd1	2.23445e-23	0.371252	0.404	0.28	4.1983e-19	4	Mif4gd
Zdhhc18	2.33426e-23	0.32463	0.363	0.239	4.38584e-19	4	Zdhhc18
Junb	4.18239e-23	0.315955	0.886	0.864	7.8583e-19	4	Junb
Grb21	4.4113e-23	0.322634	0.571	0.454	8.2884e-19	4	Grb2
Gnai2	5.58589e-23	0.297574	0.713	0.614	1.04953e-18	4	Gnai2
Cd531	5.75151e-23	0.2933	0.648	0.536	1.08065e-18	4	Cd53
Saraf2	7.08561e-23	0.344168	0.513	0.373	1.33131e-18	4	Saraf
Tmem641	2.12742e-22	0.359714	0.356	0.237	3.99721e-18	4	Tmem64
Mier1	2.15343e-22	0.407125	0.404	0.289	4.04607e-18	4	Mier1
Kdm2b	2.72703e-22	0.393512	0.315	0.204	5.12383e-18	4	Kdm2b
Arl4c2	5.55947e-22	0.333234	0.339	0.22	1.04457e-17	4	Arl4c
S100a11	7.90516e-22	0.274099	0.422	0.302	1.4853e-17	4	S100a11
Grap21	1.3331e-21	0.371962	0.314	0.203	2.50477e-17	4	Grap2
H2-T221	1.96711e-21	0.316563	0.351	0.235	3.69599e-17	4	H2-T22
Mbnl1	2.95414e-21	0.264919	0.745	0.644	5.55054e-17	4	Mbnl1
Rab10	3.05794e-21	0.349332	0.4	0.286	5.74557e-17	4	Rab10
Mkrn11	5.19363e-21	0.274715	0.409	0.288	9.75831e-17	4	Mkrn1
Rapgef62	6.00722e-21	0.3203	0.597	0.483	1.1287e-16	4	Rapgef6
Ubl3	1.47381e-20	0.332396	0.33	0.22	2.76914e-16	4	Ubl3
Wnk1	1.71774e-20	0.339041	0.571	0.465	3.22746e-16	4	Wnk1
Tes	1.8709e-20	0.281683	0.343	0.226	3.51523e-16	4	Tes
Atp1b32	1.91967e-20	0.254462	0.516	0.383	3.60688e-16	4	Atp1b3
Sri	2.66535e-20	0.29929	0.535	0.419	5.00793e-16	4	Sri
Ypel3	3.87785e-20	0.353253	0.371	0.26	7.28609e-16	4	Ypel3
Ifrd1	4.11035e-20	0.413561	0.498	0.392	7.72294e-16	4	Ifrd1
Pak2	4.30466e-20	0.284853	0.52	0.403	8.08803e-16	4	Pak2
Hn1	6.10309e-20	0.313723	0.544	0.434	1.14671e-15	4	Hn1
Dusp5	6.16348e-20	0.379763	0.376	0.267	1.15806e-15	4	Dusp5
Nrip11	6.81516e-20	0.303306	0.326	0.217	1.2805e-15	4	Nrip1
Pdia3	2.22853e-19	0.278084	0.485	0.367	4.18718e-15	4	Pdia3
Abracl	3.84928e-19	0.283405	0.516	0.414	7.23241e-15	4	Abracl
2021-09-11	4.03431e-19	0.264271	0.447	0.331	7.58006e-15	4	2021-09-01
Arf4	7.99511e-19	0.306572	0.451	0.334	1.5022e-14	4	Arf4
Whsc1l11	2.53565e-18	0.328215	0.51	0.409	4.76424e-14	4	Whsc1l1
Rab11a	2.94867e-18	0.284719	0.278	0.18	5.54026e-14	4	Rab11a
Crlf31	4.28436e-18	0.279742	0.565	0.455	8.04988e-14	4	Crlf3
Ngfrap1	5.32605e-18	0.31583	0.325	0.221	1.00071e-13	4	Ngfrap1
Atp11b2	2.52006e-17	0.373804	0.418	0.319	4.73493e-13	4	Atp11b
Jarid21	3.93307e-17	0.337498	0.349	0.242	7.38984e-13	4	Jarid2
Atp2b1	8.8828e-17	0.307075	0.405	0.305	1.66899e-12	4	Atp2b1
Foxo1	1.03901e-16	0.287622	0.393	0.287	1.95219e-12	4	Foxo1
Ltb1	3.67696e-16	0.319866	0.559	0.458	6.90864e-12	4	Ltb
Nfkb1	4.12759e-16	0.335031	0.518	0.412	7.75532e-12	4	Nfkb1
Fkbp1a	4.93381e-16	0.279352	0.368	0.267	9.27013e-12	4	Fkbp1a
H2-Q41	5.08069e-16	0.271115	0.424	0.316	9.5461e-12	4	H2-Q4
Jmjd1c	5.96415e-16	0.34335	0.419	0.317	1.12061e-11	4	Jmjd1c
Cdkn1b	8.08297e-16	0.279008	0.339	0.24	1.51871e-11	4	Cdkn1b
Slc25a3	2.18764e-15	0.263195	0.779	0.733	4.11036e-11	4	Slc25a3
Crem	3.92089e-15	0.341512	0.61	0.538	7.36697e-11	4	Crem
Adh5	5.46581e-15	0.261039	0.301	0.209	1.02697e-10	4	Adh5
Hivep21	6.74751e-15	0.275011	0.311	0.219	1.26779e-10	4	Hivep2
Tpm4	9.5462e-15	0.286674	0.485	0.397	1.79364e-10	4	Tpm4
H2-Q6	1.16721e-14	0.264945	0.306	0.214	2.19307e-10	4	H2-Q6
Ogt	1.38299e-14	0.258215	0.357	0.262	2.5985e-10	4	Ogt
Got11	1.72001e-14	0.3943	0.502	0.42	3.23172e-10	4	Got1
Spcs2	1.9745e-14	0.255475	0.54	0.446	3.70989e-10	4	Spcs2
Elavl1	2.4287e-14	0.253787	0.386	0.284	4.56329e-10	4	Elavl1
Smad71	3.90744e-14	0.332955	0.493	0.399	7.34168e-10	4	Smad7
Prkar1a	8.61198e-14	0.253852	0.532	0.441	1.61811e-09	4	Prkar1a
Slc3a2	1.06239e-13	0.285904	0.535	0.436	1.99613e-09	4	Slc3a2
Serinc1	2.104e-13	0.264861	0.32	0.231	3.95321e-09	4	Serinc1
Il21r1	6.57478e-13	0.292878	0.372	0.283	1.23533e-08	4	Il21r
Coq10b	1.64605e-12	0.29273	0.301	0.222	3.09277e-08	4	Coq10b
Lsm81	1.97647e-12	0.27396	0.302	0.221	3.71359e-08	4	Lsm8
Gsk3b	2.19749e-11	0.261188	0.397	0.314	4.12887e-07	4	Gsk3b
Skil	1.90352e-10	0.261398	0.334	0.259	3.57653e-06	4	Skil
Isy1	2.98916e-10	0.279971	0.483	0.41	5.61633e-06	4	Isy1
Ostf1	1.23271e-09	0.452093	0.509	0.473	2.31613e-05	4	Ostf1
BC031181	1.87844e-09	0.27865	0.402	0.33	3.52941e-05	4	BC031181
Cdk11b	4.22639e-09	0.327487	0.448	0.379	7.94096e-05	4	Cdk11b
Klf61	2.95492e-08	0.264847	0.488	0.423	0.0005552	4	Klf6
Odc11	1.49917e-05	0.368538	0.378	0.336	0.281679	4	Odc1
Dnajb11	4.03333e-05	0.273887	0.278	0.23	0.757822	4	Dnajb1
Neurl31	0.000125196	0.300306	0.513	0.486	1	4	Neurl3
Hsp90aa11	0.0011611	0.260841	0.769	0.766	1	4	Hsp90aa1
Gzma	0	3.85463	0.429	0.011	0	5	Gzma
Xcl1	0	2.85545	0.623	0.006	0	5	Xcl1
Ccl5	0	2.82539	0.92	0.106	0	5	Ccl5
Nkg71	0	2.46836	0.858	0.074	0	5	Nkg7
Fcer1g	0	2.32364	0.734	0.036	0	5	Fcer1g
Gzmb	0	2.26483	0.452	0.021	0	5	Gzmb
Tyrobp	0	2.03984	0.689	0.058	0	5	Tyrobp
Cd7	0	2.02913	0.588	0.041	0	5	Cd7
Il2rb1	0	1.88872	0.771	0.093	0	5	Il2rb
Ctsw	0	1.84419	0.738	0.084	0	5	Ctsw
Serpinb6b	0	1.81777	0.66	0.065	0	5	Serpinb6b
Ncr1	0	1.77778	0.435	0.001	0	5	Ncr1
Serpinb9	0	1.76899	0.627	0.063	0	5	Serpinb9
Ctla2a	0	1.74936	0.674	0.088	0	5	Ctla2a
Klrd1	0	1.66575	0.602	0.044	0	5	Klrd1
Anxa2	0	1.59694	0.635	0.07	0	5	Anxa2
Klrk1	0	1.5731	0.555	0.023	0	5	Klrk1
Klrc1	0	1.54125	0.466	0.004	0	5	Klrc1
Klrc2	0	1.4436	0.46	0.005	0	5	Klrc2
Eomes	0	1.28818	0.291	0.011	0	5	Eomes
Spry2	0	1.09668	0.26	0.007	0	5	Spry2
Klre1	0	1.09634	0.276	0.001	0	5	Klre1
Fasl	0	1.07858	0.328	0.015	0	5	Fasl
Rab27b	0	1.03025	0.287	0.003	0	5	Rab27b
Sytl3	0	0.98798	0.313	0.008	0	5	Sytl3
Ccl4	6.63887e-299	1.846	0.299	0.017	1.24738e-294	5	Ccl4
Ctla2b	3.28522e-295	0.89872	0.293	0.017	6.1726e-291	5	Ctla2b
1700025G04Rik	1.21572e-269	1.11728	0.41	0.042	2.28421e-265	5	1700025G04Rik
Fgl2	8.34763e-256	1.14496	0.305	0.023	1.56844e-251	5	Fgl2
Tmem2	1.08241e-253	1.35969	0.468	0.062	2.03373e-249	5	Tmem2
AW1120101	1.49943e-233	2.07357	0.847	0.288	2.81727e-229	5	AW112010
S100a61	3.00609e-228	1.42792	0.625	0.12	5.64814e-224	5	S100a6
Ern1	4.83588e-227	0.839316	0.297	0.025	9.08614e-223	5	Ern1
Ccr5	3.2203e-211	1.06519	0.412	0.055	6.05062e-207	5	Ccr5
Rgs11	6.68861e-207	1.63968	0.722	0.192	1.25672e-202	5	Rgs1
Rhoq	3.377e-187	0.902641	0.348	0.044	6.34505e-183	5	Rhoq
Prf1	1.70373e-182	1.07294	0.274	0.027	3.20113e-178	5	Prf1
Cd9	8.53997e-175	1.10774	0.509	0.104	1.60457e-170	5	Cd9
Tnfrsf91	1.25216e-163	0.899564	0.396	0.063	2.35269e-159	5	Tnfrsf9
Cxcr6	6.40738e-162	0.978933	0.357	0.052	1.20388e-157	5	Cxcr6
Ifngr12	4.71521e-160	1.2007	0.909	0.434	8.8594e-156	5	Ifngr1
Selplg1	1.67334e-150	1.19811	0.802	0.332	3.14404e-146	5	Selplg
Car2	1.64722e-137	1.25617	0.416	0.086	3.09496e-133	5	Car2
Lgals3	8.21938e-137	1.24592	0.437	0.094	1.54434e-132	5	Lgals3
Bhlhe40	1.53956e-133	0.986474	0.396	0.078	2.89267e-129	5	Bhlhe40
Slc9a3r11	5.57517e-130	1.07308	0.606	0.194	1.04752e-125	5	Slc9a3r1
Dusp51	8.14967e-130	1.05964	0.707	0.26	1.53124e-125	5	Dusp5
Ahnak1	1.74888e-122	0.938342	0.482	0.12	3.28597e-118	5	Ahnak
Abcb1a	1.8554e-122	0.761037	0.291	0.046	3.48612e-118	5	Abcb1a
Ostf11	1.1622e-121	0.995293	0.839	0.462	2.18366e-117	5	Ostf1
Sft2d2	6.18663e-116	0.789094	0.301	0.052	1.16241e-111	5	Sft2d2
Hcst3	1.85113e-114	0.969823	0.68	0.262	3.47809e-110	5	Hcst
Ptpn221	3.81797e-113	1.00896	0.639	0.232	7.17359e-109	5	Ptpn22
Runx3	3.23003e-111	1.04863	0.579	0.197	6.06889e-107	5	Runx3
Prex1	2.41246e-110	0.960747	0.427	0.108	4.53277e-106	5	Prex1
Rab8b1	2.95351e-107	0.931814	0.565	0.186	5.54936e-103	5	Rab8b
Ctsd1	3.3299e-101	0.972502	0.478	0.148	6.25655e-97	5	Ctsd
Lgals11	2.31208e-98	1.10789	0.53	0.173	4.34416e-94	5	Lgals1
Rgs21	1.062e-95	1.01088	0.695	0.307	1.99538e-91	5	Rgs2
Zyx	2.98346e-95	0.759785	0.344	0.079	5.60563e-91	5	Zyx
Ugcg1	2.39891e-93	1.09973	0.666	0.299	4.5073e-89	5	Ugcg
Id21	3.16114e-93	0.986159	0.569	0.202	5.93946e-89	5	Id2
Tnfrsf1b1	4.33111e-93	0.807674	0.433	0.122	8.13773e-89	5	Tnfrsf1b
Fosl22	2.44382e-91	0.955591	0.596	0.235	4.59169e-87	5	Fosl2
Slc3a21	5.52407e-91	0.955127	0.775	0.432	1.03792e-86	5	Slc3a2
Pik3r11	6.06464e-88	0.928944	0.588	0.23	1.13949e-83	5	Pik3r1
Ikzf21	3.99639e-85	0.669988	0.313	0.068	7.50882e-81	5	Ikzf2
Dgat11	1.76391e-84	1.0347	0.474	0.16	3.31422e-80	5	Dgat1
Fxyd53	4.19473e-84	0.848686	0.829	0.484	7.88148e-80	5	Fxyd5
Tnfaip32	1.52088e-83	0.845583	0.614	0.259	2.85759e-79	5	Tnfaip3
Cdkn1a	8.90721e-83	0.802599	0.315	0.073	1.67358e-78	5	Cdkn1a
Nr4a2	9.80908e-81	0.714193	0.334	0.082	1.84303e-76	5	Nr4a2
Tmsb101	5.09791e-80	0.497064	0.975	0.958	9.57846e-76	5	Tmsb10
Zfp36l22	9.16936e-80	1.10979	0.744	0.427	1.72283e-75	5	Zfp36l2
Vgll41	2.27273e-79	0.849505	0.631	0.289	4.27024e-75	5	Vgll4
Rora1	1.99555e-77	0.741819	0.384	0.107	3.74943e-73	5	Rora
Nudt4	2.2896e-77	0.938611	0.355	0.097	4.30194e-73	5	Nudt4
Tpm41	1.8256e-76	0.938481	0.709	0.393	3.43012e-72	5	Tpm4
Txk2	2.75166e-76	0.83246	0.596	0.242	5.1701e-72	5	Txk
Pglyrp1	2.90578e-75	0.599168	0.256	0.054	5.45967e-71	5	Pglyrp1
Pmepa12	5.93978e-73	1.00821	0.637	0.331	1.11602e-68	5	Pmepa1
Sla2	8.051e-73	0.657026	0.28	0.066	1.5127e-68	5	Sla2
H2-D11	1.21559e-72	0.505286	0.992	0.976	2.28397e-68	5	H2-D1
Cebpb	8.33295e-72	0.841404	0.639	0.316	1.56568e-67	5	Cebpb
Ybx3	1.98171e-71	0.814399	0.482	0.179	3.72343e-67	5	Ybx3
Dusp21	1.09696e-70	0.963685	0.666	0.329	2.06109e-66	5	Dusp2
Cotl11	7.18198e-70	0.852205	0.753	0.453	1.34942e-65	5	Cotl1
Nfil3	1.78124e-69	0.631391	0.344	0.097	3.34677e-65	5	Nfil3
Myl61	5.76991e-67	0.603516	0.905	0.794	1.08411e-62	5	Myl6
Actg12	7.19293e-67	0.496092	0.988	0.939	1.35148e-62	5	Actg1
Litaf1	2.93557e-65	0.745529	0.612	0.281	5.51564e-61	5	Litaf
Nabp12	4.62237e-65	0.863225	0.526	0.227	8.68496e-61	5	Nabp1
Ptprc2	1.13709e-64	0.655947	0.905	0.693	2.13647e-60	5	Ptprc
Pde2a	4.94364e-64	0.65771	0.258	0.063	9.28861e-60	5	Pde2a
Card19	9.09117e-64	0.642273	0.293	0.078	1.70814e-59	5	Card19
B4galt1	3.52944e-63	0.708293	0.398	0.136	6.63146e-59	5	B4galt1
Itgb1	4.48112e-62	0.680985	0.32	0.094	8.41958e-58	5	Itgb1
Higd1a	2.32037e-59	0.731474	0.429	0.166	4.35975e-55	5	Higd1a
Mknk2	5.92657e-57	0.760264	0.487	0.21	1.11354e-52	5	Mknk2
D16Ertd472e1	4.48127e-56	0.778746	0.464	0.193	8.41986e-52	5	D16Ertd472e
Nr4a3	3.27151e-55	0.659295	0.344	0.112	6.14684e-51	5	Nr4a3
Ms4a4b3	1.56197e-53	0.693035	0.711	0.383	2.93479e-49	5	Ms4a4b
Sh2d2a2	3.90948e-53	0.783404	0.433	0.176	7.34552e-49	5	Sh2d2a
Tpst2	4.55316e-53	0.697905	0.532	0.252	8.55493e-49	5	Tpst2
Mxd11	1.64658e-51	0.62868	0.437	0.175	3.09375e-47	5	Mxd1
Gnas	3.26508e-50	0.512457	0.901	0.783	6.13476e-46	5	Gnas
Arf41	8.90542e-50	0.701273	0.61	0.335	1.67324e-45	5	Arf4
Neurl32	1.35307e-48	0.692131	0.748	0.478	2.54229e-44	5	Neurl3
Itm2c1	2.23477e-48	0.737031	0.375	0.146	4.1989e-44	5	Itm2c
Zmiz1	3.75594e-48	0.645938	0.27	0.083	7.05704e-44	5	Zmiz1
Tinf2	2.00893e-46	0.543743	0.272	0.084	3.77457e-42	5	Tinf2
Saraf3	7.58605e-46	0.615683	0.662	0.375	1.42534e-41	5	Saraf
Il18r1	9.6464e-46	0.57762	0.252	0.075	1.81246e-41	5	Il18r1
Furin	4.89635e-45	0.568026	0.266	0.083	9.19975e-41	5	Furin
Nfatc1	6.03704e-45	0.64327	0.309	0.109	1.1343e-40	5	Nfatc1
Bcl2l111	1.60754e-44	0.711411	0.528	0.273	3.0204e-40	5	Bcl2l11
S100a101	2.44626e-44	0.612552	0.658	0.393	4.59628e-40	5	S100a10
H3f3b1	3.38394e-44	0.401448	0.992	0.973	6.35809e-40	5	H3f3b
Cd821	5.44498e-44	0.640997	0.466	0.219	1.02306e-39	5	Cd82
Ninj1	1.16053e-43	0.511644	0.324	0.116	2.18052e-39	5	Ninj1
Ubald22	1.61989e-43	0.750107	0.573	0.319	3.04361e-39	5	Ubald2
Crip11	4.15681e-43	0.589438	0.631	0.36	7.81022e-39	5	Crip1
Lck2	1.16952e-42	0.574595	0.563	0.291	2.19742e-38	5	Lck
Gem	1.25509e-42	0.893503	0.39	0.169	2.35818e-38	5	Gem
Dok21	1.30536e-42	0.695826	0.351	0.139	2.45264e-38	5	Dok2
Irak2	2.47449e-42	0.500359	0.287	0.096	4.64931e-38	5	Irak2
Itgal	3.10553e-42	0.58623	0.266	0.088	5.83497e-38	5	Itgal
Prkch	5.82513e-42	0.505872	0.311	0.112	1.09448e-37	5	Prkch
Pnrc12	4.4644e-41	0.571511	0.784	0.559	8.38817e-37	5	Pnrc1
Srgn1	3.9592e-40	0.418786	0.932	0.845	7.43895e-36	5	Srgn
Itgav	1.58769e-39	0.610138	0.254	0.084	2.98311e-35	5	Itgav
Smad72	4.76185e-39	0.711981	0.627	0.399	8.94705e-35	5	Smad7
Tiprl	4.95028e-39	0.600228	0.402	0.185	9.30109e-35	5	Tiprl
Tagln21	1.51741e-38	0.692634	0.511	0.275	2.85106e-34	5	Tagln2
Map2k3	1.7933e-38	0.517881	0.293	0.107	3.36943e-34	5	Map2k3
Zap701	1.79838e-38	0.514821	0.285	0.102	3.37897e-34	5	Zap70
H2afz2	3.46633e-38	0.455801	0.839	0.638	6.51288e-34	5	H2afz
Lmna1	3.53997e-38	0.513376	0.282	0.099	6.65125e-34	5	Lmna
Dennd4a1	4.0888e-38	0.687885	0.493	0.252	7.68244e-34	5	Dennd4a
Stat4	4.08919e-38	0.624733	0.524	0.28	7.68318e-34	5	Stat4
Itgb21	4.85362e-38	0.596646	0.334	0.136	9.11947e-34	5	Itgb2
Tnfrsf182	2.8161e-37	0.406481	0.478	0.224	5.29116e-33	5	Tnfrsf18
Trbc13	3.80778e-36	0.441821	0.542	0.263	7.15444e-32	5	Trbc1
Sqstm1	4.06035e-36	0.591614	0.386	0.176	7.62899e-32	5	Sqstm1
Cox8a	5.10606e-36	0.455257	0.852	0.736	9.59378e-32	5	Cox8a
Crem1	1.00612e-35	0.76426	0.728	0.538	1.8904e-31	5	Crem
Irf81	1.59308e-35	1.05781	0.524	0.319	2.99324e-31	5	Irf8
Ifrd11	5.39608e-35	0.610507	0.616	0.393	1.01387e-30	5	Ifrd1
Dnajb61	6.58377e-35	0.526228	0.67	0.452	1.23703e-30	5	Dnajb6
Calm2	1.39208e-34	0.547765	0.703	0.484	2.61558e-30	5	Calm2
Arpc5	2.60235e-34	0.538549	0.718	0.507	4.88955e-30	5	Arpc5
Kdm6b1	3.85009e-34	0.595277	0.53	0.3	7.23393e-30	5	Kdm6b
Emb2	4.18263e-34	0.694026	0.598	0.375	7.85874e-30	5	Emb
Tspo1	4.39427e-34	0.540804	0.553	0.329	8.2564e-30	5	Tspo
H2-K11	1.16184e-33	0.353094	0.984	0.966	2.18297e-29	5	H2-K1
Rnf1491	2.01362e-33	0.453513	0.282	0.109	3.78338e-29	5	Rnf149
Prdx61	1.14296e-32	0.482693	0.751	0.555	2.14751e-28	5	Prdx6
Nab1	1.66413e-32	0.54334	0.357	0.163	3.12672e-28	5	Nab1
Map1lc3b2	1.7071e-32	0.470446	0.763	0.594	3.20747e-28	5	Map1lc3b
Isy11	1.74996e-32	0.580959	0.625	0.409	3.288e-28	5	Isy1
Pfn11	1.17177e-31	0.424381	0.907	0.835	2.20163e-27	5	Pfn1
Lrrfip11	1.18628e-31	0.599107	0.478	0.262	2.2289e-27	5	Lrrfip1
Rinl2	1.44782e-31	0.582482	0.363	0.169	2.72031e-27	5	Rinl
Ier5l	5.59962e-31	0.612885	0.291	0.118	1.05211e-26	5	Ier5l
Snx181	5.96801e-31	0.465181	0.342	0.152	1.12133e-26	5	Snx18
Dnaja12	1.26075e-29	0.426045	0.792	0.591	2.36882e-25	5	Dnaja1
Pla2g161	1.82423e-29	0.479105	0.34	0.156	3.42754e-25	5	Pla2g16
Hspa5	1.9529e-29	0.482962	0.757	0.565	3.66931e-25	5	Hspa5
Prkar1a1	3.57412e-29	0.52708	0.633	0.443	6.71542e-25	5	Prkar1a
Ell2	5.95985e-29	0.47312	0.268	0.107	1.1198e-24	5	Ell2
Gpx41	6.93509e-29	0.51256	0.685	0.501	1.30303e-24	5	Gpx4
Ctnnb1	1.82698e-28	0.458531	0.355	0.169	3.43272e-24	5	Ctnnb1
Cd273	2.67348e-28	0.616286	0.464	0.257	5.0232e-24	5	Cd27
Gpr183	3.15924e-28	0.541683	0.406	0.208	5.93589e-24	5	Gpr183
Btg2	3.5879e-28	0.450161	0.806	0.642	6.74131e-24	5	Btg2
Itpk11	6.45177e-28	0.434157	0.256	0.102	1.21222e-23	5	Itpk1
Gramd1a1	8.10293e-28	0.524216	0.388	0.199	1.52246e-23	5	Gramd1a
Rassf1	1.68006e-27	0.519993	0.272	0.116	3.15667e-23	5	Rassf1
Orai11	2.44521e-27	0.569925	0.462	0.267	4.5943e-23	5	Orai1
S100a111	2.49146e-27	0.42951	0.528	0.305	4.6812e-23	5	S100a11
Ski	6.78021e-27	0.464249	0.303	0.136	1.27393e-22	5	Ski
Spn	8.44126e-27	0.485006	0.27	0.114	1.58603e-22	5	Spn
Efhd2	3.83206e-26	0.638729	0.262	0.115	7.20007e-22	5	Efhd2
Bin21	5.23698e-26	0.478611	0.305	0.14	9.83976e-22	5	Bin2
Dusp11	1.64951e-25	0.477757	0.299	0.134	3.09927e-21	5	Dusp1
Vps37b1	4.77822e-25	0.400239	0.835	0.679	8.97779e-21	5	Vps37b
S100a131	4.90777e-25	0.476734	0.371	0.194	9.22121e-21	5	S100a13
Kdm2b1	4.98643e-25	0.499084	0.394	0.207	9.36899e-21	5	Kdm2b
Dbf4	9.93769e-25	0.493625	0.252	0.108	1.86719e-20	5	Dbf4
Reep51	1.26285e-24	0.470131	0.542	0.345	2.37277e-20	5	Reep5
Slk2	1.29334e-24	0.509884	0.318	0.154	2.43007e-20	5	Slk
Arl6ip51	1.93252e-24	0.535794	0.429	0.247	3.63102e-20	5	Arl6ip5
H2-Q71	2.45771e-24	0.471202	0.722	0.578	4.61779e-20	5	H2-Q7
Lsm82	3.83001e-24	0.52231	0.4	0.222	7.19621e-20	5	Lsm8
Spata13	6.79341e-24	0.434569	0.264	0.116	1.27641e-19	5	Spata13
Tmem243	7.16616e-24	0.447613	0.371	0.195	1.34645e-19	5	Tmem243
Cd164	1.54182e-23	0.435948	0.394	0.216	2.89692e-19	5	Cd164
Myl12a1	1.84884e-23	0.481806	0.586	0.393	3.47379e-19	5	Myl12a
Ubl31	2.07069e-23	0.517422	0.402	0.223	3.89063e-19	5	Ubl3
Oaz1	2.95499e-23	0.309597	0.913	0.859	5.55214e-19	5	Oaz1
2021-09-12	3.66963e-23	0.441052	0.536	0.334	6.89486e-19	5	2021-09-01
B2m2	1.25422e-22	0.271153	0.971	0.938	2.35655e-18	5	B2m
Anxa62	6.39404e-22	0.442055	0.322	0.163	1.20138e-17	5	Anxa6
Sub11	1.24748e-21	0.38039	0.88	0.803	2.3439e-17	5	Sub1
Rac11	1.40312e-21	0.362212	0.664	0.474	2.63633e-17	5	Rac1
Itm2b1	2.38759e-21	0.359159	0.819	0.698	4.48604e-17	5	Itm2b
Coq10b1	3.69079e-21	0.438229	0.392	0.223	6.93463e-17	5	Coq10b
Mxd41	4.90693e-21	0.487635	0.34	0.186	9.21964e-17	5	Mxd4
Pim11	6.49645e-21	0.441115	0.602	0.417	1.22062e-16	5	Pim1
Gimap42	9.2452e-21	0.530859	0.472	0.297	1.73708e-16	5	Gimap4
Elovl5	9.72083e-21	0.488627	0.252	0.117	1.82645e-16	5	Elovl5
Tab2	1.33591e-20	0.413217	0.287	0.14	2.51004e-16	5	Tab2
Rac22	2.90623e-20	0.355975	0.788	0.647	5.46052e-16	5	Rac2
Pdcd6ip	2.97628e-20	0.431701	0.348	0.191	5.59214e-16	5	Pdcd6ip
Peli12	4.03086e-20	0.461507	0.546	0.37	7.57358e-16	5	Peli1
Junb1	1.26845e-19	0.427718	0.92	0.864	2.38329e-15	5	Junb
Ndfip11	1.74017e-19	0.408978	0.472	0.3	3.2696e-15	5	Ndfip1
Ube2j1	1.93962e-19	0.459164	0.289	0.15	3.64436e-15	5	Ube2j1
Cd521	3.40114e-19	0.374434	0.897	0.832	6.3904e-15	5	Cd52
Laptm51	3.41666e-19	0.320261	0.847	0.724	6.41957e-15	5	Laptm5
Bcl22	3.57435e-19	0.483068	0.346	0.19	6.71584e-15	5	Bcl2
Rhog	5.92258e-19	0.411775	0.381	0.219	1.11279e-14	5	Rhog
Nfkb2	6.77021e-19	0.435505	0.334	0.181	1.27205e-14	5	Nfkb2
Ankrd11	1.21717e-18	0.43747	0.722	0.593	2.28695e-14	5	Ankrd11
Ncf4	2.03153e-18	0.390271	0.278	0.14	3.81703e-14	5	Ncf4
Usmg5	3.0311e-18	0.543229	0.445	0.281	5.69514e-14	5	Usmg5
Prr131	3.6635e-18	0.40644	0.429	0.264	6.88335e-14	5	Prr13
Txn11	3.84572e-18	0.342419	0.462	0.292	7.22572e-14	5	Txn1
Ptp4a21	4.60635e-18	0.438633	0.612	0.478	8.65488e-14	5	Ptp4a2
Cxcr41	9.01079e-18	0.437671	0.406	0.245	1.69304e-13	5	Cxcr4
Serf2	9.63992e-18	0.273773	0.913	0.833	1.81124e-13	5	Serf2
Rnf1252	1.08322e-17	0.382156	0.394	0.228	2.03526e-13	5	Rnf125
Cox5b	1.96794e-17	0.39649	0.524	0.362	3.69757e-13	5	Cox5b
Nr3c11	2.6941e-17	0.389131	0.431	0.265	5.06195e-13	5	Nr3c1
Emd	2.91713e-17	0.403855	0.563	0.404	5.48099e-13	5	Emd
Atp5d	5.53252e-17	0.388154	0.689	0.546	1.03951e-12	5	Atp5d
B4galnt1	5.84082e-17	0.390579	0.371	0.214	1.09743e-12	5	B4galnt1
Fmnl1	6.59783e-17	0.414802	0.266	0.136	1.23967e-12	5	Fmnl1
Sri1	7.16566e-17	0.401266	0.577	0.424	1.34636e-12	5	Sri
Ndfip2	9.56929e-17	0.382505	0.282	0.15	1.79797e-12	5	Ndfip2
Stat31	1.60966e-16	0.495545	0.635	0.513	3.02439e-12	5	Stat3
Ndufa131	2.04142e-16	0.414915	0.52	0.371	3.83563e-12	5	Ndufa13
Tes1	2.98666e-16	0.408866	0.379	0.231	5.61164e-12	5	Tes
Clcn3	6.36899e-16	0.452439	0.276	0.152	1.19667e-11	5	Clcn3
Gnb2	6.70347e-16	0.378454	0.513	0.36	1.25952e-11	5	Gnb2
Slbp	6.74353e-16	0.398665	0.338	0.198	1.26704e-11	5	Slbp
Plekha21	6.89187e-16	0.380862	0.439	0.283	1.29491e-11	5	Plekha2
Ppp1cc1	7.77337e-16	0.376945	0.491	0.333	1.46054e-11	5	Ppp1cc
Jak11	9.7956e-16	0.383969	0.726	0.603	1.8405e-11	5	Jak1
Nfkb11	1.10543e-15	0.471439	0.551	0.417	2.07698e-11	5	Nfkb1
Chchd2	1.43767e-15	0.31694	0.598	0.453	2.70123e-11	5	Chchd2
Clic1	1.44991e-15	0.39072	0.639	0.497	2.72424e-11	5	Clic1
Riok1	1.73471e-15	0.360405	0.291	0.158	3.25934e-11	5	Riok1
Aplp21	1.84918e-15	0.390087	0.276	0.15	3.47442e-11	5	Aplp2
Ndufa4	2.40368e-15	0.377504	0.664	0.55	4.51627e-11	5	Ndufa4
Bag1	4.55779e-15	0.413529	0.419	0.28	8.56363e-11	5	Bag1
Skap13	4.7843e-15	0.32457	0.478	0.313	8.98923e-11	5	Skap1
Capzb	5.97748e-15	0.351407	0.592	0.441	1.12311e-10	5	Capzb
Cyba1	1.00567e-14	0.345898	0.701	0.57	1.88955e-10	5	Cyba
Celf2	1.19913e-14	0.400361	0.536	0.381	2.25304e-10	5	Celf2
Sfr1	1.2155e-14	0.38018	0.452	0.309	2.28379e-10	5	Sfr1
Slc38a1	2.01168e-14	0.329075	0.289	0.162	3.77975e-10	5	Slc38a1
Csnk1d	2.4159e-14	0.364435	0.301	0.174	4.53923e-10	5	Csnk1d
Shisa52	6.18643e-14	0.290682	0.798	0.707	1.16237e-09	5	Shisa5
Arpc3	6.58611e-14	0.282569	0.858	0.817	1.23746e-09	5	Arpc3
Spag91	1.04681e-13	0.396288	0.462	0.315	1.96685e-09	5	Spag9
Akap131	1.13704e-13	0.363015	0.61	0.47	2.13639e-09	5	Akap13
Cd283	1.22572e-13	0.30332	0.367	0.224	2.30301e-09	5	Cd28
Tmbim6	1.61933e-13	0.359873	0.643	0.52	3.04255e-09	5	Tmbim6
Sec11c	1.80825e-13	0.335198	0.416	0.275	3.39753e-09	5	Sec11c
Gna131	2.38042e-13	0.297781	0.645	0.503	4.47257e-09	5	Gna13
Stk24	4.25385e-13	0.328724	0.318	0.19	7.99256e-09	5	Stk24
Skil1	5.07363e-13	0.426724	0.396	0.261	9.53284e-09	5	Skil
Cd47	6.22708e-13	0.371301	0.592	0.457	1.17001e-08	5	Cd47
Suco	7.7304e-13	0.346134	0.256	0.143	1.45247e-08	5	Suco
Chic2	8.08798e-13	0.331757	0.394	0.258	1.51965e-08	5	Chic2
Calr	1.39418e-12	0.344454	0.68	0.587	2.61953e-08	5	Calr
Ube2j2	1.5151e-12	0.34258	0.305	0.184	2.84672e-08	5	Ube2j2
Rps27l	2.42651e-12	0.294412	0.447	0.306	4.55918e-08	5	Rps27l
Sin3b	2.45957e-12	0.279747	0.482	0.335	4.62129e-08	5	Sin3b
Zbtb7a1	2.79367e-12	0.370036	0.342	0.217	5.24903e-08	5	Zbtb7a
Rnf1381	3.04442e-12	0.390334	0.365	0.237	5.72015e-08	5	Rnf138
Gimap33	3.04552e-12	0.352016	0.449	0.309	5.72223e-08	5	Gimap3
Cox6c	3.33253e-12	0.264539	0.676	0.554	6.26149e-08	5	Cox6c
Gimap5	4.05164e-12	0.370257	0.254	0.143	7.61262e-08	5	Gimap5
Ube2b2	5.57019e-12	0.27344	0.701	0.576	1.04658e-07	5	Ube2b
P2ry10	7.02549e-12	0.436094	0.482	0.35	1.32002e-07	5	P2ry10
Gabarapl2	8.40316e-12	0.330224	0.48	0.346	1.57887e-07	5	Gabarapl2
Ss181	9.23697e-12	0.305944	0.276	0.165	1.73553e-07	5	Ss18
Ube2s	9.61747e-12	0.313	0.553	0.425	1.80703e-07	5	Ube2s
Gpr1321	1.12174e-11	0.344139	0.472	0.341	2.10763e-07	5	Gpr132
Tgoln1	1.4261e-11	0.335228	0.371	0.246	2.6795e-07	5	Tgoln1
Hn11	1.4547e-11	0.401789	0.548	0.44	2.73323e-07	5	Hn1
Gapdh	1.56027e-11	0.374807	0.258	0.149	2.93158e-07	5	Gapdh
Cox7a2	1.61899e-11	0.319246	0.551	0.429	3.04193e-07	5	Cox7a2
Ptp4a1	1.68782e-11	0.323097	0.398	0.268	3.17125e-07	5	Ptp4a1
Srsf7	2.10149e-11	0.306568	0.557	0.427	3.9485e-07	5	Srsf7
Cox6a1	2.72932e-11	0.307228	0.536	0.405	5.12812e-07	5	Cox6a1
Ppp1r12a1	2.89879e-11	0.36114	0.41	0.284	5.44653e-07	5	Ppp1r12a
Adgre5	4.75694e-11	0.380892	0.367	0.249	8.93781e-07	5	Adgre5
Vasp1	4.75909e-11	0.323449	0.447	0.324	8.94185e-07	5	Vasp
Capns1	5.03097e-11	0.332928	0.328	0.21	9.45269e-07	5	Capns1
Ppm1g1	5.177e-11	0.376004	0.441	0.318	9.72707e-07	5	Ppm1g
Sod2	5.55635e-11	0.280283	0.307	0.192	1.04398e-06	5	Sod2
Med10	5.78347e-11	0.363524	0.293	0.186	1.08666e-06	5	Med10
Gng5	6.01502e-11	0.259477	0.74	0.636	1.13016e-06	5	Gng5
Nktr	8.16519e-11	0.333207	0.485	0.365	1.53416e-06	5	Nktr
Ndufa1	1.13665e-10	0.30383	0.328	0.214	2.13565e-06	5	Ndufa1
Pde7a1	1.45195e-10	0.342338	0.361	0.242	2.72806e-06	5	Pde7a
Csnk2b	1.48435e-10	0.266082	0.355	0.234	2.78895e-06	5	Csnk2b
Tmem59	1.80591e-10	0.319384	0.441	0.325	3.39313e-06	5	Tmem59
Cab39	3.27218e-10	0.314933	0.328	0.214	6.1481e-06	5	Cab39
Ndel1	3.68899e-10	0.274137	0.276	0.169	6.93124e-06	5	Ndel1
Itpkb2	3.8675e-10	0.333118	0.388	0.271	7.26665e-06	5	Itpkb
Cap11	4.10716e-10	0.314343	0.421	0.304	7.71694e-06	5	Cap1
Tgfb11	4.49626e-10	0.419989	0.522	0.409	8.44802e-06	5	Tgfb1
Ankrd44	5.08101e-10	0.291251	0.412	0.287	9.54671e-06	5	Ankrd44
Ptbp1	5.09157e-10	0.28843	0.348	0.235	9.56656e-06	5	Ptbp1
Cmip	5.60802e-10	0.282549	0.361	0.239	1.05369e-05	5	Cmip
Rap1b	5.86321e-10	0.289973	0.604	0.489	1.10164e-05	5	Rap1b
Ube2a	8.48595e-10	0.284031	0.318	0.206	1.59442e-05	5	Ube2a
1110008F13Rik	8.85066e-10	0.291381	0.344	0.232	1.66295e-05	5	1110008F13Rik
Ywhaq	1.04215e-09	0.303111	0.584	0.488	1.95809e-05	5	Ywhaq
Dnajc31	1.39024e-09	0.289813	0.315	0.206	2.61212e-05	5	Dnajc3
Atp5h	1.73281e-09	0.281176	0.499	0.377	3.25578e-05	5	Atp5h
Leprotl13	1.92862e-09	0.333484	0.301	0.199	3.62369e-05	5	Leprotl1
Ndufa11	2.02443e-09	0.286176	0.324	0.219	3.80371e-05	5	Ndufa11
Ltb2	2.08003e-09	0.335876	0.586	0.463	3.90817e-05	5	Ltb
Gpsm31	2.30041e-09	0.294169	0.27	0.171	4.32223e-05	5	Gpsm3
Tma7	2.50632e-09	0.25136	0.685	0.586	4.70912e-05	5	Tma7
Ubxn4	2.92444e-09	0.3048	0.441	0.324	5.49473e-05	5	Ubxn4
Rab2a1	3.48846e-09	0.274227	0.482	0.364	6.55446e-05	5	Rab2a
Ddx3x	3.78862e-09	0.312844	0.332	0.226	7.11843e-05	5	Ddx3x
Smap11	3.83365e-09	0.286843	0.355	0.244	7.20305e-05	5	Smap1
Arl4c3	4.04817e-09	0.326522	0.336	0.227	7.60612e-05	5	Arl4c
Sar1a	4.35889e-09	0.291284	0.412	0.298	8.18992e-05	5	Sar1a
Pdcd6	5.85046e-09	0.307863	0.351	0.249	0.000109924	5	Pdcd6
Sec11a1	5.96667e-09	0.268702	0.485	0.381	0.000112108	5	Sec11a
Rpl38	6.40664e-09	0.257745	0.874	0.883	0.000120374	5	Rpl38
Cltc	6.65143e-09	0.269968	0.28	0.181	0.000124974	5	Cltc
Fam96b	6.88759e-09	0.266862	0.334	0.227	0.000129411	5	Fam96b
Smdt1	8.21914e-09	0.253835	0.408	0.294	0.000154429	5	Smdt1
Iqgap1	1.4967e-08	0.268864	0.542	0.434	0.000281215	5	Iqgap1
Traf11	1.59673e-08	0.39096	0.386	0.288	0.00030001	5	Traf1
Capza1	1.74222e-08	0.273778	0.394	0.282	0.000327345	5	Capza1
Ier51	1.79816e-08	0.278354	0.557	0.445	0.000337857	5	Ier5
Dnajb111	2.16929e-08	0.271689	0.278	0.184	0.000407587	5	Dnajb11
Sf3b1	2.26649e-08	0.297294	0.715	0.648	0.000425851	5	Sf3b1
Slc38a2	2.32719e-08	0.286529	0.355	0.251	0.000437256	5	Slc38a2
Clta	2.43218e-08	0.266441	0.658	0.576	0.000456983	5	Clta
Ccnd22	3.23035e-08	0.283527	0.472	0.357	0.000606951	5	Ccnd2
Ppp1r16b1	3.96618e-08	0.296463	0.456	0.348	0.000745206	5	Ppp1r16b
Rsbn1l	4.41875e-08	0.255738	0.577	0.473	0.000830239	5	Rsbn1l
Gtf2b	6.4366e-08	0.277012	0.28	0.189	0.00120937	5	Gtf2b
Ptk2b1	7.08594e-08	0.316488	0.303	0.206	0.00133138	5	Ptk2b
Sun2	7.24179e-08	0.276023	0.276	0.184	0.00136066	5	Sun2
Ywhab	8.15314e-08	0.274842	0.429	0.331	0.00153189	5	Ywhab
Mdh11	8.79968e-08	0.284791	0.474	0.38	0.00165337	5	Mdh1
Anp32a2	1.06044e-07	0.272837	0.526	0.432	0.00199247	5	Anp32a
Ccnd31	1.15755e-07	0.272846	0.276	0.187	0.00217491	5	Ccnd3
Ssr2	1.33801e-07	0.27917	0.258	0.173	0.00251398	5	Ssr2
Ppig	1.49867e-07	0.26868	0.503	0.398	0.00281586	5	Ppig
Tmem30a	1.56849e-07	0.254268	0.276	0.187	0.00294703	5	Tmem30a
Il4ra1	1.63154e-07	0.254672	0.361	0.26	0.0030655	5	Il4ra
Hsp90b1	2.207e-07	0.250615	0.59	0.508	0.00414674	5	Hsp90b1
Dock10	2.89048e-07	0.281836	0.489	0.394	0.00543093	5	Dock10
Dctn3	2.96559e-07	0.250055	0.328	0.235	0.00557205	5	Dctn3
Tax1bp1	3.09837e-07	0.262576	0.575	0.489	0.00582152	5	Tax1bp1
Zdhhc181	3.52228e-07	0.286269	0.342	0.247	0.00661802	5	Zdhhc18
Chd4	4.15289e-07	0.279643	0.419	0.331	0.00780287	5	Chd4
Aebp21	5.13449e-07	0.275821	0.32	0.229	0.00964719	5	Aebp2
Sumo1	7.36266e-07	0.269151	0.522	0.43	0.0138337	5	Sumo1
Tacc1	7.67057e-07	0.255073	0.258	0.177	0.0144122	5	Tacc1
Tln11	8.17392e-07	0.257101	0.394	0.303	0.015358	5	Tln1
Gpr1711	9.24694e-07	0.299304	0.322	0.233	0.0173741	5	Gpr171
Nfkbiz1	9.62032e-07	0.300184	0.276	0.195	0.0180756	5	Nfkbiz
Ypel31	1.3381e-06	0.278436	0.357	0.268	0.0251415	5	Ypel3
Whsc1l12	2.27324e-06	0.299178	0.507	0.415	0.042712	5	Whsc1l1
Hmgb1	2.74476e-06	0.290113	0.353	0.267	0.0515714	5	Hmgb1
Rab11a1	7.49551e-06	0.271491	0.258	0.187	0.140833	5	Rab11a
Ngfrap11	9.6473e-06	0.257479	0.307	0.228	0.181263	5	Ngfrap1
Bzw22	1.67004e-05	0.299652	0.355	0.278	0.313784	5	Bzw2
Tpp2	1.91148e-05	0.30217	0.295	0.223	0.359148	5	Tpp2
Gramd32	4.04396e-05	0.288493	0.52	0.476	0.759819	5	Gramd3
Nfkbia1	0.000251178	0.262429	0.544	0.492	1	5	Nfkbia
Fau	0.00714077	0.349311	0.328	0.29	1	5	Fau
Hspa1b1	2.6369e-75	1.69674	0.399	0.11	4.95447e-71	6	Hspa1b
Hspa1a1	2.53256e-60	2.6959	0.392	0.127	4.75842e-56	6	Hspa1a
Iglc21	4.43584e-57	0.85509	0.52	0.189	8.3345e-53	6	Iglc2
Igkc1	1.24221e-51	0.333428	0.98	0.496	2.33399e-47	6	Igkc
Cr2	3.55036e-49	0.5997	0.294	0.079	6.67077e-45	6	Cr2
Ms4a11	7.3605e-42	0.532112	0.56	0.234	1.38296e-37	6	Ms4a1
Fcmr1	3.41789e-41	0.393186	0.616	0.254	6.42187e-37	6	Fcmr
Cd79a1	3.45616e-41	0.387098	0.962	0.449	6.49377e-37	6	Cd79a
Mef2c1	3.97305e-41	0.340903	0.829	0.381	7.46497e-37	6	Mef2c
Bank11	2.03574e-40	0.405548	0.618	0.257	3.82494e-36	6	Bank1
Cd79b1	3.16455e-40	0.335774	0.641	0.272	5.94588e-36	6	Cd79b
Ighm1	8.40781e-40	0.441575	0.819	0.426	1.57974e-35	6	Ighm
Ebf11	1.85174e-38	0.260539	0.94	0.435	3.47923e-34	6	Ebf1
Hsph11	2.24797e-38	0.845133	0.392	0.152	4.22371e-34	6	Hsph1
Iglc3	8.81773e-38	0.64499	0.324	0.111	1.65676e-33	6	Iglc3
H2-DMb21	8.31544e-37	0.416076	0.671	0.303	1.56239e-32	6	H2-DMb2
Fcer2a1	1.85197e-36	0.590737	0.332	0.118	3.47966e-32	6	Fcer2a
Ighd1	4.13439e-36	0.398462	0.598	0.265	7.7681e-32	6	Ighd
Mzb11	4.48351e-36	0.343808	0.518	0.206	8.42406e-32	6	Mzb1
Cd831	1.03061e-31	0.419526	0.734	0.37	1.93642e-27	6	Cd83
2021-06-01	2.88539e-30	0.718478	0.606	0.316	5.42136e-26	6	Jun
Dnajb12	3.99805e-30	1.25725	0.46	0.227	7.51194e-26	6	Dnajb1
Hsp90ab11	8.60744e-30	0.539783	0.99	0.917	1.61725e-25	6	Hsp90ab1
Dmxl11	7.0468e-29	0.375215	0.653	0.338	1.32402e-24	6	Dmxl1
Lmo2	1.06352e-28	0.387191	0.254	0.086	1.99824e-24	6	Lmo2
Cd191	6.82753e-28	0.312321	0.347	0.133	1.28283e-23	6	Cd19
Hsp90aa12	9.63699e-28	0.868921	0.952	0.76	1.81069e-23	6	Hsp90aa1
Serp11	1.11096e-26	0.390424	0.874	0.556	2.08737e-22	6	Serp1
Hvcn1	7.15466e-26	0.34989	0.294	0.113	1.34429e-21	6	Hvcn1
Stap11	7.83782e-26	0.273123	0.518	0.248	1.47265e-21	6	Stap1
Tnfrsf13c1	2.69094e-25	0.320974	0.518	0.239	5.05602e-21	6	Tnfrsf13c
Pax51	6.97311e-25	0.257807	0.337	0.133	1.31018e-20	6	Pax5
Rel1	1.53654e-23	0.294169	0.796	0.478	2.88701e-19	6	Rel
Swap70	3.33379e-23	0.438774	0.254	0.099	6.26385e-19	6	Swap70
Nr4a11	3.80979e-22	0.472069	0.445	0.216	7.15821e-18	6	Nr4a1
H2-DMb1	8.16498e-21	0.250233	0.299	0.124	1.53412e-16	6	H2-DMb1
Fchsd2	8.20689e-20	0.338256	0.284	0.121	1.54199e-15	6	Fchsd2
Unc93b11	1.32689e-19	0.257606	0.319	0.141	2.49309e-15	6	Unc93b1
Cd551	2.79179e-19	0.278577	0.432	0.212	5.24549e-15	6	Cd55
Hspa82	3.25145e-19	0.542182	0.98	0.865	6.10916e-15	6	Hspa8
Atf7ip	2.20082e-17	0.273506	0.42	0.215	4.13513e-13	6	Atf7ip
Hspe11	2.94111e-17	0.699735	0.827	0.614	5.52606e-13	6	Hspe1
Ptpn6	8.51835e-17	0.407229	0.322	0.163	1.60051e-12	6	Ptpn6
Cd24a	1.81709e-16	0.346849	0.251	0.111	3.41414e-12	6	Cd24a
Snx2	1.33833e-15	0.295202	0.312	0.154	2.51458e-11	6	Snx2
Cacybp1	2.89122e-15	0.480362	0.55	0.334	5.43232e-11	6	Cacybp
Hspd11	6.46951e-15	0.618816	0.575	0.359	1.21556e-10	6	Hspd1
Ahsa1	1.83323e-13	0.270198	0.457	0.257	3.44446e-09	6	Ahsa1
Swt1	2.28768e-12	0.335345	0.412	0.239	4.29832e-08	6	Swt1
Ubc	1.02701e-11	0.396292	0.739	0.543	1.92965e-07	6	Ubc
Dnaja13	3.5875e-11	0.407802	0.849	0.591	6.74056e-07	6	Dnaja1
Cd371	8.61718e-09	0.259014	0.389	0.243	0.000161908	6	Cd37
Fau1	2.85889e-08	0.410148	0.442	0.287	0.000537156	6	Fau
Rpl23a	1.39095e-07	0.270263	0.897	0.725	0.00261346	6	Rpl23a
Rps27rt	3.92331e-05	0.439815	0.495	0.365	0.73715	6	Rps27rt
Rps28	0.00141724	0.270464	0.709	0.55	1	6	Rps28
Ccl51	0	3.30102	0.861	0.12	0	7	Ccl5
H2-M2	0	3.19242	0.868	0.008	0	7	H2-M2
Fscn1	0	3.08033	0.848	0.005	0	7	Fscn1
Basp1	0	2.66262	0.868	0.053	0	7	Basp1
Marcks	0	2.51001	0.921	0.064	0	7	Marcks
Zmynd15	0	2.27474	0.756	0.006	0	7	Zmynd15
Tbc1d4	0	2.25361	0.868	0.055	0	7	Tbc1d4
Arhgap31	0	2.19064	0.805	0.018	0	7	Arhgap31
Ccl22	0	2.18212	0.558	0.003	0	7	Ccl22
Cxcl16	0	2.12087	0.812	0.014	0	7	Cxcl16
Cd63	0	2.10228	0.785	0.032	0	7	Cd63
Tmem176b	0	2.04928	0.762	0.04	0	7	Tmem176b
Cacnb3	0	2.02323	0.785	0.004	0	7	Cacnb3
Net1	0	1.95589	0.736	0.034	0	7	Net1
Marcksl1	0	1.94247	0.818	0.104	0	7	Marcksl1
Tmem176a	0	1.89466	0.746	0.032	0	7	Tmem176a
Ogfrl1	0	1.73284	0.736	0.016	0	7	Ogfrl1
Clu	0	1.71863	0.495	0.018	0	7	Clu
Pfkfb3	0	1.70154	0.7	0.026	0	7	Pfkfb3
Etv3	0	1.69532	0.792	0.1	0	7	Etv3
Lrrk1	0	1.67697	0.779	0.035	0	7	Lrrk1
Il4i1	0	1.65747	0.65	0.025	0	7	Il4i1
Tspan3	0	1.64408	0.667	0.048	0	7	Tspan3
Anxa3	0	1.62644	0.644	0.005	0	7	Anxa3
Ccdc88a	0	1.58778	0.71	0.041	0	7	Ccdc88a
Hebp1	0	1.55416	0.607	0.011	0	7	Hebp1
Ankrd33b	0	1.54226	0.743	0.069	0	7	Ankrd33b
Mfge8	0	1.52729	0.561	0.022	0	7	Mfge8
Adam23	0	1.52268	0.657	0.003	0	7	Adam23
Slco5a1	0	1.51657	0.571	0.001	0	7	Slco5a1
Mreg	0	1.511	0.693	0.017	0	7	Mreg
Socs2	0	1.50984	0.614	0.017	0	7	Socs2
Eno3	0	1.46707	0.548	0.019	0	7	Eno3
Synpo2	0	1.4413	0.571	0.004	0	7	Synpo2
Gnb4	0	1.42348	0.617	0.028	0	7	Gnb4
Rap2b	0	1.36402	0.617	0.053	0	7	Rap2b
Cbfa2t3	0	1.35098	0.554	0.016	0	7	Cbfa2t3
Nudt17	0	1.33276	0.551	0.001	0	7	Nudt17
Fxyd2	0	1.30242	0.343	0.002	0	7	Fxyd2
Rassf4	0	1.2981	0.581	0.01	0	7	Rassf4
Nrp2	0	1.29348	0.432	0.011	0	7	Nrp2
Rogdi	0	1.27259	0.637	0.028	0	7	Rogdi
Il15ra	0	1.23582	0.568	0.011	0	7	Il15ra
Tmcc3	0	1.20291	0.551	0.02	0	7	Tmcc3
Fam49a	0	1.1802	0.607	0.033	0	7	Fam49a
Plxnc1	0	1.1408	0.604	0.036	0	7	Plxnc1
Slc4a8	0	1.09574	0.515	0.009	0	7	Slc4a8
Bcl2a1a	0	1.0925	0.508	0.006	0	7	Bcl2a1a
Aif1	0	1.08888	0.469	0.01	0	7	Aif1
Nostrin	0	1.06456	0.452	0.001	0	7	Nostrin
Tbc1d8	0	1.06048	0.505	0.009	0	7	Tbc1d8
Csf2rb	0	1.04665	0.419	0.018	0	7	Csf2rb
Fnbp1l	0	1.04502	0.508	0.005	0	7	Fnbp1l
Cpne2	0	1.03369	0.419	0.007	0	7	Cpne2
Htra2	0	1.02462	0.571	0.038	0	7	Htra2
Ltc4s	0	0.982703	0.396	0.003	0	7	Ltc4s
Hmgn3	0	0.9755	0.436	0.018	0	7	Hmgn3
Frmd4a	0	0.974491	0.436	0.007	0	7	Frmd4a
Pgap2	0	0.973515	0.528	0.031	0	7	Pgap2
Arhgap22	0	0.971183	0.38	0.002	0	7	Arhgap22
Batf3	0	0.959732	0.446	0.004	0	7	Batf3
Prnp	0	0.940746	0.426	0.016	0	7	Prnp
Sema6d	0	0.928774	0.429	0.013	0	7	Sema6d
Adrbk2	0	0.886498	0.376	0.006	0	7	Adrbk2
Spred1	0	0.86678	0.409	0.013	0	7	Spred1
Il15	0	0.864495	0.396	0.002	0	7	Il15
Tbc1d9	0	0.851549	0.37	0.003	0	7	Tbc1d9
Flt3	0	0.845996	0.403	0.016	0	7	Flt3
Adcy6	0	0.822052	0.36	0.003	0	7	Adcy6
Dscaml1	0	0.798552	0.29	0	0	7	Dscaml1
Arhgap28	0	0.791108	0.317	0.001	0	7	Arhgap28
Ube2l6	0	0.758703	0.396	0.012	0	7	Ube2l6
Strip2	0	0.757266	0.353	0.002	0	7	Strip2
Tnfrsf11a	0	0.753266	0.38	0.003	0	7	Tnfrsf11a
Mx1	0	0.750586	0.264	0.001	0	7	Mx1
Arhgef40	0	0.73931	0.337	0.004	0	7	Arhgef40
Specc1	0	0.735608	0.271	0.006	0	7	Specc1
Vwa5a	0	0.733408	0.383	0.015	0	7	Vwa5a
Selm	0	0.724463	0.297	0.006	0	7	Selm
Tnfaip2	0	0.722929	0.287	0.006	0	7	Tnfaip2
Zc3h12c	0	0.719912	0.323	0.009	0	7	Zc3h12c
Gm16685	0	0.695051	0.277	0.003	0	7	Gm16685
Nav1	0	0.688549	0.32	0.003	0	7	Nav1
Gm10851	0	0.677736	0.281	0.001	0	7	Gm10851
2200002D01Rik	0	0.658258	0.307	0.006	0	7	2200002D01Rik
Ndnf	0	0.657263	0.257	0.007	0	7	Ndnf
Art2b	0	0.653018	0.274	0.001	0	7	Art2b
Rgs12	0	0.646283	0.284	0.005	0	7	Rgs12
Cdkn2b	0	0.637792	0.33	0.004	0	7	Cdkn2b
Lima1	0	0.625359	0.277	0.006	0	7	Lima1
Lad1	0	0.622051	0.307	0.003	0	7	Lad1
Tmem150c	0	0.618655	0.264	0.001	0	7	Tmem150c
Idh1	0	0.593912	0.297	0.007	0	7	Idh1
Tspan33	0	0.591291	0.264	0.002	0	7	Tspan33
Mmp25	0	0.58663	0.297	0.005	0	7	Mmp25
Eno2	0	0.560768	0.251	0.002	0	7	Eno2
Arg2	0	0.554663	0.281	0.006	0	7	Arg2
Ttc39a	0	0.550175	0.267	0.003	0	7	Ttc39a
Sh3bp4	0	0.544922	0.297	0.008	0	7	Sh3bp4
Fmnl2	0	0.513549	0.281	0.006	0	7	Fmnl2
Mex3b	2.51588e-303	0.90543	0.32	0.013	4.72709e-299	7	Mex3b
Csf2rb2	1.84069e-301	0.570057	0.281	0.009	3.45846e-297	7	Csf2rb2
Slamf7	8.05569e-295	0.986403	0.475	0.034	1.51358e-290	7	Slamf7
Ctnna1	2.38463e-291	0.862107	0.502	0.038	4.48049e-287	7	Ctnna1
Pbx1	1.65578e-287	0.726666	0.31	0.013	3.11105e-283	7	Pbx1
Serpinb6b1	5.0233e-287	1.68956	0.657	0.074	9.43828e-283	7	Serpinb6b
Clic4	4.788e-277	1.50604	0.67	0.08	8.99617e-273	7	Clic4
Cers6	1.26337e-276	0.938298	0.455	0.033	2.37375e-272	7	Cers6
Serpinb91	9.36907e-275	1.52982	0.637	0.071	1.76035e-270	7	Serpinb9
Ly75	3.95022e-273	0.932425	0.469	0.036	7.42207e-269	7	Ly75
Fcer1g1	2.37581e-258	0.676857	0.551	0.05	4.46391e-254	7	Fcer1g
Epsti1	2.22428e-257	2.85615	0.716	0.11	4.1792e-253	7	Epsti1
Avpi1	4.60597e-257	1.08813	0.512	0.047	8.65416e-253	7	Avpi1
Dnase1l3	3.7143e-253	0.68429	0.281	0.012	6.9788e-249	7	Dnase1l3
Mt1	6.75299e-253	1.05242	0.647	0.08	1.26882e-248	7	Mt1
Rnf19b	8.29884e-253	1.13734	0.66	0.081	1.55927e-248	7	Rnf19b
Ift57	2.64203e-248	0.568955	0.287	0.013	4.96412e-244	7	Ift57
Anxa4	2.26935e-247	0.520501	0.347	0.02	4.26388e-243	7	Anxa4
Dok1	2.69793e-245	0.879082	0.508	0.048	5.06914e-241	7	Dok1
Sox4	2.03076e-244	1.04638	0.399	0.029	3.81559e-240	7	Sox4
Gpr137b	1.52351e-240	0.766742	0.389	0.028	2.86253e-236	7	Gpr137b
Usp18	2.18896e-237	0.429828	0.274	0.012	4.11284e-233	7	Usp18
Tmem19	2.88333e-237	0.770302	0.363	0.024	5.41749e-233	7	Tmem19
Ccrl2	2.42993e-234	1.20943	0.337	0.021	4.5656e-230	7	Ccrl2
Id22	4.22628e-231	1.83825	0.884	0.199	7.94075e-227	7	Id2
Birc2	5.27664e-230	1.51923	0.861	0.17	9.91427e-226	7	Birc2
Mical3	3.78083e-227	0.520108	0.284	0.015	7.10379e-223	7	Mical3
Lgmn	4.95882e-225	0.864378	0.531	0.057	9.31713e-221	7	Lgmn
Anxa21	7.90055e-221	1.28284	0.611	0.079	1.48443e-216	7	Anxa2
Gatsl2	3.23863e-218	0.532085	0.261	0.013	6.08506e-214	7	Gatsl2
Poglut1	1.47192e-214	0.664114	0.403	0.033	2.76559e-210	7	Poglut1
Bcl2a1d	5.35935e-209	0.97175	0.601	0.078	1.00697e-204	7	Bcl2a1d
Asap2	8.10599e-209	0.616749	0.254	0.013	1.52304e-204	7	Asap2
Ndrg1	8.95887e-208	1.30388	0.502	0.057	1.68328e-203	7	Ndrg1
Foxp4	1.69289e-207	0.834298	0.469	0.047	3.18077e-203	7	Foxp4
Il1b	2.39253e-206	1.76388	0.314	0.021	4.49532e-202	7	Il1b
Cdkn1a1	2.88467e-206	1.22617	0.564	0.071	5.42001e-202	7	Cdkn1a
Ube2e3	5.47836e-202	0.727417	0.531	0.062	1.02933e-197	7	Ube2e3
App	6.19335e-199	0.504809	0.356	0.028	1.16367e-194	7	App
Zfc3h1	4.66167e-195	1.32726	0.587	0.082	8.7588e-191	7	Zfc3h1
Icam1	2.09242e-190	1.1254	0.607	0.091	3.93144e-186	7	Icam1
Adora2a	1.04968e-186	0.647007	0.436	0.045	1.97224e-182	7	Adora2a
Fam129a	1.30291e-186	0.698164	0.439	0.046	2.44803e-182	7	Fam129a
Snx10	2.55896e-185	0.599657	0.307	0.022	4.80803e-181	7	Snx10
Slc33a1	5.68458e-185	0.54829	0.257	0.015	1.06807e-180	7	Slc33a1
Tyrobp1	7.88581e-184	0.620623	0.551	0.071	1.48166e-179	7	Tyrobp
Rhoc	8.80219e-184	0.534907	0.304	0.022	1.65384e-179	7	Rhoc
Atp11a	2.21275e-182	0.421336	0.251	0.014	4.15754e-178	7	Atp11a
Gadd45b1	1.36239e-178	1.54	0.822	0.213	2.5598e-174	7	Gadd45b
Tmem39a	1.40036e-177	0.935792	0.419	0.045	2.63113e-173	7	Tmem39a
Ptms	8.62994e-177	0.925666	0.64	0.104	1.62148e-172	7	Ptms
Dstn	1.13219e-176	0.74316	0.376	0.036	2.12727e-172	7	Dstn
Cd40	2.00651e-174	1.13816	0.416	0.045	3.77002e-170	7	Cd40
Iscu	1.21545e-173	1.42799	0.792	0.21	2.28371e-169	7	Iscu
Slc6a6	2.41104e-172	0.962429	0.528	0.072	4.53011e-168	7	Slc6a6
Mxd12	1.21292e-170	1.34953	0.762	0.171	2.27895e-166	7	Mxd1
Itm2c2	3.07419e-170	1.24261	0.696	0.141	5.77609e-166	7	Itm2c
Spint2	4.23563e-170	0.958427	0.653	0.114	7.95833e-166	7	Spint2
Slc44a1	5.01513e-166	0.551605	0.257	0.017	9.42293e-162	7	Slc44a1
Csf2ra	7.6224e-165	0.541014	0.267	0.019	1.43217e-160	7	Csf2ra
Tmem123	1.07196e-163	1.92576	0.881	0.338	2.01411e-159	7	Tmem123
Pmaip1	9.89417e-163	0.859542	0.455	0.056	1.85902e-158	7	Pmaip1
Spi1	1.43741e-160	0.886213	0.62	0.102	2.70076e-156	7	Spi1
Mt2	2.65516e-159	0.628711	0.353	0.035	4.98878e-155	7	Mt2
Bmp2k	6.61686e-159	0.998359	0.66	0.12	1.24324e-154	7	Bmp2k
Vhl	5.017e-158	0.764394	0.343	0.033	9.42643e-154	7	Vhl
Icosl	3.70354e-155	0.761319	0.37	0.039	6.95858e-151	7	Icosl
Traf12	4.96863e-154	1.42616	0.868	0.278	9.33557e-150	7	Traf1
Relb	4.23136e-153	1.2086	0.785	0.197	7.95029e-149	7	Relb
Fam177a	6.10314e-152	1.36147	0.601	0.118	1.14672e-147	7	Fam177a
Trafd1	2.97635e-150	0.716508	0.399	0.047	5.59226e-146	7	Trafd1
Swap701	4.15393e-150	0.863198	0.571	0.093	7.80482e-146	7	Swap70
Wdr91	1.4656e-148	0.753518	0.337	0.034	2.75372e-144	7	Wdr91
Crip12	1.39545e-146	2.1595	0.891	0.357	2.6219e-142	7	Crip1
Malat1	2.41064e-143	1.75605	1	0.997	4.52936e-139	7	Malat1
Vim1	4.73218e-143	1.92773	0.855	0.302	8.8913e-139	7	Vim
Gramd1b	3.56245e-141	0.633659	0.277	0.024	6.69348e-137	7	Gramd1b
Mvp	1.3298e-140	0.83251	0.578	0.102	2.49857e-136	7	Mvp
S100a4	1.07908e-139	0.900319	0.386	0.047	2.02749e-135	7	S100a4
Ctsh1	3.60796e-138	1.18517	0.719	0.176	6.779e-134	7	Ctsh
Idi1	5.80054e-136	0.844897	0.363	0.044	1.08986e-131	7	Idi1
Tctex1d2	1.07503e-134	0.4836	0.297	0.029	2.01987e-130	7	Tctex1d2
Ssh1	1.21232e-134	0.558541	0.323	0.034	2.27783e-130	7	Ssh1
Myo1g1	4.13507e-134	1.0504	0.667	0.15	7.76938e-130	7	Myo1g
Tpm1	7.15686e-133	0.748032	0.479	0.075	1.3447e-128	7	Tpm1
Cst3	4.21123e-131	2.58344	0.845	0.387	7.91247e-127	7	Cst3
Tyk2	6.94044e-129	0.533057	0.257	0.023	1.30404e-124	7	Tyk2
Casp3	7.95538e-129	0.422753	0.271	0.025	1.49474e-124	7	Casp3
Samsn11	1.63653e-128	1.12455	0.799	0.232	3.07487e-124	7	Samsn1
Atox1	7.81233e-127	1.2142	0.719	0.201	1.46786e-122	7	Atox1
Dap	8.25543e-127	1.16796	0.581	0.123	1.55111e-122	7	Dap
Uap1	4.06338e-126	1.31747	0.528	0.099	7.63469e-122	7	Uap1
Ifitm2	3.24861e-125	0.626869	0.403	0.056	6.10382e-121	7	Ifitm2
Spr	4.49178e-123	0.54017	0.429	0.063	8.43961e-119	7	Spr
Bcl2a1b	4.55539e-123	0.825963	0.429	0.065	8.55913e-119	7	Bcl2a1b
Plin3	1.01141e-122	0.394935	0.297	0.031	1.90034e-118	7	Plin3
Ncf1	1.31004e-122	0.680912	0.515	0.089	2.46143e-118	7	Ncf1
Rnf115	1.43778e-122	1.0222	0.634	0.147	2.70145e-118	7	Rnf115
Rassf2	2.17085e-122	0.778587	0.561	0.106	4.07881e-118	7	Rassf2
Dapp1	3.25873e-122	0.856025	0.591	0.12	6.12283e-118	7	Dapp1
Gyg	3.22771e-121	0.763207	0.383	0.054	6.06455e-117	7	Gyg
Psme21	2.22213e-120	1.37009	0.789	0.292	4.17516e-116	7	Psme2
Asap1	5.68585e-120	0.932921	0.634	0.143	1.06832e-115	7	Asap1
Rab8b2	1.05494e-119	1.00687	0.726	0.188	1.98213e-115	7	Rab8b
Clec2d1	1.25205e-119	1.06038	0.736	0.195	2.35248e-115	7	Clec2d
Mthfd2	5.65533e-118	0.837056	0.518	0.1	1.06258e-113	7	Mthfd2
Igsf8	1.35317e-117	0.440712	0.274	0.028	2.54248e-113	7	Igsf8
Rab11fip1	1.37508e-117	0.429263	0.287	0.031	2.58364e-113	7	Rab11fip1
Ccser2	4.54934e-117	0.657618	0.449	0.073	8.54776e-113	7	Ccser2
Gucd1	8.05711e-117	0.474395	0.363	0.048	1.51385e-112	7	Gucd1
Pla2g162	1.13965e-116	1.11557	0.617	0.152	2.14129e-112	7	Pla2g16
Lsp1	1.78506e-116	1.68242	0.825	0.373	3.35396e-112	7	Lsp1
Sh3bp1	1.18201e-114	0.651727	0.416	0.064	2.22087e-110	7	Sh3bp1
Mapre2	2.84595e-112	0.623412	0.429	0.069	5.34726e-108	7	Mapre2
Rab9	3.45948e-110	0.689105	0.462	0.082	6.50001e-106	7	Rab9
Etv6	1.98323e-109	0.593238	0.34	0.046	3.72629e-105	7	Etv6
Pde4dip	3.07029e-109	0.417266	0.261	0.027	5.76877e-105	7	Pde4dip
Pdlim4	5.53347e-109	0.504672	0.304	0.037	1.03968e-104	7	Pdlim4
Tank1	2.13678e-108	0.850507	0.601	0.134	4.0148e-104	7	Tank
S100a62	4.60358e-108	0.715866	0.601	0.128	8.64966e-104	7	S100a6
Mthfsl	1.00202e-107	0.514475	0.307	0.038	1.8827e-103	7	Mthfsl
Nlrc5	6.23326e-107	0.628931	0.317	0.041	1.17117e-102	7	Nlrc5
Gfpt1	3.49544e-106	0.779694	0.449	0.081	6.56759e-102	7	Gfpt1
Nfkbia2	1.69021e-105	1.21076	0.934	0.483	3.17574e-101	7	Nfkbia
Cat	2.52197e-105	0.475008	0.353	0.05	4.73853e-101	7	Cat
Fam60a	6.65416e-105	0.638616	0.442	0.078	1.25025e-100	7	Fam60a
Slc26a2	9.49505e-105	0.617631	0.274	0.032	1.78402e-100	7	Slc26a2
Spsb1	1.38068e-102	0.48858	0.317	0.042	2.59416e-98	7	Spsb1
Rgs13	2.30163e-102	0.920977	0.719	0.2	4.32454e-98	7	Rgs1
Hivep1	7.04275e-101	0.662496	0.35	0.052	1.32326e-96	7	Hivep1
Arl5c	8.69196e-101	1.1242	0.584	0.144	1.63313e-96	7	Arl5c
Itgb11	9.46992e-100	0.656929	0.479	0.093	1.7793e-95	7	Itgb1
Cyfip1	3.61756e-99	0.555375	0.337	0.049	6.79703e-95	7	Cyfip1
Uba7	6.53737e-99	0.454072	0.254	0.029	1.22831e-94	7	Uba7
Pcgf5	7.48182e-99	0.752721	0.528	0.114	1.40576e-94	7	Pcgf5
Plscr1	2.2481e-98	0.4988	0.281	0.035	4.22395e-94	7	Plscr1
Nedd4	4.34108e-97	0.436077	0.251	0.029	8.15646e-93	7	Nedd4
Stard7	8.73935e-97	0.531864	0.363	0.057	1.64204e-92	7	Stard7
Efhd21	2.36501e-96	0.697638	0.518	0.111	4.44361e-92	7	Efhd2
Mkl1	2.63218e-96	0.574721	0.353	0.055	4.9456e-92	7	Mkl1
Itga4	2.5765e-95	0.811024	0.597	0.148	4.84098e-91	7	Itga4
Ikbkb	5.32676e-94	0.934109	0.752	0.233	1.00084e-89	7	Ikbkb
Synj1	3.08327e-93	0.675934	0.393	0.069	5.79315e-89	7	Synj1
Fchsd21	5.54608e-92	0.865371	0.521	0.117	1.04205e-87	7	Fchsd2
Ncoa7	6.51965e-92	0.584757	0.323	0.049	1.22498e-87	7	Ncoa7
Rabgap1l	7.39248e-92	0.805572	0.677	0.19	1.38897e-87	7	Rabgap1l
Fas	7.85061e-92	0.60649	0.356	0.058	1.47505e-87	7	Fas
Lamp1	2.09972e-91	1.03454	0.733	0.26	3.94517e-87	7	Lamp1
Cflar	9.38272e-89	0.932739	0.558	0.137	1.76292e-84	7	Cflar
Fabp5	1.25205e-87	1.11938	0.439	0.093	2.35248e-83	7	Fabp5
Yes1	2.27202e-87	0.558326	0.281	0.039	4.2689e-83	7	Yes1
Gpr137b-ps	1.69693e-85	0.633888	0.294	0.044	3.18836e-81	7	Gpr137b-ps
AW1120102	5.02343e-85	1.35656	0.723	0.299	9.43852e-81	7	AW112010
Ktn1	6.90081e-85	0.778701	0.525	0.124	1.29659e-80	7	Ktn1
Txn12	1.99033e-84	1.24232	0.746	0.288	3.73964e-80	7	Txn1
Atpif1	5.59328e-84	0.872746	0.637	0.192	1.05092e-79	7	Atpif1
Daam1	7.43105e-84	0.496147	0.274	0.038	1.39622e-79	7	Daam1
Mapk3	3.35789e-83	0.404081	0.343	0.058	6.30913e-79	7	Mapk3
Mef2a	3.69225e-82	0.73091	0.521	0.126	6.93738e-78	7	Mef2a
Cd200	1.19403e-81	0.477113	0.254	0.034	2.24347e-77	7	Cd200
Parp8	3.26852e-81	0.49955	0.29	0.044	6.14122e-77	7	Parp8
Tapbpl	6.31914e-81	0.640591	0.419	0.088	1.1873e-76	7	Tapbpl
Asl	6.95419e-81	0.336514	0.254	0.034	1.30662e-76	7	Asl
Ttyh3	7.78878e-80	0.384124	0.267	0.038	1.46343e-75	7	Ttyh3
Hmg20b	2.82662e-79	0.49653	0.389	0.075	5.31095e-75	7	Hmg20b
Mdfic	2.93631e-79	0.409558	0.264	0.038	5.51704e-75	7	Mdfic
Glipr2	3.75278e-79	0.62302	0.353	0.066	7.0511e-75	7	Glipr2
Mob3a	5.01224e-79	0.404144	0.333	0.057	9.41749e-75	7	Mob3a
Cd91	5.94964e-79	0.62212	0.475	0.11	1.11788e-74	7	Cd9
B2m3	5.9638e-78	1.16109	0.931	0.94	1.12054e-73	7	B2m
S100a112	2.40322e-77	0.978299	0.739	0.303	4.5154e-73	7	S100a11
Psmb92	4.96961e-77	0.954085	0.769	0.324	9.33741e-73	7	Psmb9
Lrrc8c	1.40937e-76	0.492656	0.366	0.07	2.64807e-72	7	Lrrc8c
N4bp2l1	2.53577e-76	0.700272	0.525	0.134	4.76446e-72	7	N4bp2l1
Gbp8	5.15851e-76	0.538526	0.294	0.048	9.69232e-72	7	Gbp8
Vrk2	1.19799e-75	0.535412	0.31	0.053	2.2509e-71	7	Vrk2
Gsdmd	1.45385e-75	0.489432	0.34	0.062	2.73163e-71	7	Gsdmd
Vamp8	5.39672e-74	0.743657	0.624	0.193	1.01399e-69	7	Vamp8
Pvr	6.60651e-74	0.620346	0.333	0.062	1.2413e-69	7	Pvr
Stxbp3	8.64933e-74	0.629351	0.462	0.106	1.62512e-69	7	Stxbp3
Rps27l1	1.00614e-73	1.21811	0.7	0.302	1.89043e-69	7	Rps27l
Psmb82	1.41531e-73	1.11528	0.832	0.532	2.65923e-69	7	Psmb8
Plekhb2	1.75313e-73	0.417321	0.327	0.058	3.29395e-69	7	Plekhb2
Anxa5	2.64434e-73	0.534485	0.525	0.133	4.96844e-69	7	Anxa5
Tmsb4x	3.08992e-72	1.09931	0.99	0.994	5.80566e-68	7	Tmsb4x
Gtpbp1	4.90287e-72	0.375987	0.261	0.04	9.212e-68	7	Gtpbp1
Arl5a	5.57192e-72	0.536497	0.37	0.075	1.04691e-67	7	Arl5a
Herc6	6.3525e-72	0.535107	0.271	0.043	1.19357e-67	7	Herc6
Psme2b	2.87299e-71	0.375635	0.307	0.053	5.39807e-67	7	Psme2b
Cd441	5.59748e-71	0.552241	0.465	0.114	1.05171e-66	7	Cd44
Nfkbie	1.15382e-69	0.61649	0.475	0.119	2.16791e-65	7	Nfkbie
Tuba1a	1.26309e-69	0.595083	0.366	0.076	2.37322e-65	7	Tuba1a
Neat1	1.45493e-69	1.00247	0.792	0.331	2.73368e-65	7	Neat1
Txndc17	2.01801e-69	1.20043	0.68	0.27	3.79165e-65	7	Txndc17
Prcp	2.78216e-69	0.468792	0.36	0.072	5.2274e-65	7	Prcp
Rab21	3.81018e-69	0.728578	0.617	0.195	7.15895e-65	7	Rab21
Kpna3	4.50235e-69	0.404621	0.323	0.061	8.45947e-65	7	Kpna3
Atxn1	5.78035e-69	0.387341	0.264	0.042	1.08607e-64	7	Atxn1
Skap2	5.84342e-69	0.407401	0.337	0.065	1.09792e-64	7	Skap2
Psmg4	6.00711e-69	0.651051	0.518	0.145	1.12868e-64	7	Psmg4
Psme11	7.03868e-69	1.07667	0.802	0.476	1.3225e-64	7	Psme1
Snn	1.11569e-68	0.415498	0.373	0.076	2.09627e-64	7	Snn
Polb	2.8303e-68	0.382861	0.35	0.069	5.31786e-64	7	Polb
Thap2	3.34004e-68	0.55935	0.31	0.057	6.27561e-64	7	Thap2
Irf5	1.28862e-67	0.455811	0.366	0.075	2.4212e-63	7	Irf5
H2-Q42	3.20548e-67	0.843258	0.756	0.316	6.02278e-63	7	H2-Q4
Atxn7l1	4.38011e-67	0.47656	0.37	0.078	8.22979e-63	7	Atxn7l1
Ccdc50	5.6874e-67	0.509583	0.416	0.095	1.0686e-62	7	Ccdc50
Nudt9	1.43134e-65	0.49174	0.36	0.077	2.68935e-61	7	Nudt9
Sav1	2.9939e-65	0.389602	0.281	0.049	5.62525e-61	7	Sav1
Nans	7.58176e-65	0.591273	0.475	0.126	1.42454e-60	7	Nans
Polr3c	1.05619e-64	0.470962	0.337	0.068	1.98448e-60	7	Polr3c
Gbp5	1.20448e-64	0.581495	0.413	0.097	2.2631e-60	7	Gbp5
Nfat5	2.48895e-64	0.688907	0.531	0.151	4.6765e-60	7	Nfat5
Nfe2l1	8.33534e-64	0.559167	0.356	0.077	1.56613e-59	7	Nfe2l1
Ppp4r2	9.12659e-64	0.779729	0.686	0.259	1.7148e-59	7	Ppp4r2
Arl4c4	1.22086e-63	0.724387	0.647	0.221	2.29387e-59	7	Arl4c
Sel1l	1.63949e-62	0.526047	0.347	0.075	3.08044e-58	7	Sel1l
Dynll2	3.7828e-62	0.554963	0.389	0.092	7.1075e-58	7	Dynll2
Ctss1	5.17482e-62	0.73182	0.719	0.292	9.72297e-58	7	Ctss
Atp6v1b2	6.40204e-62	0.727242	0.475	0.134	1.20288e-57	7	Atp6v1b2
Syngr21	2.29151e-61	0.720166	0.729	0.282	4.30552e-57	7	Syngr2
Lactb	5.95828e-61	0.596082	0.479	0.13	1.1195e-56	7	Lactb
Jak21	1.17205e-60	0.738229	0.564	0.178	2.20216e-56	7	Jak2
Grasp	3.19871e-60	0.688159	0.294	0.059	6.01006e-56	7	Grasp
Lpcat1	5.68189e-60	0.286579	0.277	0.051	1.06757e-55	7	Lpcat1
Nuak2	8.65429e-60	0.493944	0.396	0.093	1.62606e-55	7	Nuak2
Abcg1	1.08295e-59	0.529116	0.343	0.076	2.03476e-55	7	Abcg1
Map4	5.6776e-59	0.445424	0.376	0.087	1.06676e-54	7	Map4
Prex11	2.14098e-58	0.571507	0.436	0.113	4.02269e-54	7	Prex1
Map4k4	2.3538e-58	1.23457	0.67	0.299	4.42256e-54	7	Map4k4
Pik3r5	2.47103e-58	0.378513	0.267	0.049	4.64281e-54	7	Pik3r5
Pik3r12	9.60137e-58	0.857446	0.634	0.234	1.804e-53	7	Pik3r1
Fam53b	1.04309e-57	0.648378	0.442	0.121	1.95987e-53	7	Fam53b
Hspa1a2	1.13027e-57	0.716654	0.449	0.128	2.12366e-53	7	Hspa1a
Ezh2	2.89452e-57	0.339597	0.251	0.045	5.43851e-53	7	Ezh2
Tap2	7.34056e-57	0.581619	0.449	0.121	1.37922e-52	7	Tap2
Aplp22	8.43321e-57	0.479341	0.508	0.146	1.58452e-52	7	Aplp2
H2-T23	1.60893e-56	0.734683	0.752	0.327	3.02302e-52	7	H2-T23
H2-Q61	4.39802e-55	0.658619	0.601	0.213	8.26344e-51	7	H2-Q6
Brk1	4.58649e-55	0.961909	0.703	0.355	8.61755e-51	7	Brk1
Rasa2	1.34074e-54	0.785672	0.538	0.181	2.51911e-50	7	Rasa2
Psmb10	1.48499e-54	0.661102	0.584	0.206	2.79015e-50	7	Psmb10
Cd811	1.62442e-53	0.824403	0.541	0.184	3.05212e-49	7	Cd81
Chka	3.2523e-53	0.750222	0.383	0.099	6.11074e-49	7	Chka
Trim35	6.29984e-53	0.43903	0.251	0.048	1.18368e-48	7	Trim35
Ctsb	1.17852e-52	0.380346	0.439	0.123	2.21432e-48	7	Ctsb
Aftph	1.91315e-52	0.571292	0.38	0.097	3.59461e-48	7	Aftph
Aebp22	2.03685e-52	0.615176	0.617	0.223	3.82704e-48	7	Aebp2
Rcsd1	2.08448e-52	0.703952	0.574	0.207	3.91653e-48	7	Rcsd1
Dbi	2.18719e-52	0.376176	0.538	0.167	4.1095e-48	7	Dbi
Rftn11	6.93963e-52	0.573364	0.597	0.204	1.30389e-47	7	Rftn1
Tapbp	7.74766e-52	0.614288	0.614	0.226	1.45571e-47	7	Tapbp
Nenf	2.1885e-51	0.269572	0.251	0.048	4.11197e-47	7	Nenf
Micu1	6.47628e-51	0.383621	0.29	0.062	1.21683e-46	7	Micu1
Txnrd1	8.5841e-51	0.643112	0.257	0.054	1.61287e-46	7	Txnrd1
Nfkbib	9.50357e-50	0.527056	0.465	0.142	1.78563e-45	7	Nfkbib
Gm10116	2.13412e-49	0.407429	0.383	0.101	4.00981e-45	7	Gm10116
Tmbim4	4.26494e-49	0.47442	0.482	0.146	8.01339e-45	7	Tmbim4
Ctsz1	5.22814e-49	0.684309	0.677	0.284	9.82316e-45	7	Ctsz
Nfkb21	5.75839e-49	0.44101	0.554	0.178	1.08194e-44	7	Nfkb2
Tnfrsf1b2	6.07109e-49	0.450165	0.436	0.126	1.1407e-44	7	Tnfrsf1b
D930015E06Rik	9.45664e-49	0.623841	0.482	0.156	1.77681e-44	7	D930015E06Rik
Slirp	2.60135e-48	0.352468	0.33	0.08	4.88767e-44	7	Slirp
Rab12	2.81967e-48	0.356964	0.264	0.055	5.29787e-44	7	Rab12
Psmd10	3.26096e-48	0.364484	0.36	0.092	6.12702e-44	7	Psmd10
Dennd5a	4.54075e-48	0.373993	0.383	0.101	8.53162e-44	7	Dennd5a
Ccng2	5.67432e-48	0.386604	0.251	0.051	1.06615e-43	7	Ccng2
Hcfc1r1	8.54086e-48	0.324725	0.333	0.081	1.60474e-43	7	Hcfc1r1
Actn12	3.22433e-47	0.572776	0.442	0.134	6.05819e-43	7	Actn1
Scand1	5.31915e-47	0.941167	0.743	0.459	9.99416e-43	7	Scand1
Hspa1b2	7.9442e-47	0.794642	0.386	0.112	1.49263e-42	7	Hspa1b
Zbtb38	1.21923e-46	0.481414	0.35	0.092	2.29082e-42	7	Zbtb38
Rbpj	2.037e-46	0.331245	0.29	0.067	3.82733e-42	7	Rbpj
Peak1	2.88697e-46	0.3983	0.337	0.085	5.42432e-42	7	Peak1
Gbp2b	3.50574e-46	0.343027	0.33	0.082	6.58693e-42	7	Gbp2b
Gbp9	6.07323e-46	0.472865	0.314	0.076	1.1411e-41	7	Gbp9
Nfil31	6.7572e-46	0.507624	0.363	0.1	1.26961e-41	7	Nfil3
Prr14	7.04542e-46	0.327474	0.323	0.079	1.32376e-41	7	Prr14
Cyba2	4.53722e-45	0.717048	0.812	0.569	8.52498e-41	7	Cyba
Map3k14	6.13246e-45	0.479389	0.373	0.104	1.15223e-40	7	Map3k14
Mrpl14	7.67614e-45	0.524711	0.492	0.169	1.44227e-40	7	Mrpl14
Arhgap5	1.08259e-44	0.418388	0.343	0.09	2.03409e-40	7	Arhgap5
Fam32a	1.25718e-44	0.669594	0.611	0.262	2.36211e-40	7	Fam32a
Mlf2	1.98348e-44	0.430428	0.429	0.13	3.72675e-40	7	Mlf2
Eid1	2.57773e-44	0.345343	0.389	0.109	4.8433e-40	7	Eid1
H2-Q72	2.75218e-44	0.68095	0.858	0.577	5.17106e-40	7	H2-Q7
Arrb2	2.99156e-44	0.348603	0.29	0.069	5.62084e-40	7	Arrb2
Cuedc2	4.14278e-44	0.264259	0.314	0.077	7.78387e-40	7	Cuedc2
Marf1	1.05908e-43	0.461423	0.264	0.06	1.98991e-39	7	Marf1
Eps15	4.17381e-43	0.404494	0.38	0.108	7.84218e-39	7	Eps15
Gdi1	2.71599e-42	0.451129	0.33	0.088	5.10307e-38	7	Gdi1
Dnajc15	3.84312e-42	0.391198	0.35	0.096	7.22083e-38	7	Dnajc15
Mbp	4.75122e-42	0.286915	0.38	0.111	8.92706e-38	7	Mbp
Trim7	4.50071e-41	0.503132	0.277	0.068	8.45639e-37	7	Trim7
Atp2b11	6.05854e-41	0.669896	0.683	0.305	1.13834e-36	7	Atp2b1
N4bp1	6.59434e-41	0.416487	0.363	0.105	1.23901e-36	7	N4bp1
Cdc37	7.32039e-41	0.489844	0.634	0.259	1.37543e-36	7	Cdc37
Dnajc1	1.01586e-40	0.554373	0.416	0.134	1.90871e-36	7	Dnajc1
Casp4	1.37177e-40	0.437799	0.284	0.071	2.57741e-36	7	Casp4
Pdlim5	3.51284e-40	0.316484	0.261	0.062	6.60027e-36	7	Pdlim5
H2-K12	4.0935e-40	0.526463	0.967	0.966	7.69127e-36	7	H2-K1
Psmb7	4.28145e-40	0.437046	0.465	0.156	8.04441e-36	7	Psmb7
Snrnp25	5.84647e-40	0.385452	0.287	0.073	1.09849e-35	7	Snrnp25
Sqstm11	7.62893e-40	0.469253	0.502	0.176	1.4334e-35	7	Sqstm1
Dctn2	3.24218e-39	0.258401	0.373	0.108	6.09173e-35	7	Dctn2
Vcp	4.76861e-39	0.622446	0.657	0.296	8.95974e-35	7	Vcp
Coro1b	6.16963e-39	0.309313	0.353	0.101	1.15921e-34	7	Coro1b
Ptger4	2.15839e-38	0.419242	0.307	0.083	4.0554e-34	7	Ptger4
Tspo2	3.31482e-38	0.880174	0.647	0.33	6.22821e-34	7	Tspo
Ostf12	3.99075e-38	0.725769	0.766	0.469	7.49822e-34	7	Ostf1
Psap	6.4647e-38	0.475672	0.587	0.238	1.21465e-33	7	Psap
Tnip1	7.75868e-38	0.405298	0.353	0.105	1.45778e-33	7	Tnip1
Rtn4	1.20586e-37	0.514559	0.604	0.243	2.26568e-33	7	Rtn4
Irf11	2.87485e-37	0.668725	0.587	0.253	5.40155e-33	7	Irf1
Got2	4.60038e-37	0.297243	0.29	0.077	8.64365e-33	7	Got2
Cd471	6.44556e-37	0.628826	0.769	0.454	1.21106e-32	7	Cd47
Phf21a	7.36719e-37	0.391536	0.277	0.072	1.38422e-32	7	Phf21a
Krcc1	2.37098e-36	0.431648	0.449	0.157	4.45484e-32	7	Krcc1
H2afz3	2.5527e-36	0.672345	0.845	0.641	4.79627e-32	7	H2afz
Npc22	4.54329e-36	0.894669	0.759	0.507	8.53639e-32	7	Npc2
Sec11c1	5.93066e-36	0.500843	0.624	0.272	1.11431e-31	7	Sec11c
Ftl1	6.82833e-36	0.971819	0.842	0.783	1.28297e-31	7	Ftl1
Dnm1l	1.01811e-35	0.35948	0.314	0.089	1.91292e-31	7	Dnm1l
Phyh	1.0359e-35	0.349208	0.399	0.129	1.94634e-31	7	Phyh
Epb41l2	1.45802e-35	0.265877	0.264	0.067	2.73947e-31	7	Epb41l2
Mob1a	2.56897e-35	0.329602	0.482	0.169	4.82685e-31	7	Mob1a
Calm1	3.16245e-35	1.10321	0.865	0.881	5.94193e-31	7	Calm1
Cmc1	4.1288e-35	0.300982	0.284	0.077	7.75761e-31	7	Cmc1
Dlgap4	4.53208e-35	0.393603	0.323	0.094	8.51532e-31	7	Dlgap4
Ccni	5.52757e-35	0.472698	0.492	0.182	1.03857e-30	7	Ccni
Lrrc58	1.06457e-34	0.34063	0.446	0.155	2.00023e-30	7	Lrrc58
Ube2f	1.32072e-34	0.295015	0.366	0.114	2.48151e-30	7	Ube2f
Ehmt1	2.5218e-34	0.358623	0.307	0.088	4.73822e-30	7	Ehmt1
Commd3	2.68989e-34	0.286293	0.347	0.106	5.05404e-30	7	Commd3
Wnk11	3.58663e-34	0.768111	0.756	0.469	6.73891e-30	7	Wnk1
H2-D12	1.06828e-33	0.465246	0.95	0.977	2.00719e-29	7	H2-D1
Ensa	1.23841e-33	0.262516	0.366	0.114	2.32685e-29	7	Ensa
Hint2	7.34547e-33	0.256114	0.287	0.081	1.38014e-28	7	Hint2
Tmx3	8.13264e-33	0.262109	0.307	0.089	1.52804e-28	7	Tmx3
Rgs103	1.5469e-32	0.537167	0.614	0.292	2.90647e-28	7	Rgs10
Zfand6	2.22202e-32	0.502044	0.594	0.264	4.17496e-28	7	Zfand6
Ptcd2	7.07238e-32	0.297121	0.29	0.084	1.32883e-27	7	Ptcd2
Fuca1	7.20784e-32	0.426649	0.492	0.188	1.35428e-27	7	Fuca1
Ak2	8.37509e-32	0.498651	0.462	0.179	1.5736e-27	7	Ak2
Mycbp2	1.53741e-31	0.667611	0.743	0.404	2.88863e-27	7	Mycbp2
Zfp36l11	2.42469e-31	0.53819	0.809	0.511	4.55575e-27	7	Zfp36l1
Nr4a31	3.1028e-31	0.913117	0.333	0.116	5.82985e-27	7	Nr4a3
Spop	3.29187e-31	0.444479	0.475	0.182	6.1851e-27	7	Spop
Akap132	5.32762e-31	0.562804	0.795	0.468	1.00101e-26	7	Akap13
Arhgap30	6.10561e-31	0.515289	0.62	0.281	1.14718e-26	7	Arhgap30
H2-Q10	1.53017e-30	0.390363	0.413	0.146	2.87504e-26	7	H2-Q10
Setd8	2.06421e-30	0.376633	0.353	0.119	3.87845e-26	7	Setd8
Kdelr1	3.09634e-30	0.301232	0.416	0.148	5.81772e-26	7	Kdelr1
Ndnl2	3.24122e-30	0.451103	0.347	0.118	6.08992e-26	7	Ndnl2
Irf82	3.26783e-30	0.582572	0.647	0.319	6.13992e-26	7	Irf8
Cstb	3.38894e-30	0.457345	0.482	0.2	6.36748e-26	7	Cstb
Chp1	3.64395e-30	0.331256	0.304	0.094	6.84663e-26	7	Chp1
Pnpla8	8.67131e-30	0.275889	0.33	0.106	1.62925e-25	7	Pnpla8
Snrpb2	1.24356e-29	0.264249	0.386	0.133	2.33652e-25	7	Snrpb2
Tbcb	2.78762e-29	0.25182	0.373	0.126	5.23767e-25	7	Tbcb
Filip1l	3.05778e-29	0.458754	0.432	0.163	5.74526e-25	7	Filip1l
Selplg2	3.20655e-29	0.438127	0.683	0.342	6.02479e-25	7	Selplg
Tle3	3.84577e-29	0.395959	0.32	0.105	7.22581e-25	7	Tle3
Ndufb4	5.32818e-29	0.46082	0.558	0.249	1.00111e-24	7	Ndufb4
Actb1	1.32365e-28	0.843252	0.934	0.979	2.48701e-24	7	Actb
Prr132	1.37961e-28	0.422624	0.581	0.262	2.59214e-24	7	Prr13
Reep3	1.39891e-28	0.262008	0.29	0.09	2.62841e-24	7	Reep3
Sugt1	2.33943e-28	0.437277	0.607	0.279	4.39555e-24	7	Sugt1
Stx6	2.90855e-28	0.34077	0.294	0.092	5.46487e-24	7	Stx6
Piezo1	3.42346e-28	0.349885	0.254	0.074	6.43234e-24	7	Piezo1
Rnh1	3.46135e-28	0.289304	0.393	0.142	6.50353e-24	7	Rnh1
Rhog1	4.25579e-28	0.401839	0.515	0.218	7.9962e-24	7	Rhog
Pbxip1	4.63795e-28	0.364284	0.399	0.148	8.71425e-24	7	Pbxip1
Tnfaip81	4.97296e-28	0.446723	0.462	0.187	9.3437e-24	7	Tnfaip8
Gbp42	7.29167e-28	0.493237	0.389	0.147	1.37003e-23	7	Gbp4
Prkcd	9.89485e-28	0.332742	0.267	0.081	1.85914e-23	7	Prkcd
Gngt2	1.31587e-27	0.411183	0.287	0.093	2.47239e-23	7	Gngt2
Dync1h1	2.39794e-27	0.326373	0.35	0.121	4.50549e-23	7	Dync1h1
Paxbp11	1.78089e-26	0.523353	0.399	0.153	3.34611e-22	7	Paxbp1
Herpud1	8.02773e-26	0.425593	0.416	0.169	1.50833e-21	7	Herpud1
Klf62	9.88102e-26	0.5056	0.729	0.422	1.85654e-21	7	Klf6
Appl1	1.25141e-25	0.287506	0.363	0.132	2.35127e-21	7	Appl1
Sod1	1.99246e-25	0.310665	0.33	0.117	3.74363e-21	7	Sod1
Birc31	2.18171e-25	0.408287	0.587	0.269	4.09921e-21	7	Birc3
Slc25a4	2.46947e-25	0.435178	0.62	0.315	4.63989e-21	7	Slc25a4
Nrbf2	2.71313e-25	0.30949	0.327	0.115	5.0977e-21	7	Nrbf2
Dusp12	2.93506e-25	0.280026	0.363	0.134	5.51469e-21	7	Dusp1
Nae1	3.48181e-25	0.270979	0.356	0.129	6.54198e-21	7	Nae1
Bhlhe401	4.36347e-25	0.292928	0.267	0.086	8.19852e-21	7	Bhlhe40
Tap11	2.73519e-24	0.395853	0.452	0.191	5.13915e-20	7	Tap1
Mrpl24	3.41625e-24	0.35916	0.515	0.229	6.4188e-20	7	Mrpl24
Sat1	3.7037e-24	0.536658	0.68	0.391	6.95889e-20	7	Sat1
Kxd1	3.81126e-24	0.267126	0.416	0.166	7.16098e-20	7	Kxd1
Csrp1	7.16643e-24	0.301338	0.376	0.144	1.3465e-19	7	Csrp1
Rala	1.07813e-23	0.31418	0.541	0.242	2.0257e-19	7	Rala
2021-03-05	1.16436e-23	0.320324	0.449	0.188	2.18771e-19	7	2021-03-05
Bax	1.51994e-23	0.367228	0.62	0.3	2.85582e-19	7	Bax
Zmynd8	2.28593e-23	0.330491	0.287	0.1	4.29503e-19	7	Zmynd8
Gtpbp2	3.7052e-23	0.518892	0.343	0.135	6.9617e-19	7	Gtpbp2
Ddx17	4.3779e-23	0.316588	0.38	0.149	8.22563e-19	7	Ddx17
Cdc42ep3	1.19989e-22	0.327003	0.277	0.096	2.25447e-18	7	Cdc42ep3
Hook3	1.22225e-22	0.252038	0.257	0.085	2.29649e-18	7	Hook3
Ifi301	1.5698e-22	0.5383	0.587	0.325	2.9495e-18	7	Ifi30
PISD	1.60889e-22	0.685482	0.452	0.214	3.02294e-18	7	PISD
Gabarap1	1.6451e-22	0.476577	0.756	0.599	3.09097e-18	7	Gabarap
Ier52	3.59689e-22	0.46978	0.729	0.443	6.75819e-18	7	Ier5
Snx20	4.48583e-22	0.378466	0.446	0.196	8.42842e-18	7	Snx20
Taok1	5.97619e-22	0.254632	0.314	0.115	1.12287e-17	7	Taok1
Mxi1	6.37106e-22	0.478499	0.3	0.117	1.19706e-17	7	Mxi1
Dock8	7.2509e-22	0.278084	0.376	0.15	1.36237e-17	7	Dock8
Creg1	1.04079e-21	0.346137	0.32	0.123	1.95553e-17	7	Creg1
Ccr71	1.05774e-21	0.878941	0.809	0.665	1.98739e-17	7	Ccr7
Kdm6a	1.55352e-21	0.294583	0.29	0.104	2.91891e-17	7	Kdm6a
Sh3glb1	1.78854e-21	0.438193	0.71	0.447	3.36048e-17	7	Sh3glb1
D17Wsu92e	3.92334e-21	0.262776	0.254	0.087	7.37157e-17	7	D17Wsu92e
Rassf3	7.40731e-21	0.316377	0.442	0.194	1.39176e-16	7	Rassf3
Rnf19a1	9.58507e-21	0.305344	0.333	0.129	1.80094e-16	7	Rnf19a
Gnb1	1.32599e-20	0.339245	0.65	0.343	2.49139e-16	7	Gnb1
Sbno2	1.66778e-20	0.378926	0.347	0.139	3.1336e-16	7	Sbno2
Akr1a1	2.04025e-20	0.370718	0.614	0.321	3.83343e-16	7	Akr1a1
Zkscan3	2.3764e-20	0.253983	0.284	0.103	4.46502e-16	7	Zkscan3
Sri2	2.5361e-20	0.36834	0.693	0.424	4.76508e-16	7	Sri
Zfp207	2.57112e-20	0.309379	0.376	0.156	4.83087e-16	7	Zfp207
Acadl	4.76905e-20	0.259127	0.34	0.135	8.96056e-16	7	Acadl
Nxf1	4.89757e-20	0.378127	0.409	0.176	9.20204e-16	7	Nxf1
Polr2g	6.76539e-20	0.334718	0.436	0.197	1.27115e-15	7	Polr2g
Nfe2l2	9.005e-20	0.3961	0.37	0.161	1.69195e-15	7	Nfe2l2
Gnl2	1.08626e-19	0.372858	0.314	0.127	2.04098e-15	7	Gnl2
Sik2	2.13566e-19	0.310028	0.29	0.11	4.01268e-15	7	Sik2
1810058I24Rik	2.16013e-19	0.283285	0.518	0.246	4.05867e-15	7	1810058I24Rik
Pfdn5	5.57153e-19	0.363479	0.851	0.864	1.04684e-14	7	Pfdn5
Taok3	9.72196e-19	0.317914	0.33	0.136	1.82666e-14	7	Taok3
Trps1	1.10348e-18	0.349727	0.363	0.152	2.07333e-14	7	Trps1
Atp5l	1.73348e-18	0.399914	0.759	0.6	3.25704e-14	7	Atp5l
Zfp361	2.51876e-18	0.420738	0.673	0.409	4.7325e-14	7	Zfp36
Pcbp2	3.41902e-18	0.409933	0.739	0.513	6.424e-14	7	Pcbp2
Far1	5.22545e-18	0.30649	0.29	0.114	9.81809e-14	7	Far1
Psma6	4.57825e-17	0.293432	0.488	0.241	8.60208e-13	7	Psma6
Tubb5	5.5999e-17	0.492663	0.66	0.434	1.05216e-12	7	Tubb5
Sppl2a1	5.6833e-17	0.258649	0.446	0.209	1.06784e-12	7	Sppl2a
Clip1	6.72315e-17	0.252961	0.284	0.114	1.26321e-12	7	Clip1
Samhd12	8.77063e-17	0.28898	0.673	0.388	1.64791e-12	7	Samhd1
Dusp111	1.3912e-16	0.271251	0.558	0.289	2.61392e-12	7	Dusp11
Tmcc1	2.76781e-16	0.283252	0.261	0.102	5.20044e-12	7	Tmcc1
Cox5b1	3.14513e-16	0.300978	0.64	0.362	5.90938e-12	7	Cox5b
Mdm2	5.667e-16	0.282197	0.257	0.103	1.06477e-11	7	Mdm2
Fam13b	8.96655e-16	0.354273	0.304	0.129	1.68472e-11	7	Fam13b
Dock101	1.12472e-15	0.391768	0.667	0.391	2.11323e-11	7	Dock10
2021-06-02	1.80788e-15	0.530842	0.545	0.32	3.39682e-11	7	Jun
Baz2b1	2.94135e-15	0.279174	0.399	0.186	5.52651e-11	7	Baz2b
Sfi1	6.78292e-15	0.6119	0.564	0.311	1.27444e-10	7	Sfi1
2700060E02Rik	7.34043e-15	0.431832	0.548	0.355	1.37919e-10	7	2700060E02Rik
Rrad	8.32942e-15	0.488951	0.3	0.138	1.56502e-10	7	Rrad
Cox6b1	1.19704e-14	0.331404	0.726	0.506	2.24911e-10	7	Cox6b1
Fau2	2.09695e-14	0.453746	0.525	0.286	3.93997e-10	7	Fau
Edf1	2.23774e-14	0.308636	0.673	0.436	4.20448e-10	7	Edf1
Cox17	2.36314e-14	0.266097	0.261	0.11	4.44011e-10	7	Cox17
Tagln22	3.11164e-14	0.481316	0.495	0.279	5.84646e-10	7	Tagln2
Tbc1d1	3.16563e-14	0.26568	0.399	0.193	5.94791e-10	7	Tbc1d1
Golgb1	7.5071e-14	0.329942	0.498	0.263	1.41051e-09	7	Golgb1
Atp6v1f	8.2782e-14	0.265023	0.713	0.469	1.55539e-09	7	Atp6v1f
Pim12	1.28794e-13	0.445406	0.63	0.419	2.41991e-09	7	Pim1
St8sia41	1.45691e-13	0.260444	0.432	0.226	2.73738e-09	7	St8sia4
Plek1	1.76973e-13	0.394806	0.317	0.153	3.32515e-09	7	Plek
Phip	4.00974e-13	0.331565	0.495	0.264	7.53391e-09	7	Phip
Atp6v0b	4.38904e-13	0.301193	0.521	0.284	8.24656e-09	7	Atp6v0b
Nsd1	6.18042e-13	0.29513	0.37	0.182	1.16124e-08	7	Nsd1
Spag92	7.70558e-13	0.295989	0.554	0.315	1.4478e-08	7	Spag9
Kctd12	8.53567e-13	0.278344	0.356	0.177	1.60377e-08	7	Kctd12
Slc38a21	1.03816e-12	0.427233	0.465	0.25	1.9506e-08	7	Slc38a2
Chchd21	1.46171e-12	0.302867	0.686	0.453	2.7464e-08	7	Chchd2
Ube2l3	1.4811e-12	0.273745	0.587	0.347	2.78283e-08	7	Ube2l3
Atp6v0e	1.49614e-12	0.282275	0.71	0.51	2.8111e-08	7	Atp6v0e
Akap9	1.98861e-12	0.26086	0.416	0.215	3.7364e-08	7	Akap9
Arf42	2.28409e-12	0.453402	0.554	0.34	4.29158e-08	7	Arf4
Itm2b2	3.85136e-12	0.362051	0.789	0.7	7.23632e-08	7	Itm2b
Rel2	9.9234e-12	0.401231	0.693	0.483	1.86451e-07	7	Rel
Atrx1	2.46438e-11	0.435746	0.584	0.356	4.63032e-07	7	Atrx
Ucp21	2.55783e-11	0.25987	0.683	0.455	4.80591e-07	7	Ucp2
Pan3	2.83504e-10	0.267921	0.333	0.171	5.32675e-06	7	Pan3
Abracl1	2.93008e-10	0.363427	0.611	0.419	5.50533e-06	7	Abracl
Zc3h7a	2.72831e-09	0.312883	0.287	0.151	5.12621e-05	7	Zc3h7a
Ehd11	3.53043e-08	0.252972	0.35	0.206	0.000663332	7	Ehd1
Skil2	1.27208e-06	0.27055	0.416	0.262	0.0239012	7	Skil
AY036118	5.8505e-05	0.383732	0.624	0.468	1	7	AY036118
Ubc1	0.00548703	0.258597	0.667	0.547	1	7	Ubc
Cxcr61	0	2.62188	0.956	0.047	0	8	Cxcr6
Trdc	0	2.15454	0.451	0.02	0	8	Trdc
Rora2	0	2.14114	0.889	0.104	0	8	Rora
Ccr2	0	1.72425	0.664	0.045	0	8	Ccr2
Tmem176a1	0	1.59974	0.655	0.038	0	8	Tmem176a
S100a41	0	1.5576	0.664	0.044	0	8	S100a4
Pxdc1	0	1.4439	0.54	0.032	0	8	Pxdc1
5430421N21Rik	0	1.38013	0.447	0.01	0	8	5430421N21Rik
5830411N06Rik	0	1.34813	0.381	0.001	0	8	5830411N06Rik
Actn2	0	1.33419	0.442	0.008	0	8	Actn2
Zbtb16	0	0.998828	0.332	0.005	0	8	Zbtb16
Hlf	0	0.934625	0.292	0.008	0	8	Hlf
Calca	2.51358e-306	2.20204	0.354	0.013	4.72277e-302	8	Calca
Sdc1	9.76166e-301	1.08696	0.376	0.015	1.83412e-296	8	Sdc1
Tmem176b1	9.78392e-299	1.45534	0.628	0.047	1.8383e-294	8	Tmem176b
S100a63	2.03058e-296	2.33009	0.92	0.126	3.81526e-292	8	S100a6
Smox	1.09523e-293	1.30256	0.553	0.038	2.05782e-289	8	Smox
Lgals31	5.49694e-284	1.85853	0.81	0.094	1.03282e-279	8	Lgals3
Igf1r	2.21839e-270	1.50112	0.527	0.038	4.16814e-266	8	Igf1r
Furin1	1.77628e-267	1.83315	0.721	0.078	3.33746e-263	8	Furin
Map1b	4.17961e-265	1.04882	0.296	0.01	7.85307e-261	8	Map1b
Samd11	3.42542e-260	0.675233	0.252	0.007	6.43601e-256	8	Samd11
Avpi11	3.42678e-229	1.39631	0.544	0.049	6.43858e-225	8	Avpi1
Ern11	1.16145e-209	1.01674	0.407	0.028	2.18224e-205	8	Ern1
Lmo4	8.73635e-192	2.00702	0.633	0.085	1.64147e-187	8	Lmo4
Lmna2	6.28522e-182	1.80906	0.673	0.096	1.18093e-177	8	Lmna
Lgals12	2.86e-179	1.7483	0.85	0.174	5.37365e-175	8	Lgals1
Il2rb2	2.89065e-153	1.21762	0.673	0.109	5.43125e-149	8	Il2rb
Cdkn1a2	3.31178e-153	1.23633	0.558	0.074	6.22251e-149	8	Cdkn1a
Tiam1	3.79104e-152	0.820333	0.314	0.023	7.12299e-148	8	Tiam1
Dgat12	1.41547e-149	1.656	0.757	0.161	2.65953e-145	8	Dgat1
Maf1	3.48893e-146	1.13621	0.513	0.065	6.55535e-142	8	Maf
Icos1	1.823e-142	1.53336	0.796	0.178	3.42523e-138	8	Icos
Serpinb1a	3.63168e-141	1.77355	0.566	0.086	6.82357e-137	8	Serpinb1a
Ramp32	6.66302e-140	1.80772	0.827	0.215	1.25191e-135	8	Ramp3
Fam129a1	2.66149e-139	0.976367	0.429	0.049	5.00067e-135	8	Fam129a
Il2ra	2.031e-135	0.878411	0.354	0.033	3.81604e-131	8	Il2ra
Pdlim1	4.03916e-129	1.46139	0.562	0.095	7.58918e-125	8	Pdlim1
[truncated: 3,338 more rows]
