# Supplementary material for: Characterization of Gene Expression Signatures for the Identification of Cellular Heterogeneity in the Developing Mammary Gland
Source: J Mammary Gland Biol Neoplasia. 2021 May 14;26(1):43–66. doi: 10.1007/s10911-021-09486-3 (PMC8217035; doi:10.1007/s10911-021-09486-3)
Supplement: Supplementary file 6 — Supplementary file6 (XLSX 372 KB) [file 10911_2021_9486_MOESM6_ESM.xlsx]

## Sheet: hTM_Markers
gene	p_val	avg_logFC	pct.1	pct.2	p_val_adj	cluster
TNFAIP6	1.68e-245	2.48628	1	0.313	5.52e-241	0
SERPINE1	3e-226	1.7508	0.99	0.241	9.83e-222	0
FRMD4A	1.43e-207	1.29127	0.756	0.095	4.69e-203	0
TAC1	6.19e-204	2.12679	0.81	0.124	2.03e-199	0
BHLHE41	3.66e-203	1.5896	0.912	0.235	1.2e-198	0
CTSL	7.03e-198	1.60748	0.992	0.439	2.31e-193	0
PTGS2	3.11e-193	1.7387	0.878	0.184	1.02e-188	0
GEM	4.09e-193	1.48982	0.992	0.343	1.34e-188	0
WNT2	7.05e-185	0.888712	0.661	0.062	2.31e-180	0
CRISPLD2	7.54e-183	1.10728	0.954	0.244	2.48e-178	0
IL1R1	1.43e-182	1.24661	0.936	0.31	4.69e-178	0
CXCL1	4.02e-180	2.52835	0.886	0.298	1.32e-175	0
C11orf96	1.79e-178	1.80361	0.948	0.333	5.88e-174	0
EFNB2	2.03e-177	1.40482	0.86	0.232	6.66e-173	0
EDNRB	3.8e-171	0.916488	0.788	0.138	1.25e-166	0
SEMA6A	1.29e-170	0.919423	0.764	0.138	4.22e-166	0
GFPT2	4.29e-170	0.925761	0.88	0.209	1.41e-165	0
PDPN	1.05e-169	0.955319	0.788	0.146	3.44e-165	0
LHFPL2	4.32e-169	0.937437	0.878	0.241	1.42e-164	0
SRGAP1	2.74e-167	1.20631	0.924	0.352	9e-163	0
KDM6B	2.95e-167	1.21461	0.99	0.572	9.69e-163	0
CLMP	6.43e-167	0.845105	0.81	0.172	2.11e-162	0
LAMB1	2.38e-165	0.833689	0.888	0.212	7.8e-161	0
ITPRIP	1.41e-162	0.72429	0.788	0.149	4.62e-158	0
VEGFA	2.22e-159	1.43216	0.952	0.407	7.28e-155	0
CEBPB	3.54e-159	1.19728	0.998	0.698	1.16e-154	0
ADAMTS4	2.12e-158	0.81874	0.756	0.133	6.97e-154	0
SLC39A14	4.72e-158	0.887838	0.834	0.242	1.55e-153	0
DLK1	1.81e-156	1.18819	0.727	0.115	5.95e-152	0
WTAP	2.04e-156	1.12904	0.99	0.621	6.71e-152	0
SPSB1	1.49e-155	0.957777	0.91	0.317	4.89e-151	0
NID1	1.04e-154	0.880031	0.92	0.248	3.41e-150	0
ATP13A3	2.62e-154	0.993649	0.966	0.458	8.6e-150	0
MEG3	3.75e-152	1.16351	0.968	0.308	1.23e-147	0
SNAI2	6.75e-152	0.981186	0.764	0.16	2.21e-147	0
APOE	1.13e-148	1.24763	0.936	0.338	3.71e-144	0
VASN	2.53e-148	0.802109	0.904	0.252	8.31e-144	0
ANXA5	2.9e-146	0.937908	0.998	0.75	9.52e-142	0
RP11-129B22.1	2.14e-145	0.63058	0.655	0.102	7.03e-141	0
COL4A1	3.02e-144	0.853648	0.866	0.233	9.93e-140	0
PDLIM4	7.55e-143	0.840219	0.882	0.306	2.48e-138	0
PTGDS	7.75e-142	1.10298	0.806	0.189	2.54e-137	0
DDX21	6.15e-140	0.877865	0.992	0.745	2.02e-135	0
SPHK1	6.52e-140	0.796987	0.894	0.297	2.14e-135	0
CDH11	1.57e-137	0.663124	0.766	0.171	5.15e-133	0
THAP2	6.04e-137	1.33942	0.747	0.195	1.98e-132	0
TMEM158	7.73e-137	0.703702	0.621	0.102	2.54e-132	0
OAF	2.71e-134	0.780884	0.83	0.225	8.91e-130	0
PRICKLE2	5.9e-134	0.670788	0.675	0.129	1.93e-129	0
SRPX	1.3e-133	0.729396	0.89	0.237	4.28e-129	0
ARID5B	7e-133	1.05873	0.99	0.694	2.3e-128	0
ABL2	7.71e-133	0.856133	0.898	0.331	2.53e-128	0
MEDAG	8.8e-133	1.37889	0.739	0.19	2.89e-128	0
FGFR1	1.7e-131	0.859086	0.972	0.466	5.57e-127	0
MXRA5	7.13e-129	0.657496	0.776	0.174	2.34e-124	0
UAP1	7.81e-128	0.887247	0.952	0.477	2.56e-123	0
IGF1	8.86e-128	0.810999	0.906	0.26	2.91e-123	0
MT1A	1.28e-127	1.10369	0.776	0.198	4.21e-123	0
LRFN5	7.45e-127	0.603259	0.481	0.043	2.44e-122	0
PAPPA	9.37e-127	0.949492	0.539	0.069	3.08e-122	0
BTG3	1.94e-126	0.893178	0.952	0.497	6.35e-122	0
PRRX1	3.36e-126	0.892548	0.872	0.268	1.1e-121	0
CPE	3.41e-126	0.874696	0.96	0.332	1.12e-121	0
HGF	1.26e-125	1.1166	0.575	0.093	4.15e-121	0
ACSL4	1.3e-125	0.916183	0.77	0.226	4.28e-121	0
BDKRB2	1.32e-124	0.610739	0.521	0.062	4.35e-120	0
HOMER1	6.04e-124	0.885762	0.786	0.243	1.98e-119	0
VCAN	9.23e-124	0.640175	0.896	0.25	3.03e-119	0
POSTN	2.6e-123	1.29979	0.677	0.142	8.55e-119	0
COL4A2	5.75e-123	0.636782	0.834	0.236	1.89e-118	0
ADAM12	9.17e-123	0.671294	0.671	0.144	3.01e-118	0
IFI27	2.85e-122	0.683873	0.938	0.304	9.36e-118	0
LUM	2.17e-121	0.838872	0.99	0.329	7.13e-117	0
MMP3	7.24e-121	1.99321	0.503	0.058	2.38e-116	0
MT2A	2.4e-119	1.2105	0.994	0.779	7.87e-115	0
PALM2	5.79e-119	0.481869	0.473	0.047	1.9e-114	0
GPRC5A	1.67e-118	0.807721	0.884	0.31	5.47e-114	0
PPAP2B	2.27e-118	1.04316	0.944	0.376	7.44e-114	0
OLFM2	1.2e-116	0.667273	0.575	0.102	3.93e-112	0
CXCL2	4.02e-116	1.32577	0.924	0.433	1.32e-111	0
CTNNAL1	2e-113	0.71338	0.896	0.363	6.56e-109	0
RP11-30B1.1	2.73e-113	0.455848	0.491	0.06	8.96e-109	0
APOD	3.02e-113	1.06065	0.984	0.441	9.92e-109	0
COL6A3	4.36e-113	0.539902	0.95	0.284	1.43e-108	0
NOP16	2.14e-112	0.646649	0.826	0.299	7.01e-108	0
BDKRB1	6.44e-112	1.22322	0.437	0.041	2.11e-107	0
RAMP1	8.44e-112	0.510878	0.515	0.073	2.77e-107	0
GJC1	1.2e-111	0.396155	0.495	0.061	3.95e-107	0
SH3PXD2B	1.03e-110	0.538951	0.693	0.178	3.38e-106	0
WWTR1	2.77e-110	0.763238	0.866	0.353	9.09e-106	0
HAS2	3.23e-110	1.11949	0.497	0.068	1.06e-105	0
MAP4K5	1e-108	0.714515	0.876	0.421	3.3e-104	0
EMP1	1.94e-108	0.972736	0.966	0.521	6.36e-104	0
SERPINE2	5.77e-108	0.783978	0.693	0.176	1.89e-103	0
CXCL6	5.48e-107	1.20879	0.391	0.03	1.8e-102	0
PLIN2	1.15e-106	1.10968	0.874	0.384	3.77e-102	0
JAM2	1.39e-106	0.41246	0.583	0.107	4.55e-102	0
RNF149	3.47e-106	0.712799	0.914	0.466	1.14e-101	0
IFI16	1.15e-105	0.943746	0.964	0.586	3.78e-101	0
GTPBP4	2.37e-105	0.615804	0.892	0.408	7.77e-101	0
AXL	1.04e-104	0.588398	0.808	0.263	3.41e-100	0
FOSL1	1.06e-104	0.604283	0.836	0.313	3.49e-100	0
NFKBIA	1.26e-104	0.741639	1	0.844	4.14e-100	0
MAT2A	2.55e-104	0.718191	0.93	0.512	8.37e-100	0
EGFR	2.66e-104	0.596034	0.826	0.279	8.72e-100	0
ITM2A	6.33e-104	0.792834	0.95	0.428	2.08e-99	0
PNO1	1.31e-103	0.615909	0.85	0.354	4.3e-99	0
TOP1	4.5e-103	0.755272	0.972	0.72	1.48e-98	0
HMOX1	4.52e-103	1.06203	0.645	0.156	1.48e-98	0
SOD2	5.08e-103	0.90704	0.996	0.746	1.67e-98	0
COL5A2	6.41e-103	0.643004	0.745	0.208	2.1e-98	0
FNDC3A	7.31e-103	0.659395	0.898	0.454	2.4e-98	0
CYP1B1	2.51e-102	0.860335	0.749	0.237	8.25e-98	0
MEIS2	4.49e-102	0.647003	0.709	0.207	1.48e-97	0
CTD-2369P2.2	4.51e-101	0.452833	0.553	0.113	1.48e-96	0
CTSK	5.52e-101	0.510534	0.94	0.293	1.81e-96	0
GAS7	7.02e-101	0.635154	0.713	0.198	2.3e-96	0
TWIST1	8.23e-101	0.693288	0.711	0.183	2.7e-96	0
MMP2	2.4e-100	0.472984	0.906	0.281	7.88e-96	0
IL6ST	5.31e-100	0.711427	0.972	0.651	1.74e-95	0
ERRFI1	6.9e-100	0.901419	0.922	0.445	2.26e-95	0
DCAF13	8.37e-100	0.580449	0.832	0.357	2.75e-95	0
TPST1	1.1e-99	0.527426	0.657	0.172	3.59e-95	0
COL14A1	2.55e-99	0.684352	0.836	0.261	8.36e-95	0
PFDN2	5.68e-99	0.70403	0.964	0.628	1.86e-94	0
NAF1	1.49e-98	0.751939	0.768	0.293	4.89e-94	0
COL15A1	6.17e-98	0.596745	0.665	0.16	2.02e-93	0
NFIL3	6.89e-98	0.67413	0.896	0.416	2.26e-93	0
COL1A1	8.05e-98	0.599599	0.9	0.32	2.64e-93	0
CHIC2	8.54e-98	0.671231	0.89	0.421	2.8e-93	0
RP11-166D19.1	1.18e-97	0.549441	0.607	0.14	3.87e-93	0
GAL	1.21e-97	0.783231	0.477	0.077	3.98e-93	0
AL132709.5	1.28e-97	0.498154	0.537	0.098	4.21e-93	0
TMEM176B	3.75e-97	0.572417	0.848	0.291	1.23e-92	0
EIF4A1	5.71e-97	0.659237	0.972	0.6	1.87e-92	0
FSTL1	1.09e-96	0.551912	0.92	0.343	3.58e-92	0
WDR43	1.19e-96	0.624678	0.924	0.471	3.91e-92	0
RP11-219G10.3	2.2e-96	0.393163	0.361	0.028	7.24e-92	0
SLC16A1	2.27e-96	0.557287	0.697	0.212	7.46e-92	0
RAB21	3.45e-96	0.6893	0.944	0.569	1.13e-91	0
SAMD4A	3.81e-96	0.518364	0.709	0.23	1.25e-91	0
AL132709.8	3.9e-96	0.511291	0.551	0.106	1.28e-91	0
PTPRG	1.13e-95	0.442373	0.593	0.136	3.71e-91	0
SPON2	1.8e-95	0.501006	0.844	0.259	5.9e-91	0
PDGFRB	2.52e-95	0.48813	0.794	0.228	8.28e-91	0
LARP6	6.15e-95	0.563264	0.725	0.236	2.02e-90	0
AKAP12	7.24e-95	0.63141	0.886	0.307	2.38e-90	0
TIMP3	2.25e-94	0.874117	0.95	0.402	7.4e-90	0
TBC1D15	2.29e-94	0.594077	0.874	0.429	7.52e-90	0
VCAM1	9.83e-94	0.863636	0.563	0.123	3.23e-89	0
C1S	1e-93	0.468366	0.952	0.302	3.29e-89	0
SLC4A7	1.07e-93	0.689548	0.916	0.452	3.52e-89	0
GLT8D2	1.21e-93	0.395524	0.701	0.181	3.98e-89	0
RYBP	1.49e-93	0.693247	0.904	0.475	4.88e-89	0
LHFP	2.95e-93	0.574951	0.936	0.341	9.67e-89	0
LIMS1	3.17e-93	0.772457	0.91	0.496	1.04e-88	0
PLXDC1	2.49e-92	0.490265	0.607	0.14	8.18e-88	0
RSPO3	2.66e-92	0.74035	0.541	0.111	8.73e-88	0
PRRX2	1.22e-91	0.480738	0.655	0.174	4e-87	0
COL18A1	1.77e-91	0.464343	0.739	0.239	5.8e-87	0
RP11-95P13.1	1.92e-91	0.336454	0.327	0.021	6.29e-87	0
LONRF2	2.17e-91	0.485181	0.563	0.129	7.13e-87	0
SLC25A33	5.06e-91	0.510809	0.828	0.344	1.66e-86	0
TGIF1	6.83e-91	0.651874	0.888	0.432	2.24e-86	0
TIMP1	7.05e-91	1.11681	0.984	0.651	2.31e-86	0
BNC1	1.22e-90	0.334274	0.375	0.037	4.01e-86	0
LRP1	2.61e-90	0.40105	0.88	0.284	8.55e-86	0
SERBP1	4.1e-90	0.63417	0.976	0.764	1.35e-85	0
SPARC	5.58e-90	0.459873	0.924	0.349	1.83e-85	0
ASAP1	1.64e-89	0.546224	0.858	0.395	5.39e-85	0
PIM3	7.5e-89	0.713671	0.962	0.586	2.46e-84	0
SEMA5A	1.45e-88	0.364327	0.511	0.096	4.75e-84	0
JHDM1D	1.66e-88	0.552059	0.719	0.266	5.46e-84	0
COL1A2	2.95e-88	0.463535	0.962	0.351	9.69e-84	0
TNN	3.24e-88	0.434746	0.387	0.042	1.06e-83	0
COL6A2	1.07e-87	0.522356	0.974	0.405	3.52e-83	0
COLEC12	1.25e-87	0.412332	0.683	0.183	4.1e-83	0
ARL13B	1.53e-87	0.559644	0.788	0.317	5.01e-83	0
SPATS2L	1.71e-87	0.618415	0.824	0.385	5.62e-83	0
CXCL12	1.95e-87	0.342762	0.946	0.31	6.39e-83	0
MEG8	3.7e-87	0.386014	0.419	0.059	1.21e-82	0
NXT1	3.8e-87	0.515192	0.876	0.44	1.25e-82	0
PANX1	6.45e-87	0.381413	0.519	0.113	2.12e-82	0
CAPN6	7.83e-87	0.348524	0.477	0.08	2.57e-82	0
CHSY1	2.15e-86	0.625311	0.764	0.295	7.04e-82	0
MKI67IP	2.83e-86	0.626447	0.888	0.483	9.28e-82	0
METAP2	4.96e-86	0.60044	0.91	0.548	1.63e-81	0
KLHL21	1.3e-85	0.535921	0.733	0.268	4.26e-81	0
RAN	2.01e-85	0.573813	0.972	0.733	6.61e-81	0
FAM208B	3.54e-85	0.527806	0.848	0.4	1.16e-80	0
F2R	7.25e-85	0.463392	0.607	0.151	2.38e-80	0
TUBB2A	1.82e-84	0.750564	0.862	0.438	5.98e-80	0
RP1-79C4.4	1.95e-84	0.336794	0.391	0.051	6.4e-80	0
HSP90AB1	2.23e-84	0.540357	1	0.965	7.31e-80	0
CNIH3	2.39e-84	0.333849	0.347	0.036	7.85e-80	0
PDGFRA	2.52e-84	0.503356	0.731	0.226	8.26e-80	0
EIF4A3	3.39e-84	0.675246	0.96	0.602	1.11e-79	0
RHOU	5.89e-84	0.513343	0.659	0.203	1.93e-79	0
ZDBF2	9e-84	0.495617	0.557	0.134	2.96e-79	0
APOC1	9.81e-84	0.757739	0.653	0.205	3.22e-79	0
HTRA1	1.55e-83	0.542004	0.852	0.293	5.09e-79	0
MEG9	1.91e-83	0.301428	0.341	0.032	6.26e-79	0
G3BP1	2.45e-83	0.570154	0.936	0.555	8.04e-79	0
RHEB	2.47e-83	0.575307	0.92	0.546	8.11e-79	0
ITGA5	3.91e-83	0.481974	0.649	0.193	1.28e-78	0
CEBPZ	9.57e-83	0.580266	0.924	0.575	3.14e-78	0
ZNFX1	1.1e-82	0.431003	0.754	0.291	3.61e-78	0
SPRY2	1.19e-82	0.536509	0.762	0.284	3.91e-78	0
COL6A1	2.95e-82	0.425132	0.926	0.36	9.69e-78	0
RPF2	8.78e-82	0.499414	0.794	0.343	2.88e-77	0
KIAA1217	9.77e-82	0.750475	0.719	0.301	3.21e-77	0
COL3A1	2.75e-81	0.685887	0.824	0.318	9.02e-77	0
SFRP2	2.99e-81	0.252414	0.846	0.268	9.8e-77	0
TFPI	5.56e-81	0.520072	0.836	0.312	1.83e-76	0
PEA15	7.05e-81	0.535337	0.87	0.431	2.31e-76	0
GPATCH4	9.37e-81	0.510574	0.747	0.297	3.08e-76	0
IGFBP4	9.87e-81	0.553979	0.946	0.464	3.24e-76	0
UTP11L	1.1e-80	0.49767	0.768	0.329	3.61e-76	0
CD63	1.13e-80	0.527255	0.996	0.812	3.71e-76	0
DIP2C	2.7e-80	0.364249	0.513	0.124	8.87e-76	0
ZBTB21	4.41e-80	0.474618	0.77	0.315	1.45e-75	0
SIK1	6.1e-80	0.610228	0.834	0.365	2e-75	0
SLC7A2	7.59e-80	0.616711	0.659	0.209	2.49e-75	0
PTRH2	8e-80	0.501934	0.721	0.282	2.63e-75	0
PAK1IP1	9.35e-80	0.53643	0.717	0.289	3.07e-75	0
CHST15	1e-79	0.342181	0.477	0.101	3.28e-75	0
RND3	1.54e-79	0.837878	0.888	0.449	5.07e-75	0
TMEM176A	2.26e-79	0.428624	0.76	0.253	7.42e-75	0
RSL1D1	4.28e-79	0.509193	0.968	0.665	1.41e-74	0
IL6	5.28e-79	0.458637	0.607	0.17	1.73e-74	0
MRTO4	9.32e-79	0.466155	0.77	0.312	3.06e-74	0
HSPA9	1.05e-78	0.540629	0.95	0.644	3.44e-74	0
HIVEP2	1.3e-78	0.498417	0.796	0.362	4.27e-74	0
RBMS1	1.44e-78	0.627349	0.912	0.519	4.73e-74	0
RCN1	2.12e-78	0.480531	0.83	0.404	6.95e-74	0
FAT1	3.17e-78	0.971493	0.657	0.256	1.04e-73	0
UBTD2	3.86e-78	0.423225	0.671	0.252	1.27e-73	0
FBLN1	4.95e-78	0.262472	0.908	0.322	1.63e-73	0
EIF3J	5.62e-78	0.532307	0.946	0.558	1.84e-73	0
LGALS1	2.76e-77	0.624734	1	0.677	9.07e-73	0
RRP1	2.94e-77	0.435294	0.663	0.25	9.66e-73	0
PXDN	3.3e-77	0.442451	0.601	0.188	1.08e-72	0
NFKB1	3.34e-77	0.684338	0.932	0.58	1.1e-72	0
LAMC3	5.83e-77	0.315394	0.313	0.028	1.91e-72	0
PHC2	1e-76	0.530222	0.665	0.261	3.3e-72	0
CYB5D1	2.44e-76	0.484387	0.585	0.168	8.02e-72	0
GSPT1	2.76e-76	0.540313	0.97	0.667	9.04e-72	0
ARHGAP10	2.89e-76	0.48129	0.79	0.337	9.5e-72	0
SH3PXD2A	3.92e-76	0.415874	0.625	0.196	1.29e-71	0
METRNL	4.71e-76	0.523141	0.958	0.554	1.55e-71	0
SERPING1	4.96e-76	0.420662	0.944	0.405	1.63e-71	0
EMP2	5.17e-76	0.751192	0.856	0.434	1.7e-71	0
SEPP1	5.19e-76	0.537012	0.982	0.579	1.7e-71	0
AEBP1	2.05e-75	0.360029	0.814	0.27	6.73e-71	0
EGFLAM	5.38e-75	0.351755	0.493	0.108	1.77e-70	0
MRPL32	6.32e-75	0.461292	0.85	0.434	2.08e-70	0
NCL	9.2e-75	0.503603	1	0.93	3.02e-70	0
NPM1	2.06e-74	0.529063	0.982	0.827	6.75e-70	0
THBS2	2.38e-74	0.634125	0.617	0.178	7.82e-70	0
DUSP5	2.67e-74	0.481732	0.816	0.365	8.75e-70	0
EGR2	6.76e-74	0.469102	0.587	0.164	2.22e-69	0
PLAUR	1.45e-73	0.546972	0.816	0.364	4.75e-69	0
TIMP2	1.59e-73	0.464618	0.948	0.412	5.2e-69	0
PRDM1	1.72e-73	0.50957	0.697	0.227	5.66e-69	0
OTUD4	5.85e-73	0.449434	0.699	0.289	1.92e-68	0
TRMT10C	5.92e-73	0.485051	0.886	0.474	1.94e-68	0
MAPK6	6.57e-73	0.432819	0.752	0.32	2.16e-68	0
TUBB3	8.32e-73	0.511258	0.433	0.089	2.73e-68	0
FAM46A	1.03e-72	0.765695	0.719	0.297	3.39e-68	0
LPL	1.6e-72	0.361052	0.385	0.064	5.27e-68	0
DIMT1	2.05e-72	0.433272	0.703	0.284	6.72e-68	0
FN1	2.06e-72	0.392246	0.735	0.244	6.77e-68	0
RAB7A	2.97e-72	0.489708	0.946	0.58	9.75e-68	0
TRIO	5.02e-72	0.475895	0.743	0.328	1.65e-67	0
SLIT2	5.52e-72	0.29451	0.561	0.144	1.81e-67	0
MAP1B	1.12e-71	0.726919	0.784	0.353	3.69e-67	0
IPO7	1.75e-71	0.467677	0.866	0.458	5.75e-67	0
DCLK1	2.31e-71	0.792773	0.625	0.196	7.57e-67	0
UTP6	2.62e-71	0.434583	0.679	0.286	8.59e-67	0
PCOLCE	3.32e-71	0.281717	0.808	0.258	1.09e-66	0
ENPEP	4.42e-71	0.327794	0.399	0.068	1.45e-66	0
SPARCL1	7e-71	0.32411	0.9	0.356	2.3e-66	0
NOLC1	1.48e-70	0.467423	0.848	0.431	4.85e-66	0
DCN	1.6e-70	0.267023	1	0.451	5.26e-66	0
NDUFAF4	3.55e-70	0.422018	0.703	0.295	1.17e-65	0
CCDC47	5.79e-70	0.478135	0.93	0.57	1.9e-65	0
RARRES2	7.79e-70	0.373025	0.866	0.338	2.56e-65	0
SPAG9	8.87e-70	0.549161	0.97	0.671	2.91e-65	0
ADAM17	9.12e-70	0.494622	0.78	0.367	2.99e-65	0
NNMT	1.73e-69	0.78188	0.878	0.443	5.69e-65	0
CXXC5	1.74e-69	0.559766	0.725	0.317	5.71e-65	0
PPP2CB	1.99e-69	0.46706	0.858	0.47	6.53e-65	0
MT1M	2.65e-69	0.50726	0.687	0.245	8.7e-65	0
MT-RNR2	2.92e-69	0.460287	1	1	9.58e-65	0
TP53RK	4.56e-69	0.409676	0.649	0.254	1.5e-64	0
PITPNB	5.22e-69	0.466127	0.894	0.508	1.71e-64	0
DNAJC2	6.25e-69	0.516034	0.838	0.436	2.05e-64	0
ADAMTS15	7.65e-69	0.341911	0.349	0.053	2.51e-64	0
POLR1C	2.59e-68	0.318876	0.599	0.203	8.49e-64	0
MAFB	3.13e-68	0.947151	0.77	0.355	1.03e-63	0
C11orf53	3.37e-68	0.492802	0.337	0.047	1.11e-63	0
RRS1	3.84e-68	0.397749	0.561	0.178	1.26e-63	0
DAB2	4.48e-68	0.481743	0.739	0.29	1.47e-63	0
YWHAG	4.71e-68	0.462567	0.888	0.485	1.54e-63	0
AHCYL1	7.87e-68	0.484407	0.832	0.441	2.58e-63	0
NRIP1	8.25e-68	0.528869	0.864	0.458	2.71e-63	0
SCML1	9.07e-68	0.40626	0.663	0.257	2.98e-63	0
ETV3	1.55e-67	0.54746	0.647	0.25	5.1e-63	0
B4GALT1	4.07e-67	0.585399	0.888	0.5	1.34e-62	0
AKR1C1	6.55e-67	1.34083	0.459	0.122	2.15e-62	0
ZNF667	7.77e-67	0.369304	0.451	0.111	2.55e-62	0
UCK2	1e-66	0.351185	0.497	0.14	3.29e-62	0
GCLM	1.28e-66	0.525252	0.776	0.351	4.21e-62	0
HNRNPAB	1.6e-66	0.535118	0.946	0.685	5.24e-62	0
EXT1	1.64e-66	0.437706	0.549	0.18	5.39e-62	0
CPNE8	1.65e-66	0.369435	0.491	0.127	5.41e-62	0
ACSL3	1.86e-66	0.490961	0.874	0.475	6.11e-62	0
RELT	2.71e-66	0.308104	0.523	0.151	8.88e-62	0
NIP7	3.95e-66	0.400768	0.715	0.302	1.3e-61	0
SGCE	6.6e-66	0.280393	0.691	0.236	2.17e-61	0
TMEM88	1.42e-65	0.320187	0.451	0.112	4.66e-61	0
COQ10B	1.52e-65	0.440851	0.848	0.459	4.98e-61	0
RCN3	1.71e-65	0.314087	0.595	0.178	5.62e-61	0
RASSF8	1.83e-65	0.517003	0.697	0.305	6.01e-61	0
ST3GAL1	1.9e-65	0.443836	0.675	0.261	6.23e-61	0
TNC	2.3e-65	1.06429	0.429	0.103	7.56e-61	0
YBX1	2.34e-65	0.444012	0.988	0.867	7.67e-61	0
CPXM1	2.5e-65	0.346824	0.561	0.157	8.2e-61	0
MLF1	4.15e-65	0.631166	0.752	0.367	1.36e-60	0
REL	5.84e-65	0.495554	0.946	0.609	1.92e-60	0
ITGAV	1.32e-64	0.457712	0.83	0.425	4.33e-60	0
SNORD113	1.57e-64	0.34248	0.363	0.062	5.15e-60	0
SLC7A8	2.56e-64	0.479305	0.555	0.185	8.39e-60	0
TFAM	3.92e-64	0.4609	0.782	0.418	1.29e-59	0
PLEKHH2	4.05e-64	0.343776	0.639	0.218	1.33e-59	0
TPBG	4.33e-64	0.519882	0.697	0.301	1.42e-59	0
MMP14	1.06e-63	0.326961	0.571	0.18	3.48e-59	0
PXDC1	1.22e-63	0.49613	0.784	0.37	4.01e-59	0
MRC2	1.28e-63	0.305695	0.683	0.228	4.21e-59	0
COL5A1	1.59e-63	0.308525	0.541	0.153	5.21e-59	0
BICC1	2.27e-63	0.368658	0.683	0.227	7.44e-59	0
YES1	2.83e-63	0.373517	0.796	0.387	9.28e-59	0
AL035610.1	2.87e-63	0.282041	0.325	0.047	9.43e-59	0
HNRNPH3	3.2e-63	0.489166	0.934	0.597	1.05e-58	0
ENPP2	3.66e-63	0.265254	0.483	0.118	1.2e-58	0
HECTD2	6.24e-63	0.374207	0.489	0.144	2.05e-58	0
LIF	6.94e-63	0.759345	0.511	0.153	2.28e-58	0
ABI3BP	7.82e-63	0.291687	0.631	0.204	2.57e-58	0
C16orf52	9.1e-63	0.411558	0.653	0.27	2.99e-58	0
CAMSAP2	2.33e-62	0.365732	0.673	0.277	7.65e-58	0
SSTR2	2.41e-62	0.328858	0.273	0.029	7.9e-58	0
TUBB2B	2.66e-62	0.355387	0.409	0.09	8.74e-58	0
MMP19	3.08e-62	0.357953	0.487	0.125	1.01e-57	0
EIF3B	4e-62	0.441939	0.85	0.457	1.31e-57	0
S1PR3	4.02e-62	0.336858	0.389	0.083	1.32e-57	0
KAZN	4.14e-62	0.413667	0.511	0.162	1.36e-57	0
RP6-99M1.2	6.01e-62	0.427683	0.539	0.166	1.97e-57	0
PA2G4	6.64e-62	0.523255	0.916	0.616	2.18e-57	0
TNFRSF4	7.17e-62	0.433607	0.369	0.069	2.35e-57	0
MAML2	7.71e-62	0.456751	0.703	0.306	2.53e-57	0
EIF5A	8.01e-62	0.442763	0.948	0.617	2.63e-57	0
MAP4K4	1.12e-61	0.45695	0.832	0.421	3.66e-57	0
NDRG1	1.78e-61	0.378359	0.731	0.308	5.85e-57	0
CCL2	1.91e-61	0.640517	0.768	0.359	6.28e-57	0
LRP12	2.32e-61	0.269854	0.411	0.093	7.62e-57	0
PLSCR1	2.5e-61	0.513643	0.846	0.452	8.2e-57	0
TSHZ3	4.19e-61	0.26852	0.395	0.082	1.37e-56	0
TNFRSF12A	4.28e-61	0.577946	0.95	0.541	1.4e-56	0
CREB5	4.61e-61	0.460127	0.617	0.23	1.51e-56	0
GRPEL1	4.63e-61	0.428399	0.804	0.418	1.52e-56	0
BRIX1	7.58e-61	0.424239	0.735	0.352	2.49e-56	0
OLFML3	9.26e-61	0.26421	0.687	0.217	3.04e-56	0
MCL1	1.05e-60	0.561233	0.986	0.798	3.45e-56	0
TEX10	1.1e-60	0.312752	0.511	0.162	3.6e-56	0
ITGB1	1.87e-60	0.412055	0.968	0.696	6.15e-56	0
NOP56	2.28e-60	0.520596	0.828	0.454	7.49e-56	0
PPP1R15B	3.68e-60	0.388673	0.824	0.425	1.21e-55	0
RHOBTB3	4.15e-60	0.539351	0.707	0.3	1.36e-55	0
GNL2	4.79e-60	0.400346	0.794	0.402	1.57e-55	0
ABL1	6.17e-60	0.399458	0.585	0.213	2.03e-55	0
HSPD1	7.65e-60	0.500495	0.978	0.773	2.51e-55	0
ID3	1.09e-59	0.714318	0.826	0.408	3.58e-55	0
TOMM40	1.16e-59	0.418581	0.671	0.296	3.8e-55	0
PEAK1	1.18e-59	0.361306	0.613	0.231	3.88e-55	0
COL6A6	1.64e-59	0.301938	0.425	0.099	5.39e-55	0
LAMA2	2.37e-59	0.267215	0.627	0.206	7.77e-55	0
TUBB6	3.37e-59	0.351354	0.768	0.349	1.11e-54	0
HSPH1	4.8e-59	0.553373	0.932	0.587	1.58e-54	0
JARID2	5.03e-59	0.481168	0.641	0.262	1.65e-54	0
WBP5	5.25e-59	0.430467	0.796	0.397	1.72e-54	0
ITPRIPL2	8.39e-59	0.519589	0.671	0.312	2.75e-54	0
GPM6B	9.32e-59	0.449626	0.589	0.216	3.06e-54	0
MT2P1	1.14e-58	0.307271	0.483	0.133	3.75e-54	0
ILF2	3.03e-58	0.445661	0.926	0.573	9.94e-54	0
TAF13	3.91e-58	0.31998	0.591	0.233	1.28e-53	0
MLTK	5.59e-58	0.342917	0.679	0.295	1.83e-53	0
FIGF	5.99e-58	0.289318	0.489	0.129	1.97e-53	0
ETF1	7.76e-58	0.390855	0.926	0.602	2.55e-53	0
EIF1AX	7.9e-58	0.447344	0.876	0.508	2.59e-53	0
EGLN1	9.16e-58	0.329623	0.575	0.205	3.01e-53	0
GNL3	1.25e-57	0.487936	0.872	0.519	4.09e-53	0
MT1E	1.35e-57	0.483077	0.846	0.437	4.43e-53	0
HSPE1	2.14e-57	0.466951	0.98	0.743	7.01e-53	0
PSMG1	2.52e-57	0.380784	0.625	0.27	8.29e-53	0
UTP3	3.8e-57	0.370503	0.733	0.352	1.25e-52	0
RRP1B	4.16e-57	0.370302	0.591	0.232	1.37e-52	0
IER3	4.97e-57	0.9796	0.95	0.65	1.63e-52	0
FAM180A	5.99e-57	0.504129	0.359	0.075	1.97e-52	0
RP11-274J7.2	7.2e-57	0.310355	0.393	0.095	2.36e-52	0
BZW2	7.57e-57	0.391833	0.747	0.373	2.48e-52	0
GART	7.65e-57	0.332991	0.627	0.268	2.51e-52	0
RP11-373L24.1	9.47e-57	0.351575	0.669	0.263	3.11e-52	0
EMILIN2	1.05e-56	0.300433	0.595	0.198	3.44e-52	0
LAMA4	1.24e-56	0.294542	0.625	0.209	4.08e-52	0
EPB41L2	1.37e-56	0.343256	0.838	0.409	4.5e-52	0
TGFB2	1.44e-56	0.31362	0.409	0.102	4.72e-52	0
ZNF800	1.66e-56	0.376405	0.778	0.394	5.44e-52	0
NINJ1	2.18e-56	0.440136	0.794	0.388	7.14e-52	0
C16orf72	2.26e-56	0.369382	0.625	0.264	7.43e-52	0
CLEC11A	2.35e-56	0.336477	0.629	0.252	7.72e-52	0
CKAP4	2.81e-56	0.37974	0.659	0.293	9.23e-52	0
HAND2-AS1	2.95e-56	0.251714	0.295	0.044	9.68e-52	0
TNFAIP2	3.28e-56	0.417902	0.774	0.345	1.08e-51	0
RBM8A	4.32e-56	0.46144	0.966	0.707	1.42e-51	0
CXCL3	4.41e-56	1.20384	0.613	0.265	1.45e-51	0
HMGA1	4.85e-56	0.423572	0.697	0.315	1.59e-51	0
PROS1	7.38e-56	0.288972	0.573	0.187	2.42e-51	0
RBFOX2	7.4e-56	0.361101	0.665	0.296	2.43e-51	0
PGM3	8.08e-56	0.418034	0.659	0.295	2.65e-51	0
RP11-553L6.5	8.69e-56	0.310683	0.573	0.205	2.85e-51	0
FST	9.15e-56	0.881829	0.465	0.136	3e-51	0
EIF1B	1.02e-55	0.59912	0.924	0.638	3.35e-51	0
MSX1	1.06e-55	0.43175	0.569	0.189	3.48e-51	0
ZFP36L1	1.1e-55	0.57134	0.968	0.714	3.62e-51	0
INSIG1	1.32e-55	0.386031	0.754	0.346	4.34e-51	0
FOXK2	1.38e-55	0.37466	0.615	0.255	4.54e-51	0
SPG20	1.78e-55	0.422504	0.832	0.47	5.84e-51	0
CYCS	1.79e-55	0.436194	0.968	0.689	5.88e-51	0
CCDC92	2.01e-55	0.397479	0.515	0.186	6.59e-51	0
CLEC2B	2.4e-55	1.01094	0.796	0.402	7.88e-51	0
LRRC59	2.82e-55	0.377319	0.858	0.468	9.26e-51	0
ANKRD20A11P	4.71e-55	0.262402	0.371	0.08	1.55e-50	0
EIF5B	6.41e-55	0.488076	0.938	0.671	2.1e-50	0
ARHGEF40	7.49e-55	0.343766	0.481	0.151	2.46e-50	0
FNDC3B	7.81e-55	0.389913	0.822	0.451	2.56e-50	0
PLTP	1.3e-54	0.338747	0.669	0.252	4.28e-50	0
ICAM1	1.58e-54	0.518918	0.721	0.331	5.18e-50	0
COPS8	1.9e-54	0.419809	0.691	0.326	6.24e-50	0
JMJD1C	2.3e-54	0.628339	0.936	0.7	7.56e-50	0
TAF9	2.4e-54	0.408541	0.874	0.532	7.87e-50	0
BLOC1S6	2.64e-54	0.434906	0.796	0.449	8.67e-50	0
CCND2	3.27e-54	0.311223	0.8	0.344	1.07e-49	0
A4GALT	4.79e-54	0.265522	0.395	0.095	1.57e-49	0
HNRNPA0	5.16e-54	0.39904	0.948	0.681	1.69e-49	0
LMO4	5.28e-54	0.550556	0.76	0.396	1.73e-49	0
MDK	6.43e-54	0.346293	0.822	0.388	2.11e-49	0
PUS7	6.57e-54	0.343804	0.515	0.185	2.15e-49	0
THBS1	7.79e-54	0.506601	0.737	0.356	2.56e-49	0
2020-09-11	1.26e-53	0.451654	0.794	0.409	4.14e-49	0
WDR74	1.3e-53	0.324314	0.653	0.281	4.28e-49	0
NAP1L1	1.31e-53	0.444611	0.984	0.817	4.31e-49	0
DCUN1D5	1.41e-53	0.336522	0.617	0.259	4.63e-49	0
PTX3	1.49e-53	1.48193	0.467	0.151	4.88e-49	0
INPP1	1.87e-53	0.316691	0.619	0.262	6.13e-49	0
DNTTIP2	1.87e-53	0.416545	0.92	0.58	6.15e-49	0
DNAJA1	2.59e-53	0.418982	0.99	0.837	8.5e-49	0
XYLT1	2.76e-53	0.279874	0.399	0.102	9.07e-49	0
BYSL	2.98e-53	0.264114	0.439	0.132	9.77e-49	0
MT-RNR1	3.16e-53	0.36762	1	0.994	1.04e-48	0
KIAA0020	5.06e-53	0.41174	0.828	0.456	1.66e-48	0
SOCS2	5.77e-53	0.390233	0.515	0.178	1.89e-48	0
RP4-659J6.2	7.8e-53	0.428465	0.419	0.119	2.56e-48	0
ARHGEF2	9.79e-53	0.327655	0.607	0.248	3.21e-48	0
RAPH1	1.05e-52	0.326045	0.583	0.232	3.43e-48	0
KIF21A	1.25e-52	0.49049	0.605	0.261	4.11e-48	0
EIF4E	1.36e-52	0.656133	0.715	0.34	4.45e-48	0
ZNF703	1.69e-52	0.306876	0.495	0.156	5.54e-48	0
2020-03-03	2.04e-52	0.360799	0.455	0.14	6.71e-48	0
SNHG15	3.91e-52	0.405138	0.784	0.415	1.28e-47	0
DUSP6	4.84e-52	0.493438	0.515	0.18	1.59e-47	0
CCDC59	6.94e-52	0.36685	0.858	0.52	2.28e-47	0
DHX33	1.34e-51	0.271345	0.473	0.157	4.39e-47	0
PNPLA8	1.68e-51	0.484586	0.85	0.537	5.5e-47	0
RHOQ	1.69e-51	0.600685	0.762	0.42	5.54e-47	0
DHX36	2.43e-51	0.419249	0.906	0.618	7.96e-47	0
SNRPB	2.97e-51	0.379211	0.978	0.723	9.73e-47	0
TXNRD1	4.26e-51	0.597068	0.806	0.437	1.4e-46	0
GCH1	5.14e-51	0.320585	0.513	0.184	1.69e-46	0
PPTC7	5.95e-51	0.313908	0.655	0.29	1.95e-46	0
RCC2	7.14e-51	0.327114	0.581	0.24	2.34e-46	0
FOXO3	7.42e-51	0.381785	0.754	0.388	2.44e-46	0
UBB	1.11e-50	0.391746	0.994	0.91	3.64e-46	0
DOT1L	1.32e-50	0.295359	0.481	0.167	4.33e-46	0
MLLT11	1.33e-50	0.334088	0.341	0.075	4.35e-46	0
TSR1	2.17e-50	0.357083	0.643	0.292	7.12e-46	0
EIF2S1	2.58e-50	0.353235	0.804	0.441	8.46e-46	0
ZDHHC9	2.68e-50	0.349503	0.499	0.185	8.78e-46	0
NFE2L2	2.68e-50	0.443157	0.962	0.698	8.79e-46	0
TXLNG	2.7e-50	0.38782	0.754	0.398	8.87e-46	0
FAM198B	3.92e-50	0.338301	0.509	0.174	1.29e-45	0
HES4	5.38e-50	0.494104	0.659	0.305	1.76e-45	0
PPA1	8.62e-50	0.499336	0.916	0.599	2.83e-45	0
DENND5A	1.19e-49	0.295468	0.559	0.223	3.9e-45	0
CALU	1.83e-49	0.373471	0.812	0.456	6.02e-45	0
JAK1	1.94e-49	0.387193	0.958	0.773	6.36e-45	0
CRY1	2.36e-49	0.330115	0.677	0.335	7.74e-45	0
GABPB1	3.01e-49	0.31042	0.543	0.212	9.87e-45	0
DKC1	3.01e-49	0.394938	0.675	0.332	9.89e-45	0
ZBTB20	4.63e-49	0.31874	0.729	0.355	1.52e-44	0
DDX18	5.09e-49	0.434605	0.882	0.598	1.67e-44	0
SLC3A2	1.25e-48	0.494261	0.958	0.66	4.11e-44	0
PFKFB3	1.61e-48	0.342295	0.729	0.342	5.29e-44	0
EIF3A	1.63e-48	0.384723	0.964	0.716	5.34e-44	0
PDE4B	2.44e-48	0.433311	0.808	0.399	8e-44	0
FERMT2	2.47e-48	0.315747	0.826	0.437	8.1e-44	0
MAFG	3.64e-48	0.339962	0.766	0.391	1.19e-43	0
CHD1	3.67e-48	0.428378	0.966	0.705	1.21e-43	0
USP10	3.75e-48	0.320997	0.667	0.332	1.23e-43	0
PLAGL1	5.03e-48	0.325426	0.613	0.261	1.65e-43	0
MAGI2-AS3	5.48e-48	0.322689	0.527	0.187	1.8e-43	0
ATP2A2	6.88e-48	0.393752	0.812	0.471	2.26e-43	0
MSANTD3	7.59e-48	0.269025	0.479	0.166	2.49e-43	0
PTRF	1.2e-47	0.40538	0.862	0.428	3.94e-43	0
TSPAN5	1.24e-47	0.374962	0.531	0.198	4.06e-43	0
DDX24	1.36e-47	0.348275	0.98	0.827	4.46e-43	0
IFITM3	1.7e-47	0.36957	0.982	0.666	5.59e-43	0
SIPA1L2	1.75e-47	0.316579	0.423	0.13	5.76e-43	0
SNHG16	3.5e-47	0.313435	0.84	0.474	1.15e-42	0
NUP153	7.26e-47	0.328075	0.711	0.374	2.38e-42	0
ATP6V0A1	1.15e-46	0.376873	0.521	0.218	3.77e-42	0
DDX58	1.75e-46	0.30787	0.495	0.175	5.74e-42	0
BACH1	1.78e-46	0.343472	0.741	0.412	5.85e-42	0
TMEM41B	2.14e-46	0.333005	0.617	0.28	7.03e-42	0
TMEM70	2.17e-46	0.284714	0.667	0.313	7.13e-42	0
RB1CC1	2.73e-46	0.442577	0.88	0.568	8.97e-42	0
WBP4	3.3e-46	0.383294	0.637	0.313	1.08e-41	0
SMARCA1	3.45e-46	0.362257	0.639	0.304	1.13e-41	0
SPRED1	5.68e-46	0.284694	0.551	0.223	1.86e-41	0
IRF2BP2	6.06e-46	0.377714	0.852	0.509	1.99e-41	0
SPIRE1	6.08e-46	0.257207	0.511	0.201	1.99e-41	0
CALD1	7.13e-46	0.296025	0.988	0.519	2.34e-41	0
COPS2	8.78e-46	0.359768	0.784	0.465	2.88e-41	0
CDKN1A	8.94e-46	0.290938	0.94	0.56	2.93e-41	0
CD276	9.15e-46	0.293061	0.519	0.201	3e-41	0
DDX10	1.2e-45	0.303555	0.555	0.233	3.94e-41	0
RBBP6	1.38e-45	0.382403	0.912	0.562	4.52e-41	0
LRRFIP1	1.42e-45	0.41981	0.964	0.708	4.65e-41	0
RIPK2	1.75e-45	0.392081	0.603	0.288	5.75e-41	0
PDCD5	3.26e-45	0.397601	0.856	0.525	1.07e-40	0
YWHAE	4.15e-45	0.350873	0.98	0.735	1.36e-40	0
AMOTL1	4.32e-45	0.266404	0.391	0.114	1.42e-40	0
PABPC4	5.81e-45	0.33309	0.868	0.516	1.91e-40	0
UBE2N	6.27e-45	0.313783	0.852	0.506	2.06e-40	0
STIP1	7.76e-45	0.363524	0.733	0.399	2.55e-40	0
LARP4	7.87e-45	0.288387	0.685	0.349	2.58e-40	0
DNAJB9	8.14e-45	0.384315	0.743	0.392	2.67e-40	0
UBA2	8.99e-45	0.267369	0.812	0.465	2.95e-40	0
ODC1	1.05e-44	0.37456	0.735	0.375	3.44e-40	0
BCCIP	1.2e-44	0.333965	0.685	0.337	3.94e-40	0
CNBP	1.56e-44	0.342315	0.972	0.78	5.12e-40	0
WDR3	1.85e-44	0.260034	0.467	0.169	6.06e-40	0
EFHD2	2.69e-44	0.290958	0.78	0.402	8.84e-40	0
TNFAIP8	2.87e-44	0.395854	0.663	0.299	9.42e-40	0
TMED5	2.88e-44	0.302659	0.78	0.441	9.46e-40	0
FBXO30	3.52e-44	0.314117	0.439	0.153	1.16e-39	0
CCT2	3.91e-44	0.342124	0.912	0.61	1.28e-39	0
IPO5	4.07e-44	0.309843	0.681	0.366	1.33e-39	0
MICAL2	5.41e-44	0.260736	0.357	0.097	1.78e-39	0
TMEM165	6.36e-44	0.376541	0.888	0.571	2.09e-39	0
LMCD1	9.64e-44	0.609628	0.449	0.162	3.16e-39	0
FBL	1.26e-43	0.344272	0.788	0.452	4.15e-39	0
TCP1	1.3e-43	0.35221	0.856	0.539	4.26e-39	0
NOP58	1.49e-43	0.316537	0.834	0.501	4.87e-39	0
PRDX6	1.75e-43	0.359269	0.93	0.67	5.75e-39	0
VCL	2.26e-43	0.353535	0.806	0.45	7.41e-39	0
UBE3A	2.28e-43	0.329288	0.858	0.528	7.49e-39	0
U2AF1	2.33e-43	0.345542	0.984	0.767	7.63e-39	0
SNX9	2.78e-43	0.370851	0.864	0.548	9.14e-39	0
MFSD2A	3.59e-43	0.282446	0.365	0.106	1.18e-38	0
HNRNPC	3.6e-43	0.340858	0.954	0.741	1.18e-38	0
UGDH	4.38e-43	0.293384	0.768	0.376	1.44e-38	0
UTP18	9.16e-43	0.270249	0.631	0.295	3.01e-38	0
KCNE4	9.46e-43	0.712019	0.413	0.137	3.1e-38	0
TRIM47	2.1e-42	0.333173	0.483	0.193	6.91e-38	0
CNOT2	2.75e-42	0.459195	0.737	0.42	9.01e-38	0
NOL10	4e-42	0.256112	0.577	0.261	1.31e-37	0
KLF9	4.99e-42	0.257553	0.842	0.454	1.64e-37	0
NBPF10	5.41e-42	0.31113	0.653	0.324	1.78e-37	0
DYRK3	5.5e-42	0.262232	0.449	0.162	1.81e-37	0
PCGF5	5.83e-42	0.296343	0.697	0.358	1.91e-37	0
EMP3	6.63e-42	0.29133	0.898	0.524	2.18e-37	0
CDV3	8.91e-42	0.365837	0.936	0.701	2.92e-37	0
ARHGAP21	9.13e-42	0.347268	0.754	0.436	3e-37	0
HNRNPU	9.38e-42	0.351398	0.974	0.792	3.08e-37	0
YWHAQ	9.52e-42	0.366746	0.92	0.627	3.12e-37	0
TAF4B	1.02e-41	0.2702	0.447	0.163	3.34e-37	0
SRM	1.04e-41	0.289535	0.673	0.332	3.41e-37	0
GULP1	1.34e-41	0.27124	0.453	0.155	4.41e-37	0
USP7	1.9e-41	0.308278	0.794	0.479	6.24e-37	0
ERCC1	2.26e-41	0.323331	0.701	0.369	7.42e-37	0
PARP14	3.52e-41	0.384645	0.721	0.4	1.16e-36	0
ADD3	3.67e-41	0.250478	0.788	0.4	1.21e-36	0
PXK	4.83e-41	0.272406	0.481	0.187	1.58e-36	0
RRP9	5.18e-41	0.2594	0.419	0.147	1.7e-36	0
ARFGAP3	6.91e-41	0.345946	0.856	0.536	2.27e-36	0
PLEKHM2	7.5e-41	0.264575	0.589	0.272	2.46e-36	0
SNHG17	7.84e-41	0.256184	0.593	0.274	2.57e-36	0
BASP1	1.08e-40	0.30199	0.671	0.302	3.55e-36	0
SRFBP1	1.28e-40	0.298214	0.685	0.346	4.21e-36	0
DDX5	1.65e-40	0.31799	0.994	0.935	5.41e-36	0
PGRMC1	1.8e-40	0.371391	0.836	0.501	5.92e-36	0
UBE2G2	2.1e-40	0.313046	0.637	0.332	6.91e-36	0
PNRC1	2.21e-40	0.410535	0.99	0.91	7.24e-36	0
IFT57	2.46e-40	0.279725	0.697	0.373	8.09e-36	0
SRRM2	2.87e-40	0.310377	0.982	0.851	9.42e-36	0
PER2	3.47e-40	0.290927	0.723	0.382	1.14e-35	0
CNN3	3.83e-40	0.32478	0.888	0.526	1.26e-35	0
FGF7	4.16e-40	0.557851	0.487	0.178	1.36e-35	0
FCGRT	5.91e-40	0.275179	0.902	0.565	1.94e-35	0
UTP23	7.12e-40	0.292208	0.603	0.299	2.34e-35	0
IMPAD1	7.86e-40	0.252002	0.587	0.282	2.58e-35	0
PRDM2	9.69e-40	0.334641	0.802	0.488	3.18e-35	0
SLC20A1	1.13e-39	0.274466	0.689	0.356	3.72e-35	0
YTHDF2	1.24e-39	0.308435	0.836	0.517	4.07e-35	0
REEP5	1.47e-39	0.442569	0.928	0.667	4.84e-35	0
LAPTM4A	2.18e-39	0.297052	0.982	0.723	7.14e-35	0
EPB41L4A-AS1	2.29e-39	0.307576	0.852	0.51	7.52e-35	0
AGO3	3.64e-39	0.346527	0.689	0.382	1.2e-34	0
BAZ1A	8.39e-39	0.336712	0.942	0.651	2.75e-34	0
WIPI1	8.96e-39	0.281381	0.481	0.199	2.94e-34	0
UBE2Z	2e-38	0.305117	0.643	0.342	6.57e-34	0
CASC7	2.15e-38	0.25917	0.699	0.364	7.06e-34	0
PTPN1	2.89e-38	0.454335	0.766	0.449	9.48e-34	0
UBE2S	3.55e-38	0.303243	0.739	0.415	1.17e-33	0
QKI	3.63e-38	0.28046	0.864	0.544	1.19e-33	0
NASP	3.78e-38	0.314259	0.908	0.64	1.24e-33	0
ABCF1	4.15e-38	0.303636	0.842	0.546	1.36e-33	0
TCEB1	4.16e-38	0.349022	0.896	0.629	1.36e-33	0
GLS	5.17e-38	0.297335	0.87	0.567	1.7e-33	0
SLC19A2	5.57e-38	0.295868	0.529	0.227	1.83e-33	0
NAA15	5.61e-38	0.27954	0.699	0.387	1.84e-33	0
FLNC	1.12e-37	0.252922	0.269	0.06	3.68e-33	0
COPRS	1.31e-37	0.250541	0.647	0.333	4.3e-33	0
TUBA1C	1.56e-37	0.361715	0.824	0.501	5.13e-33	0
SYNCRIP	1.84e-37	0.322278	0.892	0.592	6.04e-33	0
EIF2AK2	1.96e-37	0.283646	0.739	0.423	6.43e-33	0
SLC35F2	2.42e-37	0.282224	0.359	0.123	7.93e-33	0
FNBP4	2.65e-37	0.317147	0.898	0.629	8.7e-33	0
PPIL4	3.57e-37	0.285494	0.84	0.539	1.17e-32	0
TCEB3	4.01e-37	0.254383	0.605	0.309	1.32e-32	0
IARS	4.75e-37	0.286847	0.577	0.283	1.56e-32	0
MESDC1	6.24e-37	0.259322	0.501	0.219	2.05e-32	0
CDK6	8.54e-37	0.255534	0.467	0.185	2.8e-32	0
HK2	1.29e-36	0.254943	0.311	0.091	4.23e-32	0
HLA-E	1.55e-36	0.320409	0.974	0.838	5.09e-32	0
RASD1	1.74e-36	0.46798	0.687	0.351	5.72e-32	0
PEG10	2.04e-36	0.290788	0.449	0.166	6.69e-32	0
SDC2	3.74e-36	0.251749	0.571	0.255	1.23e-31	0
IFRD2	4.48e-36	0.26413	0.493	0.217	1.47e-31	0
DYNC2H1	4.95e-36	0.251025	0.465	0.19	1.63e-31	0
PNRC2	5.8e-36	0.329365	0.892	0.579	1.9e-31	0
TXN	6.32e-36	0.479542	0.98	0.784	2.07e-31	0
RIF1	7.2e-36	0.280554	0.788	0.488	2.36e-31	0
HOOK3	7.21e-36	0.28957	0.79	0.473	2.37e-31	0
H2AFZ	8.42e-36	0.453444	0.956	0.76	2.76e-31	0
ANKRD11	9.63e-36	0.29563	0.936	0.671	3.16e-31	0
TLE4	1.15e-35	0.349719	0.699	0.377	3.78e-31	0
NIN	1.75e-35	0.297621	0.585	0.288	5.73e-31	0
VIM	2.06e-35	0.36993	1	0.858	6.77e-31	0
CLCF1	2.76e-35	0.256869	0.455	0.179	9.07e-31	0
SBDS	3.47e-35	0.323497	0.95	0.683	1.14e-30	0
MAP1LC3A	4.32e-35	0.262457	0.653	0.354	1.42e-30	0
CREB3L2	6.39e-35	0.283656	0.527	0.245	2.1e-30	0
C17orf96	7.16e-35	0.268408	0.363	0.127	2.35e-30	0
RTN4	9.1e-35	0.381809	0.964	0.732	2.99e-30	0
SLC16A7	9.55e-35	0.258993	0.317	0.091	3.14e-30	0
DCBLD2	9.79e-35	0.254222	0.463	0.196	3.21e-30	0
MAP3K4	1.34e-34	0.321092	0.527	0.25	4.41e-30	0
DUSP1	1.58e-34	0.29898	0.932	0.656	5.18e-30	0
LGALS3	3.97e-34	0.287798	0.98	0.781	1.3e-29	0
RASL11A	4.72e-34	0.259656	0.415	0.159	1.55e-29	0
NR4A1	4.8e-34	0.273827	0.774	0.434	1.58e-29	0
MIR22HG	9.39e-34	0.286543	0.852	0.502	3.08e-29	0
CCT5	1.56e-33	0.282157	0.864	0.548	5.11e-29	0
SLC9A1	2.26e-33	0.253842	0.401	0.156	7.43e-29	0
ZFAND5	2.41e-33	0.34139	0.916	0.659	7.91e-29	0
SLK	2.58e-33	0.316738	0.836	0.547	8.48e-29	0
CCT3	2.73e-33	0.29112	0.888	0.563	8.97e-29	0
KPNA2	8.06e-33	0.29527	0.703	0.41	2.64e-28	0
RPL23	1.12e-32	0.250699	0.994	0.955	3.66e-28	0
USP12	1.32e-32	0.282451	0.743	0.447	4.35e-28	0
KCNQ1OT1	1.43e-32	0.48334	0.78	0.467	4.69e-28	0
NGFRAP1	1.82e-32	0.258978	0.766	0.443	5.98e-28	0
TFRC	1.83e-32	0.256155	0.575	0.296	5.99e-28	0
RANBP2	2.04e-32	0.308679	0.752	0.447	6.69e-28	0
TSC22D1	2.2e-32	0.437562	0.82	0.497	7.23e-28	0
CRABP2	2.28e-32	0.287141	0.77	0.417	7.48e-28	0
POLR3D	2.71e-32	0.26208	0.469	0.218	8.89e-28	0
CENPW	2.86e-32	0.351147	0.331	0.113	9.38e-28	0
IGFBP2	3.3e-32	0.297158	0.435	0.176	1.08e-27	0
CD81	3.5e-32	0.253933	0.98	0.79	1.15e-27	0
CAMK2N1	3.83e-32	0.325764	0.705	0.384	1.26e-27	0
PRPF40A	6.11e-32	0.275922	0.888	0.616	2e-27	0
UBE2D1	6.47e-32	0.281518	0.653	0.382	2.12e-27	0
RRP15	7.98e-32	0.29738	0.627	0.342	2.62e-27	0
ISCA1	1.05e-31	0.255158	0.695	0.4	3.43e-27	0
SON	2.25e-31	0.28053	0.988	0.822	7.38e-27	0
TWISTNB	3.54e-31	0.273471	0.603	0.324	1.16e-26	0
MED13	3.55e-31	0.257333	0.776	0.497	1.16e-26	0
SQSTM1	3.56e-31	0.294707	0.992	0.814	1.17e-26	0
UFM1	4.72e-31	0.294967	0.812	0.533	1.55e-26	0
TUBB4B	7.95e-31	0.335135	0.982	0.715	2.61e-26	0
RPL4	1.15e-30	0.258939	0.978	0.806	3.77e-26	0
TCEAL7	2.07e-30	0.287036	0.319	0.102	6.81e-26	0
C12orf57	2.79e-30	0.260529	0.926	0.673	9.16e-26	0
UBL3	3.98e-30	0.29082	0.762	0.477	1.31e-25	0
CTC-444N24.11	5.37e-30	0.327714	0.555	0.291	1.76e-25	0
IL8	6.21e-30	0.93641	0.515	0.289	2.04e-25	0
IFI6	7.48e-30	0.253517	0.559	0.268	2.46e-25	0
HNRNPF	8.77e-30	0.272798	0.956	0.729	2.88e-25	0
RLF	9.57e-30	0.251921	0.699	0.414	3.14e-25	0
PRKAR1A	1.12e-29	0.370866	0.79	0.526	3.69e-25	0
AHI1	1.5e-29	0.273941	0.786	0.494	4.92e-25	0
GADD45A	1.61e-29	0.454629	0.707	0.434	5.3e-25	0
RP3-412A9.11	2.52e-29	0.260591	0.906	0.559	8.26e-25	0
NHP2L1	3.14e-29	0.27479	0.924	0.708	1.03e-24	0
UBE2D3	7.45e-29	0.252334	0.958	0.76	2.44e-24	0
HBP1	8.99e-29	0.257518	0.76	0.479	2.95e-24	0
GBP1	9.66e-29	0.389712	0.451	0.205	3.17e-24	0
PRPF4B	1.2e-28	0.269042	0.898	0.661	3.95e-24	0
FKBP1A	3.26e-28	0.258165	0.828	0.561	1.07e-23	0
LUC7L3	3.28e-28	0.272322	0.898	0.651	1.08e-23	0
HSP90AA1	3.47e-28	0.279945	1	0.963	1.14e-23	0
MT1X	4.48e-28	0.442377	0.715	0.446	1.47e-23	0
PSME2	4.57e-28	0.25835	0.802	0.507	1.5e-23	0
WSB1	1.14e-27	0.326929	0.918	0.677	3.74e-23	0
ATF6	1.37e-27	0.282396	0.635	0.362	4.51e-23	0
GLRX5	1.49e-27	0.255529	0.699	0.425	4.9e-23	0
STAT3	2.28e-27	0.275648	0.936	0.69	7.48e-23	0
KPNA4	4.54e-27	0.250662	0.836	0.546	1.49e-22	0
IFIT3	4.67e-27	0.509738	0.381	0.153	1.53e-22	0
NEAT1	5.98e-27	0.280432	0.998	0.904	1.96e-22	0
CSNK1E	7.16e-27	0.265989	0.647	0.394	2.35e-22	0
SFPQ	1.34e-26	0.25395	0.98	0.831	4.4e-22	0
ARC	1.68e-26	0.350793	0.361	0.14	5.5e-22	0
IRF1	2.39e-26	0.319877	0.942	0.704	7.83e-22	0
HNRNPH1	3.06e-26	0.271977	0.956	0.725	1.01e-21	0
CSF1	3.09e-26	0.315404	0.383	0.159	1.01e-21	0
HSPA5	1.11e-25	0.341206	0.958	0.768	3.65e-21	0
PRDX1	6.06e-25	0.27939	0.972	0.754	1.99e-20	0
ELMSAN1	8.28e-25	0.257189	0.589	0.332	2.72e-20	0
DDX3X	1.42e-24	0.277512	0.98	0.776	4.67e-20	0
ZFC3H1	1.83e-24	0.279756	0.711	0.465	6.02e-20	0
KCNK1	5.74e-24	0.272456	0.301	0.118	1.89e-19	0
MTUS1	8.95e-24	0.388496	0.525	0.305	2.94e-19	0
AMD1	1.28e-23	0.279625	0.874	0.602	4.19e-19	0
HDGF	2.88e-23	0.253755	0.786	0.523	9.44e-19	0
YPEL2	1.79e-22	0.279486	0.447	0.229	5.88e-18	0
TSC22D2	5.66e-22	0.258258	0.689	0.433	1.86e-17	0
HIVEP3	4.13e-19	0.317869	0.337	0.164	1.36e-14	0
SLC25A37	2.93e-18	0.347585	0.561	0.347	9.61e-14	0
GLUL	5.16e-17	0.271584	0.772	0.523	1.69e-12	0
LMNA	6.01e-17	0.257607	0.974	0.781	1.97e-12	0
RGS12	1.33e-16	0.863004	0.261	0.122	4.36e-12	0
ANGPTL4	1.53e-14	0.647299	0.435	0.272	5.01e-10	0
NKX3-1	1.54e-14	0.333473	0.259	0.126	5.04e-10	0
ANKRD37	6.62e-14	0.313448	0.321	0.163	2.17e-09	0
IFIT1	6.93e-14	0.356504	0.279	0.13	2.27e-09	0
TFPI2	1.02e-13	0.332474	0.251	0.113	3.34e-09	0
LY6K	1.45e-11	0.2509	0.269	0.144	4.77e-07	0
ID4	8.66e-11	0.40191	0.351	0.214	2.84e-06	0
RASA2	1.44e-07	0.273585	0.461	0.342	0.00472142	0
PLK2	4.59e-06	0.550964	0.441	0.361	0.150705	0
CD2	0	1.95892	0.808	0.017	0	1
TRBC2	4.78e-305	1.89235	0.805	0.019	1.57e-300	1
PTPRC	3e-302	2.77793	0.987	0.095	9.85e-298	1
CCL5	1.09e-296	2.74055	0.84	0.034	3.59e-292	1
SYTL3	2.52e-291	2.12787	0.859	0.044	8.28e-287	1
CD3E	9.93e-276	1.53203	0.703	0.01	3.26e-271	1
CST7	2.96e-264	2.07092	0.78	0.035	9.72e-260	1
CXCR4	1.09e-247	2.22018	0.933	0.116	3.59e-243	1
SPOCK2	2.9e-241	1.53919	0.706	0.027	9.5e-237	1
CD7	5.41e-232	1.77796	0.687	0.03	1.77e-227	1
CD69	3.57e-220	1.70988	0.712	0.04	1.17e-215	1
CD3D	5.52e-210	1.52701	0.572	0.012	1.81e-205	1
PTPRCAP	7.19e-207	1.35331	0.668	0.039	2.36e-202	1
NKG7	2.4e-204	2.19095	0.565	0.014	7.86e-200	1
GIMAP7	3.02e-196	1.38791	0.661	0.04	9.92e-192	1
CD8A	5.5e-195	1.52809	0.524	0.009	1.8e-190	1
SRGN	7.9e-194	2.03841	0.997	0.234	2.59e-189	1
CD96	7.85e-193	1.17593	0.534	0.011	2.58e-188	1
PTPN22	2.51e-191	1.19176	0.581	0.025	8.23e-187	1
CNOT6L	1.08e-187	2.0091	0.933	0.26	3.54e-183	1
HCST	1.22e-187	1.39609	0.693	0.061	3.99e-183	1
RUNX3	2.77e-186	1.47899	0.732	0.076	9.09e-182	1
CYTIP	1.36e-182	1.38021	0.712	0.071	4.47e-178	1
CD48	2.02e-179	1.32482	0.738	0.079	6.62e-175	1
SAMSN1	2.82e-179	1.4151	0.741	0.078	9.25e-175	1
STAT4	6.78e-179	1.30184	0.604	0.04	2.23e-174	1
LCP1	8.78e-178	1.52625	0.792	0.112	2.88e-173	1
ARHGDIB	5.91e-176	1.85153	0.917	0.266	1.94e-171	1
CD3G	6.01e-175	1.18686	0.476	0.009	1.97e-170	1
CD247	3.46e-171	1.1221	0.479	0.011	1.14e-166	1
LEPROTL1	8.88e-169	1.85455	0.847	0.206	2.91e-164	1
CD52	4.78e-167	1.4014	0.649	0.057	1.57e-162	1
SLA	3.64e-166	1.21254	0.54	0.028	1.19e-161	1
IL2RG	5.04e-163	1.17293	0.633	0.06	1.65e-158	1
CTSW	2.2e-159	1.16042	0.457	0.012	7.24e-155	1
B2M	8.7e-157	1.45614	1	0.98	2.85e-152	1
GZMM	6.19e-156	0.996766	0.45	0.013	2.03e-151	1
GZMK	9.31e-154	1.6312	0.412	0.006	3.05e-149	1
EMB	1.41e-153	1.23136	0.604	0.062	4.64e-149	1
AC092580.4	2.13e-152	1.37622	0.45	0.014	6.98e-148	1
GZMA	4.68e-151	1.30414	0.431	0.01	1.54e-146	1
KLRB1	6.77e-150	1.51185	0.45	0.015	2.22e-145	1
HLA-B	2.25e-148	1.57882	1	0.871	7.38e-144	1
HLA-A	2.78e-147	1.51233	1	0.884	9.11e-143	1
IL7R	1.62e-146	2.38332	0.61	0.066	5.31e-142	1
PCED1B-AS1	3.71e-144	1.08241	0.505	0.034	1.22e-139	1
PARP8	9.92e-144	1.25892	0.607	0.074	3.26e-139	1
RNF125	1.96e-142	1.23041	0.613	0.08	6.43e-138	1
TRAC	3.54e-142	1.04304	0.473	0.025	1.16e-137	1
SMAP2	6.97e-142	1.56653	0.831	0.223	2.29e-137	1
FYN	3.2e-138	1.5725	0.879	0.348	1.05e-133	1
BCL11B	1.13e-137	0.855346	0.377	0.006	3.7e-133	1
ARHGAP9	1.37e-137	0.912428	0.441	0.02	4.49e-133	1
IL2RB	2.13e-137	0.836576	0.396	0.01	6.98e-133	1
CD8B	1.49e-136	1.07818	0.367	0.005	4.89e-132	1
GPR65	3.53e-135	1.03091	0.454	0.025	1.16e-130	1
CLEC2D	5.83e-134	1.08225	0.492	0.037	1.91e-129	1
ITK	1.32e-133	0.831814	0.39	0.01	4.35e-129	1
CDC42SE2	8.01e-133	1.37758	0.732	0.171	2.63e-128	1
IKZF1	5.55e-132	1.09767	0.508	0.044	1.82e-127	1
LCK	1.77e-130	0.792794	0.383	0.011	5.82e-126	1
HLA-C	2.99e-130	1.32942	0.994	0.822	9.8e-126	1
FYB	3.01e-130	1.05425	0.505	0.042	9.87e-126	1
TMEM66	5.46e-129	1.83826	0.952	0.731	1.79e-124	1
GZMH	1.98e-126	1.03207	0.335	0.003	6.51e-122	1
BTG1	4.56e-125	1.51269	1	0.887	1.5e-120	1
CREM	7.73e-125	1.93592	0.914	0.475	2.54e-120	1
PRF1	2.23e-123	1.09751	0.348	0.007	7.31e-119	1
CD37	8.65e-123	0.926515	0.594	0.078	2.84e-118	1
STK4	1.72e-122	1.42462	0.853	0.33	5.64e-118	1
CXCR6	2.82e-120	1.02437	0.345	0.008	9.26e-116	1
KLRD1	4.41e-120	1.05518	0.335	0.006	1.45e-115	1
GIMAP4	5.07e-120	1.18081	0.46	0.036	1.66e-115	1
ALOX5AP	3.38e-119	1.05347	0.508	0.051	1.11e-114	1
GZMB	7.88e-119	1.56261	0.345	0.009	2.59e-114	1
TGFB1	1.74e-118	1.38385	0.738	0.216	5.72e-114	1
SH2D1A	1.15e-113	0.841641	0.307	0.004	3.79e-109	1
ARL4C	3.16e-113	1.55467	0.799	0.274	1.04e-108	1
CD53	1.57e-112	0.965232	0.553	0.075	5.14e-108	1
IL32	2.3e-110	1.6611	0.76	0.245	7.56e-106	1
RPS27	1.1e-108	0.739129	1	0.97	3.62e-104	1
XCL1	7.96e-108	1.24907	0.304	0.006	2.61e-103	1
SH2D2A	1.22e-107	0.847708	0.383	0.025	4e-103	1
PPP2R5C	1.12e-105	1.46842	0.799	0.358	3.69e-101	1
STK17B	1.34e-104	1.27151	0.837	0.4	4.38e-100	1
KLRC1	1.02e-103	1.03962	0.297	0.006	3.34e-99	1
RP11-94L15.2	1.27e-103	0.891516	0.348	0.017	4.18e-99	1
RHOH	4.7e-102	0.932015	0.476	0.059	1.54e-97	1
RPL28	8.88e-102	0.732619	1	0.986	2.92e-97	1
SMCHD1	3.8e-101	1.51192	0.885	0.583	1.25e-96	1
LAPTM5	7.35e-101	0.854109	0.604	0.099	2.41e-96	1
SLA2	3.8e-99	0.69932	0.297	0.009	1.25e-94	1
PPP1R16B	1.47e-98	0.66321	0.307	0.011	4.83e-94	1
AIM1	4.03e-98	1.41574	0.642	0.171	1.32e-93	1
ZFP36L2	4.92e-96	1.39783	0.965	0.735	1.61e-91	1
SAMD3	3.2e-95	0.60941	0.256	0.003	1.05e-90	1
IQGAP2	4.06e-95	1.28701	0.728	0.266	1.33e-90	1
AKNA	6.5e-95	1.1175	0.53	0.102	2.13e-90	1
RGS1	6.36e-94	1.32503	0.502	0.074	2.09e-89	1
ITGA4	3.05e-93	1.12894	0.594	0.146	1e-88	1
CORO1A	9.98e-93	0.787693	0.396	0.04	3.28e-88	1
PEBP1P3	9.75e-92	0.695823	0.304	0.014	3.2e-87	1
EVI2B	3.41e-90	0.804742	0.431	0.054	1.12e-85	1
S1PR4	6.68e-90	0.602543	0.297	0.014	2.19e-85	1
TUBA4A	3.12e-89	1.21016	0.55	0.12	1.03e-84	1
MALAT1	6.24e-89	0.577089	1	0.99	2.05e-84	1
CCDC64	9.05e-88	0.825038	0.332	0.024	2.97e-83	1
FAM177A1	6.24e-87	1.63277	0.812	0.505	2.05e-82	1
MATK	2.14e-86	0.664833	0.281	0.012	7.02e-82	1
ARAP2	2.87e-86	1.16321	0.613	0.178	9.42e-82	1
GNG2	1.97e-85	1.048	0.502	0.098	6.46e-81	1
WIPF1	5.58e-85	1.0783	0.639	0.206	1.83e-80	1
PBX4	7.17e-85	0.73821	0.339	0.029	2.35e-80	1
RPS29	5.06e-84	0.709192	0.994	0.917	1.66e-79	1
TMSB4X	1.64e-83	0.932594	0.994	0.943	5.37e-79	1
P2RY10	1.3e-82	0.608216	0.284	0.015	4.27e-78	1
APOBEC3G	8.39e-82	1.02608	0.428	0.067	2.75e-77	1
ACAP1	2.05e-81	0.73381	0.393	0.051	6.73e-77	1
STK17A	7.01e-81	1.16241	0.789	0.435	2.3e-76	1
CRTAM	7.76e-81	1.11954	0.259	0.01	2.55e-76	1
CALM1	1.49e-80	0.884962	0.971	0.903	4.89e-76	1
PTPN7	3.85e-80	0.703175	0.307	0.023	1.26e-75	1
SLFN12L	2.92e-79	0.574699	0.275	0.015	9.57e-75	1
TSC22D3	4.52e-79	1.26256	0.827	0.44	1.48e-74	1
GMFG	5.33e-78	0.841527	0.55	0.132	1.75e-73	1
SRSF7	2.97e-77	0.992892	0.939	0.786	9.74e-73	1
CYBA	3.24e-77	1.03445	0.853	0.562	1.06e-72	1
CD97	4.65e-76	1.21986	0.565	0.163	1.53e-71	1
BIN2	4.55e-75	0.629984	0.281	0.019	1.49e-70	1
OASL	8.69e-75	0.901394	0.39	0.056	2.85e-70	1
RPS15A	8.87e-75	0.526493	1	0.986	2.91e-70	1
RPS12	1.62e-74	0.544279	1	0.996	5.31e-70	1
KMT2E	2.51e-74	1.02261	0.866	0.647	8.22e-70	1
EML4	3.39e-74	1.23164	0.783	0.51	1.11e-69	1
RPL30	7.12e-74	0.506783	0.997	0.994	2.34e-69	1
HCLS1	8.44e-74	0.733113	0.441	0.077	2.77e-69	1
RPS3	3.8e-73	0.54787	0.997	0.992	1.25e-68	1
KIAA1551	1.7e-72	1.21302	0.658	0.269	5.57e-68	1
SKAP1	2e-72	0.684203	0.351	0.045	6.55e-68	1
ISG20	6.89e-72	1.12634	0.748	0.333	2.26e-67	1
LIMD2	2.16e-71	0.801947	0.438	0.084	7.1e-67	1
PRKCH	2.77e-70	0.781307	0.403	0.071	9.08e-66	1
EVI2A	8.58e-70	0.670338	0.326	0.037	2.82e-65	1
DOCK10	6.88e-69	0.778803	0.396	0.068	2.26e-64	1
MT-ND2	7.02e-69	0.69689	0.997	0.954	2.31e-64	1
LTB	5.68e-67	0.747819	0.316	0.034	1.86e-62	1
GPRIN3	5.98e-67	0.542872	0.259	0.019	1.96e-62	1
DUSP2	1.44e-66	1.14761	0.773	0.369	4.71e-62	1
PDE4D	1.32e-65	0.963993	0.466	0.116	4.32e-61	1
ETS1	1.42e-65	1.02515	0.78	0.448	4.66e-61	1
RPLP2	4.5e-65	0.474376	0.994	0.976	1.48e-60	1
FNBP1	1.6e-64	0.930746	0.741	0.424	5.26e-60	1
LRMP	1.11e-63	0.592079	0.252	0.02	3.63e-59	1
PITPNC1	3.17e-62	0.880894	0.518	0.16	1.04e-57	1
PDCD4	2.21e-61	1.15361	0.754	0.503	7.24e-57	1
AKAP13	1.66e-59	1.01887	0.812	0.607	5.44e-55	1
EZR	3.14e-59	1.11012	0.799	0.433	1.03e-54	1
GPSM3	2.42e-58	0.621042	0.387	0.076	7.95e-54	1
HLA-F	5.5e-58	0.93488	0.559	0.207	1.81e-53	1
FAM46C	7.35e-58	0.886607	0.428	0.107	2.41e-53	1
GPR183	1.19e-57	0.574891	0.454	0.095	3.9e-53	1
MBP	1.2e-57	0.995675	0.633	0.292	3.94e-53	1
PIK3IP1	1.74e-57	0.787368	0.422	0.101	5.7e-53	1
GYPC	1.57e-56	1.01438	0.684	0.355	5.15e-52	1
GIMAP1	2.04e-56	0.538509	0.262	0.028	6.68e-52	1
PIK3R1	5.66e-56	1.12803	0.77	0.505	1.86e-51	1
RP11-347P5.1	7.78e-56	0.636081	0.313	0.049	2.55e-51	1
APBB1IP	5.14e-55	0.84348	0.425	0.111	1.69e-50	1
RPS21	5.82e-55	0.467554	0.994	0.953	1.91e-50	1
RPS14	5.92e-55	0.423058	1	0.99	1.94e-50	1
SLC38A1	1.05e-54	0.895506	0.629	0.287	3.45e-50	1
MT-CO1	2.37e-54	0.477847	1	0.99	7.77e-50	1
CDKN1B	1.6e-53	0.90883	0.543	0.22	5.24e-49	1
HOPX	2.45e-53	0.822798	0.351	0.07	8.04e-49	1
RASGRP1	1.92e-52	0.593027	0.262	0.033	6.3e-48	1
DDIT4	2.11e-52	0.969829	0.706	0.358	6.91e-48	1
RPS27A	2.25e-52	0.370471	1	0.996	7.4e-48	1
RNF19A	5.4e-52	1.12219	0.69	0.436	1.77e-47	1
RPS19	2.36e-51	0.414163	1	0.983	7.74e-47	1
CCSER2	4.53e-51	0.949831	0.681	0.444	1.49e-46	1
TPM3	2.62e-50	0.749404	0.808	0.619	8.6e-46	1
TAGAP	2.5e-49	0.611391	0.262	0.036	8.19e-45	1
TNFRSF1B	7.06e-49	0.776525	0.508	0.176	2.32e-44	1
FMNL1	9.73e-48	0.718787	0.396	0.109	3.19e-43	1
DOCK8	1.17e-47	0.736881	0.399	0.11	3.85e-43	1
FAU	1.89e-47	0.367721	0.997	0.98	6.19e-43	1
PDE7A	3.23e-47	0.82375	0.463	0.162	1.06e-42	1
ITGB2	8.71e-47	0.602509	0.319	0.061	2.86e-42	1
OXNAD1	2.45e-46	0.581736	0.265	0.042	8.04e-42	1
TMEM2	4.89e-46	1.04724	0.671	0.431	1.6e-41	1
SYAP1	9.36e-46	0.97713	0.693	0.5	3.07e-41	1
IL10RA	9.06e-45	0.646775	0.351	0.083	2.97e-40	1
MT-ND5	1.38e-44	0.492758	0.99	0.957	4.53e-40	1
ARPC2	1.94e-44	0.696628	0.847	0.77	6.36e-40	1
ANKRD44	2.66e-44	0.514875	0.278	0.048	8.73e-40	1
EEF1D	3.76e-44	0.48086	0.962	0.919	1.23e-39	1
SH3BGRL3	6.11e-44	0.803233	0.805	0.628	2e-39	1
BIRC3	6.87e-44	0.773851	0.684	0.347	2.26e-39	1
TNFAIP3	7.04e-43	0.826224	0.799	0.545	2.31e-38	1
GIMAP5	1.79e-42	0.57317	0.256	0.041	5.87e-38	1
C9orf78	1.98e-42	0.835203	0.668	0.479	6.5e-38	1
RPL10	2.94e-42	0.333262	1	0.996	9.65e-38	1
PGK1	5.78e-42	1.0078	0.719	0.577	1.9e-37	1
FAM129A	1.05e-41	0.888614	0.578	0.298	3.45e-37	1
CCL4	1.14e-41	0.644225	0.444	0.141	3.73e-37	1
FXYD5	1.17e-41	0.919973	0.623	0.393	3.82e-37	1
2020-09-06	1.79e-41	0.827248	0.518	0.239	5.88e-37	1
RALGAPA1	4.27e-41	0.93736	0.55	0.297	1.4e-36	1
RPS28	4.92e-41	0.343951	0.997	0.953	1.62e-36	1
SEMA4D	5.35e-41	0.538162	0.278	0.056	1.75e-36	1
DDX24	2.35e-40	0.596386	0.93	0.852	7.71e-36	1
RCAN3	2.48e-40	0.740529	0.406	0.139	8.14e-36	1
PLEKHA2	2.62e-40	0.621663	0.383	0.117	8.61e-36	1
RPL19	7.29e-40	0.312608	1	0.995	2.39e-35	1
RASSF5	7.79e-40	0.650015	0.326	0.083	2.56e-35	1
RNF213	1.62e-39	0.962556	0.623	0.407	5.31e-35	1
RBM38	3.08e-39	0.629715	0.316	0.079	1.01e-34	1
MT-CO2	5.08e-39	0.400088	1	0.989	1.67e-34	1
PTMA	9.93e-39	0.424013	1	0.986	3.26e-34	1
RPS15	2.49e-38	0.31894	0.997	0.983	8.17e-34	1
CCDC88C	3.55e-38	0.60881	0.313	0.079	1.17e-33	1
PPP1CB	5.82e-38	0.873509	0.732	0.618	1.91e-33	1
FKBP5	7.54e-38	0.811335	0.508	0.243	2.48e-33	1
PABPC1	2.92e-37	0.698911	0.965	0.913	9.58e-33	1
HLA-E	3.07e-37	0.519775	0.958	0.855	1.01e-32	1
GCC2	1.07e-36	0.798701	0.665	0.476	3.51e-32	1
SYNE2	1.31e-36	0.827303	0.7	0.508	4.29e-32	1
PTGER4	1.89e-36	0.770974	0.514	0.255	6.19e-32	1
SOCS1	2.22e-36	0.852395	0.492	0.222	7.29e-32	1
CRIP1	2.23e-36	1.35243	0.693	0.493	7.31e-32	1
CASP8	3.76e-36	0.73965	0.377	0.129	1.24e-31	1
SRSF2	3.86e-36	0.669746	0.827	0.787	1.27e-31	1
ICAM3	6.65e-36	0.585971	0.335	0.097	2.18e-31	1
YPEL5	2.9e-35	0.946625	0.668	0.544	9.52e-31	1
PIP4K2A	1.85e-34	0.729776	0.438	0.188	6.06e-30	1
SAMD9	2.7e-33	0.731271	0.403	0.155	8.87e-29	1
RPS7	3.98e-33	0.291354	1	0.978	1.31e-28	1
MT-ND3	1.11e-32	0.380065	1	0.967	3.63e-28	1
OST4	2.36e-32	0.484445	0.84	0.764	7.76e-28	1
ORAI1	8.73e-32	0.687619	0.358	0.129	2.87e-27	1
NDNL2	1.16e-31	0.752195	0.473	0.245	3.8e-27	1
MT-ATP6	2.64e-31	0.329858	1	0.99	8.66e-27	1
ARHGAP30	2.93e-31	0.494592	0.252	0.06	9.6e-27	1
G3BP2	4.38e-31	0.749856	0.677	0.566	1.44e-26	1
PPP1R2	1.79e-30	0.825943	0.645	0.527	5.89e-26	1
RPL36AL	2.02e-30	0.369455	0.984	0.944	6.61e-26	1
CSNK1G2	4.17e-30	0.727868	0.489	0.276	1.37e-25	1
TSPYL2	8.28e-30	1.14177	0.645	0.517	2.72e-25	1
ANKRD12	9.55e-30	0.661695	0.831	0.752	3.14e-25	1
MT-ND1	1.59e-29	0.349966	0.997	0.966	5.21e-25	1
SYTL2	1.99e-29	0.519992	0.419	0.16	6.52e-25	1
2020-09-07	2.12e-29	0.568153	0.834	0.804	6.97e-25	1
MSN	3.03e-29	0.680586	0.639	0.476	9.93e-25	1
RFTN1	3.97e-29	0.602959	0.342	0.121	1.3e-24	1
PDCL3	1.03e-28	0.835728	0.444	0.228	3.37e-24	1
MT-CO3	1.21e-28	0.296262	1	0.986	3.97e-24	1
LPXN	1.55e-28	0.407761	0.275	0.076	5.09e-24	1
CHST12	3.86e-28	0.66781	0.364	0.149	1.27e-23	1
ELF1	4.44e-28	0.61991	0.725	0.644	1.46e-23	1
MYH9	8.03e-28	0.625397	0.687	0.518	2.63e-23	1
RPL23A	1.1e-27	0.291535	0.987	0.968	3.6e-23	1
WHSC1L1	1.53e-27	0.739203	0.636	0.53	5.02e-23	1
METRNL	1.58e-27	0.736662	0.751	0.634	5.19e-23	1
MT-CYB	2.01e-27	0.332492	1	0.99	6.6e-23	1
MBNL1	2.79e-27	0.713165	0.665	0.56	9.17e-23	1
CYTH1	3.43e-27	0.67059	0.518	0.323	1.13e-22	1
ATP1B3	7.79e-27	1.17994	0.732	0.683	2.56e-22	1
IFITM2	1.76e-26	0.716286	0.76	0.697	5.78e-22	1
SELK	1.97e-26	0.564421	0.805	0.772	6.46e-22	1
IDS	2.48e-26	0.859132	0.588	0.461	8.15e-22	1
AC058791.2	5.79e-26	0.783812	0.489	0.296	1.9e-21	1
JOSD1	5.91e-26	0.711146	0.53	0.359	1.94e-21	1
EPB41	2.03e-25	0.651274	0.342	0.139	6.66e-21	1
ARPC3	3.13e-25	0.481699	0.786	0.727	1.03e-20	1
USP15	5.82e-25	0.628695	0.645	0.574	1.91e-20	1
RPS10	9.93e-25	0.405889	0.92	0.879	3.26e-20	1
MGAT4A	1.45e-24	0.688963	0.345	0.146	4.76e-20	1
HIST1H4C	2.14e-24	0.888019	0.604	0.482	7.04e-20	1
YWHAB	3.83e-24	0.561669	0.792	0.815	1.26e-19	1
PBXIP1	3.83e-24	0.74836	0.463	0.28	1.26e-19	1
GPBP1	4.27e-24	0.542652	0.767	0.757	1.4e-19	1
SRRM1	5.22e-24	0.549481	0.773	0.785	1.71e-19	1
UBXN1	7.83e-24	0.486124	0.7	0.675	2.57e-19	1
FAM49B	9.9e-24	0.59528	0.466	0.268	3.25e-19	1
CLEC2B	1.23e-23	0.387839	0.696	0.462	4.05e-19	1
RPL14	1.29e-23	0.263333	0.994	0.963	4.24e-19	1
PREX1	2.27e-23	0.584647	0.348	0.149	7.46e-19	1
MRPL1	2.72e-23	0.782863	0.371	0.179	8.94e-19	1
TNRC6B	4.15e-23	0.618365	0.591	0.47	1.36e-18	1
ZBTB1	4.68e-23	0.652882	0.585	0.432	1.53e-18	1
YWHAZ	6.07e-23	0.516754	0.831	0.812	1.99e-18	1
ATP5E	1.54e-22	0.367203	0.936	0.881	5.05e-18	1
GABARAPL1	2.37e-22	0.690263	0.629	0.504	7.77e-18	1
ATF7IP	3.17e-22	0.575723	0.323	0.138	1.04e-17	1
ANXA1	5.34e-22	0.930766	0.812	0.632	1.75e-17	1
HNRNPDL	7.44e-22	0.396983	0.863	0.849	2.44e-17	1
PRRC2C	9.61e-22	0.394312	0.888	0.86	3.15e-17	1
SLFN5	1.45e-21	0.777109	0.419	0.232	4.76e-17	1
TCF7	1.87e-21	0.633297	0.323	0.143	6.14e-17	1
LDHA	9.75e-21	0.457953	0.882	0.852	3.2e-16	1
CDK17	1.05e-20	0.688483	0.479	0.323	3.43e-16	1
PDE4B	1.13e-20	0.528288	0.674	0.467	3.71e-16	1
SERPINB9	1.28e-20	0.512265	0.479	0.276	4.22e-16	1
BTN3A2	1.32e-20	0.494452	0.272	0.102	4.33e-16	1
RAB8B	1.68e-20	0.715687	0.54	0.41	5.5e-16	1
PAIP2	1.89e-20	0.603627	0.607	0.544	6.19e-16	1
CHD2	2.03e-20	0.44447	0.872	0.844	6.67e-16	1
LITAF	3.05e-20	0.615566	0.671	0.626	1e-15	1
S100A4	3.82e-20	0.603769	0.789	0.649	1.25e-15	1
RBM39	6.57e-20	0.418545	0.92	0.868	2.16e-15	1
H2AFV	6.66e-20	0.618678	0.607	0.56	2.19e-15	1
NDUFS5	8.6e-20	0.447877	0.824	0.81	2.82e-15	1
ZNF331	9.58e-20	0.861119	0.53	0.373	3.14e-15	1
HMGB2	1.95e-19	0.816583	0.521	0.398	6.39e-15	1
GAPDH	2.85e-19	0.475046	0.875	0.893	9.36e-15	1
CBLB	4.17e-19	0.623479	0.495	0.343	1.37e-14	1
SATB1	5.15e-19	0.551673	0.281	0.115	1.69e-14	1
NR3C1	6.03e-19	0.658137	0.636	0.567	1.98e-14	1
SMEK1	6.28e-19	0.644168	0.518	0.413	2.06e-14	1
ARID4B	1.05e-18	0.463742	0.764	0.759	3.45e-14	1
RPSA	1.24e-18	0.288185	0.971	0.948	4.06e-14	1
ARHGEF1	1.57e-18	0.49665	0.313	0.148	5.16e-14	1
PRKX	1.84e-18	0.572055	0.319	0.152	6.03e-14	1
RGCC	2.39e-18	0.901975	0.575	0.409	7.85e-14	1
DUSP4	4.13e-18	0.723807	0.387	0.203	1.35e-13	1
CENPC	7.58e-18	0.577837	0.473	0.332	2.49e-13	1
CAPZA1	9.28e-18	0.667072	0.53	0.445	3.04e-13	1
OSTF1	2.14e-17	0.642092	0.412	0.266	7.01e-13	1
CCND3	2.67e-17	0.492166	0.319	0.159	8.76e-13	1
PRPF38B	2.93e-17	0.473701	0.693	0.691	9.61e-13	1
N4BP1	3.94e-17	0.678161	0.45	0.318	1.29e-12	1
EEF1B2	5.6e-17	0.275248	0.952	0.935	1.84e-12	1
FAM107B	9.78e-17	0.633771	0.645	0.557	3.21e-12	1
SLC2A3	9.89e-17	0.541221	0.518	0.363	3.24e-12	1
SNHG6	1.1e-16	0.362196	0.773	0.767	3.6e-12	1
SLC7A5	1.14e-16	0.566886	0.383	0.224	3.75e-12	1
LBH	1.3e-16	0.424987	0.268	0.11	4.27e-12	1
ITSN2	1.45e-16	0.615948	0.463	0.339	4.76e-12	1
KIF20B	1.5e-16	0.532871	0.278	0.125	4.92e-12	1
SC5D	2.26e-16	0.669283	0.339	0.187	7.43e-12	1
ABRACL	2.74e-16	0.489306	0.387	0.234	8.99e-12	1
ARPC1B	3.46e-16	0.487746	0.553	0.452	1.14e-11	1
PDE4A	4.27e-16	0.474407	0.259	0.111	1.4e-11	1
PAK2	5.5e-16	0.466174	0.7	0.726	1.8e-11	1
ATP5L	6.08e-16	0.378934	0.786	0.803	2e-11	1
PHF3	6.35e-16	0.540391	0.559	0.494	2.09e-11	1
FOXP1	7.35e-16	0.550945	0.591	0.502	2.41e-11	1
SP100	7.8e-16	0.52257	0.604	0.543	2.56e-11	1
SCAF11	8.16e-16	0.474604	0.728	0.754	2.68e-11	1
CFL1	1.45e-15	0.349789	0.879	0.884	4.75e-11	1
FOSL2	2.69e-15	0.60118	0.559	0.495	8.83e-11	1
RORA	3.66e-15	0.691139	0.518	0.421	1.2e-10	1
PSMB9	5.74e-15	0.503586	0.345	0.197	1.88e-10	1
CMIP	8.2e-15	0.642204	0.377	0.245	2.69e-10	1
STAG2	9.44e-15	0.560664	0.55	0.503	3.1e-10	1
HNRNPUL1	9.93e-15	0.576356	0.495	0.421	3.26e-10	1
CDC42	2.35e-14	0.329873	0.789	0.806	7.7e-10	1
RP11-138A9.1	3.18e-14	0.573076	0.435	0.321	1.04e-09	1
RAD21	4.86e-14	0.508818	0.54	0.501	1.6e-09	1
OAZ1	5.49e-14	0.316639	0.949	0.902	1.8e-09	1
TLK1	9.03e-14	0.657701	0.444	0.34	2.96e-09	1
OPTN	9.24e-14	0.584294	0.53	0.476	3.03e-09	1
PHF20	1.18e-13	0.594179	0.476	0.395	3.86e-09	1
HIPK1	1.33e-13	0.630045	0.425	0.32	4.35e-09	1
GNPTAB	1.59e-13	0.660787	0.355	0.227	5.21e-09	1
AKAP9	1.88e-13	0.441593	0.693	0.676	6.18e-09	1
N4BP2L2	2.79e-13	0.419883	0.677	0.722	9.15e-09	1
ADRBK1	3.95e-13	0.437174	0.268	0.137	1.29e-08	1
THRAP3	5.46e-13	0.441264	0.613	0.632	1.79e-08	1
RPS26	6.11e-13	0.483805	0.875	0.867	2.01e-08	1
BRD1	7.77e-13	0.57228	0.53	0.508	2.55e-08	1
MXD4	1.11e-12	0.564776	0.438	0.347	3.65e-08	1
NAP1L4	1.43e-12	0.513495	0.514	0.47	4.7e-08	1
SYF2	2.08e-12	0.549428	0.537	0.529	6.84e-08	1
TRA2A	4.87e-12	0.476423	0.578	0.566	1.6e-07	1
IK	5.03e-12	0.573054	0.492	0.453	1.65e-07	1
EVL	7.55e-12	0.639662	0.422	0.332	2.48e-07	1
UQCRB	8.75e-12	0.29807	0.834	0.863	2.87e-07	1
CSNK1D	8.91e-12	0.457371	0.565	0.561	2.93e-07	1
JUND	1e-11	0.317147	0.984	0.957	3.3e-07	1
DDX6	1.07e-11	0.558263	0.505	0.479	3.51e-07	1
FBXO34	1.34e-11	0.590018	0.39	0.293	4.4e-07	1
KANSL1	1.43e-11	0.498922	0.345	0.229	4.7e-07	1
hsa-mir-6723	1.59e-11	0.537468	0.361	0.218	5.23e-07	1
SIRT7	2.19e-11	0.427671	0.284	0.164	7.18e-07	1
COTL1	2.66e-11	0.596397	0.466	0.381	8.71e-07	1
EPC1	3.31e-11	0.452378	0.562	0.578	1.09e-06	1
SACM1L	3.4e-11	0.441971	0.297	0.179	1.12e-06	1
TMA7	3.47e-11	0.365496	0.674	0.732	1.14e-06	1
HINT1	4.23e-11	0.266668	0.834	0.855	1.39e-06	1
GUK1	5.02e-11	0.411872	0.674	0.718	1.65e-06	1
UBE2B	6.21e-11	0.279985	0.821	0.807	2.04e-06	1
TRAPPC10	6.35e-11	0.608665	0.438	0.374	2.08e-06	1
VPS37B	7.4e-11	0.607352	0.39	0.301	2.43e-06	1
TAF1D	1.01e-10	0.332962	0.738	0.75	3.31e-06	1
RHOG	1.16e-10	0.488035	0.393	0.297	3.81e-06	1
TMSB4XP8	1.27e-10	0.500148	0.409	0.324	4.16e-06	1
NKTR	1.57e-10	0.474489	0.534	0.505	5.14e-06	1
GLIPR1	1.79e-10	0.419559	0.482	0.382	5.87e-06	1
CD44	2.12e-10	0.385267	0.754	0.735	6.94e-06	1
GPCPD1	2.94e-10	0.514499	0.332	0.225	9.65e-06	1
PAPD5	3.43e-10	0.521626	0.284	0.175	1.13e-05	1
LNPEP	3.79e-10	0.443017	0.265	0.155	1.24e-05	1
CCNH	5.79e-10	0.543183	0.479	0.438	1.9e-05	1
PPP2R5A	5.9e-10	0.443	0.3	0.194	1.94e-05	1
RP11-864N7.2	6.48e-10	0.358729	0.62	0.671	2.13e-05	1
AAK1	6.74e-10	0.442616	0.313	0.21	2.21e-05	1
LDLRAD4	7.35e-10	0.624345	0.272	0.163	2.41e-05	1
CTSC	8.37e-10	0.365858	0.272	0.152	2.75e-05	1
RNF168	8.82e-10	0.46292	0.339	0.237	2.9e-05	1
FAM102A	9.51e-10	0.455996	0.304	0.194	3.12e-05	1
ID2	1.1e-09	0.502649	0.594	0.531	3.63e-05	1
MAT2B	1.22e-09	0.440881	0.256	0.15	4.02e-05	1
HERPUD2	1.34e-09	0.454945	0.288	0.183	4.39e-05	1
CCDC107	1.49e-09	0.484711	0.38	0.294	4.88e-05	1
JMJD6	1.61e-09	0.497794	0.425	0.356	5.28e-05	1
ZCCHC11	1.82e-09	0.505203	0.486	0.451	5.98e-05	1
MIER1	1.82e-09	0.423558	0.508	0.494	5.99e-05	1
SF3B2	2.26e-09	0.389501	0.556	0.604	7.42e-05	1
KIF2A	2.45e-09	0.508854	0.415	0.355	8.03e-05	1
RNMT	2.69e-09	0.395899	0.562	0.581	8.82e-05	1
NR4A2	2.8e-09	0.522006	0.476	0.384	9.2e-05	1
UHMK1	3.08e-09	0.486716	0.329	0.237	0.000101244	1
RILPL2	3.16e-09	0.462541	0.367	0.262	0.00010373	1
JAK1	3.54e-09	0.320336	0.789	0.823	0.000116339	1
CREBRF	3.71e-09	0.497422	0.502	0.462	0.000121606	1
BCLAF1	4e-09	0.382071	0.629	0.679	0.000131383	1
SF3B1	4.98e-09	0.339065	0.658	0.746	0.000163594	1
SNX6	6.53e-09	0.384926	0.518	0.52	0.000214205	1
PSMB8	7.38e-09	0.481998	0.435	0.39	0.000242063	1
AES	1.18e-08	0.526485	0.502	0.502	0.000388324	1
SVIP	1.96e-08	0.514378	0.3	0.205	0.000643837	1
REL	2.37e-08	0.363038	0.722	0.686	0.000778076	1
VPS4B	2.57e-08	0.433426	0.45	0.42	0.000844192	1
SKIL	2.76e-08	0.322461	0.671	0.686	0.000906495	1
C9orf142	2.84e-08	0.440396	0.307	0.218	0.000931396	1
NCOR1	3.34e-08	0.418883	0.546	0.595	0.00109553	1
GGA2	3.39e-08	0.520368	0.265	0.173	0.00111146	1
TERF2IP	4.15e-08	0.414487	0.578	0.637	0.0013615	1
DIAPH1	4.29e-08	0.45765	0.383	0.316	0.00140665	1
SF1	4.29e-08	0.320834	0.645	0.718	0.0014088	1
RARRES3	4.99e-08	0.48735	0.466	0.43	0.00163933	1
MATR3	6.8e-08	0.271483	0.69	0.773	0.00223074	1
TAX1BP1	7.75e-08	0.292946	0.687	0.745	0.00254366	1
TPR	7.84e-08	0.321869	0.642	0.715	0.00257222	1
LYSMD2	8.89e-08	0.403839	0.275	0.184	0.00291644	1
FAM105B	1.26e-07	0.452635	0.278	0.193	0.00413702	1
BDP1	1.41e-07	0.352517	0.607	0.66	0.0046337	1
CRBN	1.79e-07	0.375966	0.358	0.291	0.00586944	1
VAMP8	2e-07	0.259085	0.415	0.305	0.00654977	1
ZNF292	2.18e-07	0.439275	0.396	0.331	0.00715904	1
AUTS2	2.42e-07	0.571213	0.351	0.292	0.00793917	1
TCF25	2.62e-07	0.326135	0.649	0.753	0.00858856	1
PLP2	2.66e-07	0.41916	0.428	0.377	0.00874298	1
OFD1	3.3e-07	0.427007	0.419	0.372	0.0108465	1
CCNDBP1	3.59e-07	0.416629	0.313	0.238	0.0117726	1
RAB27A	4.24e-07	0.476563	0.367	0.306	0.0139042	1
ZCCHC2	5.55e-07	0.459188	0.326	0.255	0.0182109	1
DNAJC9	5.56e-07	0.376069	0.265	0.182	0.0182555	1
SNRNP200	5.85e-07	0.534863	0.399	0.371	0.0192003	1
ADAR	5.88e-07	0.448628	0.45	0.452	0.0192888	1
CYLD	6.25e-07	0.442224	0.511	0.528	0.0204968	1
UTRN	7.12e-07	0.407204	0.476	0.459	0.0233587	1
POLR3E	7.17e-07	0.436949	0.31	0.241	0.0235368	1
PRMT2	7.25e-07	0.508976	0.399	0.375	0.023792	1
MT-ND4L	7.72e-07	0.265008	0.783	0.825	0.0253398	1
CELF2	7.82e-07	0.488232	0.447	0.421	0.0256658	1
SRSF3	9.3e-07	0.301656	0.681	0.764	0.0305135	1
HECA	9.75e-07	0.456443	0.342	0.284	0.032014	1
YPEL3	1e-06	0.468264	0.351	0.296	0.0328957	1
SLBP	1.04e-06	0.546841	0.422	0.406	0.0339828	1
CIB1	1.25e-06	0.394281	0.438	0.411	0.0409673	1
FRYL	1.31e-06	0.445872	0.319	0.254	0.0429622	1
RGS10	1.37e-06	0.355257	0.415	0.371	0.0448362	1
ARID4A	1.5e-06	0.388105	0.361	0.298	0.0493678	1
RANBP2	1.65e-06	0.408086	0.514	0.522	0.054187	1
ISCU	2.01e-06	0.393177	0.502	0.545	0.0661316	1
SSH2	2.11e-06	0.430522	0.275	0.201	0.0693579	1
YTHDC1	2.44e-06	0.34716	0.562	0.627	0.0800792	1
MPHOSPH8	2.5e-06	0.375405	0.518	0.553	0.0819082	1
PSIP1	2.84e-06	0.420769	0.431	0.413	0.0932277	1
OCIAD2	3.16e-06	0.314359	0.268	0.191	0.10363	1
PRDM1	3.27e-06	0.436433	0.406	0.329	0.107353	1
ITGAE	3.58e-06	0.402528	0.252	0.179	0.117449	1
FGFR1OP2	4.35e-06	0.411675	0.498	0.551	0.142768	1
BUB3	5.02e-06	0.431209	0.425	0.421	0.164662	1
C10orf118	6.42e-06	0.327592	0.444	0.407	0.210579	1
STK10	6.86e-06	0.366502	0.259	0.187	0.225187	1
UQCR10	6.87e-06	0.305452	0.54	0.575	0.225432	1
TBCC	7.55e-06	0.392532	0.265	0.199	0.247889	1
KDM5A	7.57e-06	0.461353	0.415	0.416	0.248328	1
CD58	7.95e-06	0.335381	0.252	0.179	0.260799	1
RASA2	8.09e-06	0.307584	0.403	0.365	0.265397	1
SNRPD2	8.48e-06	0.281351	0.62	0.725	0.278463	1
UBR2	8.55e-06	0.458271	0.319	0.269	0.280531	1
SPCS3	9.37e-06	0.431134	0.415	0.407	0.307652	1
ACTR2	1.09e-05	0.366904	0.492	0.525	0.356328	1
CIR1	1.09e-05	0.392443	0.409	0.389	0.357754	1
TC2N	1.97e-05	0.391604	0.304	0.24	0.647394	1
ANP32E	2.04e-05	0.37067	0.46	0.472	0.67013	1
DDX27	2.14e-05	0.425876	0.438	0.45	0.703745	1
ATP11B	2.24e-05	0.424186	0.294	0.243	0.735948	1
UBE2D2	2.35e-05	0.29088	0.565	0.672	0.770395	1
DEK	2.35e-05	0.262273	0.665	0.768	0.771662	1
ROCK1	2.48e-05	0.300337	0.543	0.606	0.81247	1
RP11-349A22.5	2.49e-05	0.419603	0.435	0.454	0.81752	1
NIPBL	2.49e-05	0.36955	0.527	0.607	0.818062	1
PRPF4B	2.55e-05	0.293238	0.639	0.733	0.837671	1
RABGAP1L	2.75e-05	0.401199	0.262	0.199	0.901527	1
SP110	3.01e-05	0.422118	0.281	0.22	0.987948	1
APMAP	3.61e-05	0.394035	0.313	0.271	1	1
CDK2AP2	3.76e-05	0.342512	0.262	0.195	1	1
MED10	4.09e-05	0.417597	0.444	0.487	1	1
PDCD10	4.51e-05	0.434584	0.377	0.366	1	1
MRP63	4.58e-05	0.359999	0.409	0.405	1	1
HNRNPA3	4.6e-05	0.261605	0.681	0.772	1	1
ORMDL1	4.82e-05	0.400651	0.431	0.457	1	1
PSMD13	6.13e-05	0.426177	0.393	0.397	1	1
ATP2B1	6.2e-05	0.446806	0.447	0.455	1	1
SMC3	6.31e-05	0.3745	0.403	0.395	1	1
KAT6A	6.45e-05	0.405442	0.415	0.432	1	1
HGSNAT	6.49e-05	0.425648	0.272	0.22	1	1
TMPO	6.71e-05	0.397624	0.259	0.202	1	1
RICTOR	7.04e-05	0.453006	0.316	0.276	1	1
ANAPC16	7.46e-05	0.351001	0.431	0.441	1	1
CDC40	8.24e-05	0.401058	0.31	0.268	1	1
RSRC2	8.4e-05	0.304236	0.645	0.757	1	1
TRIM22	8.63e-05	0.515137	0.335	0.305	1	1
SMARCA5	9.18e-05	0.339507	0.556	0.659	1	1
TRIM38	9.27e-05	0.418511	0.278	0.224	1	1
TMF1	9.34e-05	0.341588	0.511	0.587	1	1
TMEM123	0.00011352	0.313253	0.479	0.513	1	1
SEC11C	0.000120651	0.251434	0.307	0.245	1	1
SEC14L1	0.000135859	0.358908	0.367	0.34	1	1
LBR	0.00013869	0.393619	0.358	0.334	1	1
MALT1	0.000148936	0.416173	0.304	0.26	1	1
PCNX	0.000165789	0.454103	0.355	0.336	1	1
PRR13	0.000214583	0.351149	0.284	0.245	1	1
PFN1	0.000243164	0.274067	0.796	0.859	1	1
GON4L	0.00032182	0.37683	0.358	0.351	1	1
PPM1G	0.000329912	0.348959	0.486	0.551	1	1
TLN1	0.000343342	0.331452	0.54	0.649	1	1
AC016831.7	0.000387955	0.441462	0.275	0.239	1	1
MYL12A	0.000393443	0.297528	0.674	0.789	1	1
BRD9	0.000409615	0.447817	0.272	0.234	1	1
LYST	0.00041753	0.451935	0.345	0.325	1	1
EAPP	0.000420613	0.360524	0.348	0.339	1	1
UBALD2	0.000423823	0.36416	0.387	0.393	1	1
USP47	0.00042603	0.384466	0.45	0.505	1	1
GNA13	0.000490705	0.388673	0.323	0.297	1	1
TMEM243	0.000503335	0.373531	0.319	0.299	1	1
SUPT5H	0.000602926	0.40612	0.348	0.346	1	1
DNAJC1	0.000655847	0.377092	0.45	0.51	1	1
TAP1	0.000680215	0.32277	0.304	0.271	1	1
VPS13C	0.000702422	0.347581	0.412	0.439	1	1
SETD2	0.000742531	0.450343	0.425	0.478	1	1
PPIG	0.000756481	0.300929	0.581	0.672	1	1
NDFIP1	0.000761019	0.347785	0.537	0.653	1	1
ATRX	0.000779931	0.292728	0.607	0.709	1	1
HN1	0.000781175	0.348647	0.45	0.479	1	1
SPSB3	0.000790731	0.301595	0.275	0.239	1	1
ISCA1	0.000792617	0.371233	0.441	0.478	1	1
WNK1	0.000803939	0.4001	0.457	0.525	1	1
USP8	0.000870735	0.390344	0.39	0.414	1	1
BOD1L1	0.000906035	0.336697	0.53	0.619	1	1
ZC3H18	0.000937602	0.37651	0.342	0.34	1	1
CAP1	0.000972024	0.323213	0.444	0.501	1	1
PAFAH1B1	0.00109547	0.250941	0.556	0.683	1	1
JMY	0.00114268	0.357868	0.374	0.362	1	1
SIK3	0.00122504	0.395081	0.438	0.499	1	1
ERO1LB	0.00125056	0.268766	0.345	0.324	1	1
HIGD2A	0.00126861	0.29566	0.479	0.556	1	1
RPS19BP1	0.00128732	0.349031	0.415	0.462	1	1
SSNA1	0.00131817	0.310499	0.297	0.271	1	1
MX1	0.00139983	0.472581	0.355	0.327	1	1
MOB2	0.00142145	0.362722	0.294	0.273	1	1
GNAI2	0.00156322	0.339766	0.466	0.54	1	1
IVNS1ABP	0.00175347	0.472666	0.387	0.41	1	1
NKAP	0.00176621	0.46039	0.294	0.273	1	1
MED4	0.00179216	0.365004	0.415	0.474	1	1
CDC42SE1	0.00190726	0.382493	0.435	0.484	1	1
NDUFA12	0.00193578	0.319272	0.403	0.441	1	1
CWF19L2	0.00199422	0.349329	0.262	0.229	1	1
ZC3HAV1	0.00240147	0.339135	0.447	0.475	1	1
RELB	0.00262219	0.405663	0.396	0.428	1	1
SH3KBP1	0.00277036	0.346266	0.342	0.337	1	1
USP36	0.00281793	0.381411	0.39	0.418	1	1
DNAJB6	0.00283848	0.260913	0.601	0.724	1	1
RSBN1	0.00306663	0.454323	0.351	0.368	1	1
CLDND1	0.00308268	0.424473	0.396	0.446	1	1
SLTM	0.00311653	0.264456	0.556	0.672	1	1
CCND2	0.00316313	0.353033	0.444	0.456	1	1
STXBP3	0.00348376	0.32547	0.281	0.264	1	1
LPIN1	0.00366483	0.382323	0.326	0.322	1	1
NOL7	0.00379099	0.305874	0.486	0.578	1	1
SYNRG	0.00401164	0.345027	0.265	0.244	1	1
ESCO1	0.00414515	0.355442	0.278	0.26	1	1
IQGAP1	0.00437871	0.295523	0.502	0.58	1	1
MECP2	0.00441037	0.399024	0.332	0.34	1	1
ZNHIT3	0.00446807	0.321096	0.288	0.275	1	1
RBM33	0.00465206	0.352725	0.345	0.357	1	1
CKLF	0.00473472	0.329383	0.256	0.229	1	1
RFC1	0.00565001	0.384328	0.351	0.364	1	1
NUP98	0.00643506	0.375156	0.393	0.445	1	1
ARL6IP5	0.00685894	0.266226	0.524	0.601	1	1
MRPS6	0.00895066	0.288692	0.444	0.507	1	1
CPNE1	0.00907322	0.389885	0.307	0.314	1	1
DCN	4.57e-80	0.914497	0.99	0.515	1.5e-75	2
COL1A2	2.82e-69	1.18092	0.907	0.43	9.24e-65	2
LUM	4.41e-68	1.06089	0.9	0.419	1.45e-63	2
MEG3	2.14e-56	1.02172	0.827	0.406	7.04e-52	2
SFRP2	7.5e-54	1.18788	0.748	0.35	2.46e-49	2
CTSK	8.63e-54	0.828909	0.811	0.388	2.83e-49	2
CCDC80	6.23e-52	0.666455	0.787	0.373	2.05e-47	2
HTRA1	3.11e-51	0.989446	0.748	0.374	1.02e-46	2
NR2F1	1.48e-50	0.728249	0.515	0.16	4.85e-46	2
COL1A1	2.32e-50	1.29987	0.784	0.406	7.6e-46	2
COL3A1	2.07e-48	1.17019	0.794	0.38	6.78e-44	2
GSN	8.83e-48	0.566511	0.917	0.694	2.9e-43	2
OGN	2.05e-47	0.909729	0.641	0.269	6.73e-43	2
CXCL12	2.77e-46	0.765713	0.797	0.407	9.1e-42	2
IGF1	3.22e-45	0.808718	0.774	0.356	1.06e-40	2
DPT	8.78e-45	0.922102	0.651	0.287	2.88e-40	2
CTGF	2.85e-44	1.24919	0.688	0.347	9.35e-40	2
COL14A1	9.4e-44	1.00168	0.704	0.349	3.09e-39	2
ID3	1.38e-43	1.05469	0.777	0.463	4.52e-39	2
RARRES2	1.86e-42	0.758437	0.748	0.418	6.11e-38	2
ALDH1A1	6.23e-42	0.546553	0.575	0.215	2.05e-37	2
COL6A2	6.26e-42	0.590227	0.867	0.488	2.05e-37	2
GEM	2.12e-41	0.74625	0.831	0.444	6.97e-37	2
FTL	3.16e-41	0.401152	0.98	0.976	1.04e-36	2
MMP2	4.67e-41	0.803569	0.734	0.381	1.53e-36	2
FOSB	5.02e-41	1.05324	0.877	0.728	1.65e-36	2
C1R	2.5e-40	0.663786	0.761	0.407	8.2e-36	2
PDGFRL	4.95e-40	0.76087	0.661	0.319	1.63e-35	2
APOD	7.07e-40	0.682322	0.91	0.515	2.32e-35	2
SERPINF1	1.43e-39	0.698567	0.754	0.4	4.7e-35	2
FBLN1	6.27e-39	0.571939	0.771	0.412	2.06e-34	2
C1S	8.79e-39	0.562639	0.801	0.402	2.88e-34	2
IGFBP4	1.49e-38	0.765787	0.824	0.539	4.9e-34	2
HSPA1B	1.77e-38	1.52422	0.711	0.458	5.81e-34	2
GADD45B	2.07e-38	1.13154	0.844	0.717	6.8e-34	2
MT-RNR2	2.27e-38	0.41858	1	1	7.46e-34	2
SPARC	2.46e-38	0.843338	0.791	0.437	8.07e-34	2
CEBPB	1.21e-37	0.754036	0.877	0.752	3.97e-33	2
LGALS1	1.51e-37	0.611245	0.95	0.722	4.97e-33	2
KLF9	1.88e-36	0.748986	0.751	0.514	6.18e-32	2
BICC1	2.78e-36	0.50994	0.635	0.287	9.11e-32	2
SEPP1	5.16e-36	0.615685	0.85	0.647	1.69e-31	2
PCOLCE	5.36e-36	0.661189	0.681	0.342	1.76e-31	2
COL6A1	1.54e-35	0.612786	0.791	0.447	5.06e-31	2
MAFB	1.97e-35	0.824205	0.728	0.409	6.46e-31	2
DNAJB1	2.08e-35	1.33657	0.764	0.585	6.82e-31	2
KLF4	2.12e-35	1.00045	0.698	0.439	6.97e-31	2
HSP90AA1	2.93e-35	0.692583	0.967	0.973	9.62e-31	2
LHFP	3.65e-35	0.61397	0.787	0.434	1.2e-30	2
CALD1	1.61e-34	0.504801	0.92	0.584	5.28e-30	2
VIM	2.41e-34	0.504496	0.993	0.876	7.92e-30	2
VCAN	2.54e-34	0.669305	0.704	0.356	8.34e-30	2
TIMP2	7.01e-34	0.590668	0.794	0.499	2.3e-29	2
HSP90AB1	1.24e-33	0.509579	0.977	0.973	4.07e-29	2
AKAP12	3.26e-33	0.598423	0.751	0.396	1.07e-28	2
COL6A3	2.14e-32	0.511146	0.781	0.389	7.03e-28	2
SERPING1	2.31e-32	0.582361	0.794	0.491	7.57e-28	2
LDB2	4.42e-32	0.36341	0.445	0.161	1.45e-27	2
IGFBP7	6.11e-32	0.510369	0.817	0.458	2.01e-27	2
SPARCL1	1.15e-31	0.637033	0.781	0.438	3.77e-27	2
OLFML3	2.32e-31	0.55417	0.588	0.287	7.61e-27	2
CPE	3.51e-31	0.628308	0.754	0.438	1.15e-26	2
FGFR1	4.5e-31	0.609067	0.807	0.551	1.48e-26	2
CRISPLD2	4.74e-31	0.583501	0.714	0.365	1.56e-26	2
HSPH1	6.02e-31	0.964932	0.777	0.652	1.97e-26	2
IGFBP6	6.93e-31	0.621459	0.641	0.318	2.27e-26	2
IGSF10	8.88e-31	0.383814	0.445	0.164	2.91e-26	2
SERPINE1	2.16e-30	0.465384	0.761	0.365	7.1e-26	2
ANGPTL1	2.94e-30	0.483759	0.465	0.184	9.64e-26	2
NID1	3.79e-30	0.533431	0.698	0.362	1.24e-25	2
AEBP1	6.47e-30	0.621456	0.654	0.358	2.12e-25	2
SOD3	6.67e-30	0.662677	0.648	0.342	2.19e-25	2
ZFP36L1	8.1e-30	0.604973	0.884	0.757	2.66e-25	2
MT1M	1.34e-29	0.897793	0.601	0.309	4.4e-25	2
COL5A2	2.51e-29	0.597387	0.615	0.292	8.24e-25	2
FN1	3.52e-29	0.544533	0.631	0.317	1.15e-24	2
ZFHX4	9.12e-29	0.399869	0.395	0.138	2.99e-24	2
HSPA1A	1.26e-28	1.49923	0.781	0.651	4.13e-24	2
TIMP3	3.9e-28	0.418011	0.864	0.479	1.28e-23	2
SLIT3	6.94e-28	0.446055	0.551	0.248	2.28e-23	2
PPAP2B	7.48e-28	0.396533	0.821	0.461	2.46e-23	2
RND3	1.43e-27	0.620571	0.764	0.519	4.7e-23	2
FSTL1	3.07e-27	0.531158	0.751	0.437	1.01e-22	2
MRC2	4.48e-27	0.539869	0.581	0.297	1.47e-22	2
CHRDL1	4.74e-27	0.453275	0.505	0.22	1.56e-22	2
PDGFRB	6.36e-27	0.603276	0.618	0.322	2.09e-22	2
FILIP1L	1.65e-26	0.723065	0.548	0.288	5.43e-22	2
POSTN	3e-26	0.786291	0.512	0.231	9.84e-22	2
MFAP4	3.48e-26	0.475253	0.591	0.294	1.14e-21	2
GPNMB	3.54e-26	0.574159	0.608	0.318	1.16e-21	2
SRPX	3.56e-26	0.526974	0.671	0.349	1.17e-21	2
DNAJA1	5.8e-26	0.606769	0.864	0.876	1.9e-21	2
LRP1	6.58e-26	0.445868	0.694	0.383	2.16e-21	2
PRRX1	6.71e-26	0.474349	0.721	0.362	2.2e-21	2
SSPN	1.21e-25	0.459307	0.651	0.36	3.98e-21	2
UBB	1.22e-25	0.495453	0.924	0.932	4e-21	2
ID1	1.34e-25	1.19216	0.502	0.247	4.41e-21	2
ARID5B	1.43e-25	0.502582	0.884	0.746	4.68e-21	2
DUSP1	3.2e-25	0.748326	0.854	0.701	1.05e-20	2
TCF4	4.68e-25	0.562854	0.654	0.371	1.53e-20	2
PLTP	9.77e-25	0.542905	0.578	0.315	3.21e-20	2
MXRA8	1.05e-24	0.471409	0.611	0.341	3.43e-20	2
VASN	1.79e-24	0.563154	0.638	0.371	5.86e-20	2
NR4A1	1.79e-24	0.928533	0.674	0.49	5.89e-20	2
IFI27	2.09e-24	0.272024	0.764	0.405	6.85e-20	2
APOE	2.67e-24	0.617954	0.748	0.438	8.77e-20	2
GPR124	3.15e-24	0.365814	0.422	0.176	1.03e-19	2
MMP16	9.31e-24	0.355415	0.339	0.123	3.05e-19	2
C11orf96	1.47e-23	0.413376	0.761	0.435	4.83e-19	2
ITM2A	2.21e-23	0.527227	0.781	0.516	7.24e-19	2
EGR1	2.36e-23	0.997238	0.711	0.507	7.74e-19	2
TBX15	4.23e-23	0.294344	0.319	0.11	1.39e-18	2
GPRC5A	7.15e-23	0.679088	0.645	0.416	2.35e-18	2
LRRC17	8.08e-23	0.509712	0.372	0.153	2.65e-18	2
CDKN1C	8.39e-23	0.574513	0.565	0.327	2.75e-18	2
SERTAD1	1.53e-22	0.744464	0.738	0.603	5.02e-18	2
PTGDS	1.69e-22	0.670607	0.585	0.296	5.54e-18	2
JUNB	1.87e-22	0.793547	0.847	0.856	6.14e-18	2
CPXM1	3.22e-22	0.43488	0.462	0.22	1.06e-17	2
ARC	4.41e-22	0.660278	0.382	0.161	1.45e-17	2
MXRA5	4.93e-22	0.45751	0.548	0.281	1.62e-17	2
LGALS3BP	7.44e-22	0.472822	0.664	0.444	2.44e-17	2
GPC3	8.27e-22	0.336659	0.515	0.251	2.71e-17	2
AL132709.8	9.7e-22	0.41859	0.419	0.179	3.18e-17	2
ADAMTS1	2.25e-21	0.396076	0.551	0.278	7.38e-17	2
ITIH5	2.54e-21	0.38205	0.432	0.19	8.34e-17	2
JUN	2.8e-21	0.825302	0.87	0.781	9.2e-17	2
CD63	3.15e-21	0.370491	0.95	0.841	1.03e-16	2
TWIST1	4.23e-21	0.450671	0.525	0.275	1.39e-16	2
FAP	4.36e-21	0.350601	0.435	0.197	1.43e-16	2
FBN1	5.76e-21	0.252375	0.611	0.317	1.89e-16	2
NR2F2	6.93e-21	0.47518	0.542	0.303	2.28e-16	2
FHL1	8.02e-21	0.411692	0.512	0.263	2.63e-16	2
LAMB1	9.15e-21	0.447517	0.608	0.337	3e-16	2
ADAMTS5	9.7e-21	0.36926	0.309	0.112	3.18e-16	2
TCEAL7	1.2e-20	0.550777	0.326	0.125	3.93e-16	2
TMEM176A	1.4e-20	0.447433	0.591	0.339	4.6e-16	2
OMD	1.71e-20	0.270698	0.375	0.151	5.63e-16	2
DLK1	1.95e-20	0.588578	0.475	0.227	6.4e-16	2
SMOC2	2.3e-20	0.361553	0.472	0.234	7.54e-16	2
CEBPD	2.32e-20	0.588373	0.87	0.742	7.6e-16	2
COL12A1	2.85e-20	0.41982	0.478	0.24	9.35e-16	2
SPON2	3.55e-20	0.433739	0.635	0.361	1.16e-15	2
RCN3	3.66e-20	0.383496	0.495	0.242	1.2e-15	2
FOS	4.12e-20	1.02529	0.807	0.678	1.35e-15	2
HSPB6	5.3e-20	0.359714	0.352	0.146	1.74e-15	2
GFPT2	7.25e-20	0.380332	0.618	0.33	2.38e-15	2
FBLN7	1.01e-19	0.346532	0.316	0.122	3.32e-15	2
ZFP36	1.28e-19	0.774141	0.85	0.845	4.21e-15	2
MSX1	1.42e-19	0.479599	0.475	0.248	4.65e-15	2
PRRX2	1.93e-19	0.373712	0.495	0.256	6.34e-15	2
ADAM12	1.94e-19	0.531481	0.472	0.237	6.38e-15	2
MT-RNR1	3.12e-19	0.303591	0.993	0.995	1.02e-14	2
CD81	6.32e-19	0.360101	0.87	0.83	2.07e-14	2
MITF	6.77e-19	0.326056	0.336	0.138	2.22e-14	2
MT1A	1.38e-18	0.787541	0.535	0.305	4.54e-14	2
LGALS3	1.4e-18	0.365656	0.904	0.816	4.61e-14	2
GLT8D2	3.39e-18	0.41808	0.498	0.275	1.11e-13	2
THBS2	3.94e-18	0.497539	0.485	0.251	1.29e-13	2
ADD3	4.24e-18	0.447088	0.668	0.465	1.39e-13	2
VEGFA	8.69e-18	0.536863	0.704	0.511	2.85e-13	2
RSPO3	1.22e-17	0.373452	0.405	0.183	4e-13	2
THY1	1.36e-17	0.522527	0.399	0.187	4.46e-13	2
ANK2	1.69e-17	0.44583	0.362	0.164	5.55e-13	2
PLEKHH2	1.88e-17	0.441893	0.498	0.289	6.19e-13	2
MEIS2	2.09e-17	0.344804	0.532	0.295	6.86e-13	2
HSPB1	2.3e-17	0.715966	0.674	0.499	7.56e-13	2
EFEMP2	3.35e-17	0.413481	0.468	0.267	1.1e-12	2
NDN	3.64e-17	0.367799	0.472	0.25	1.2e-12	2
SCG5	3.72e-17	0.325078	0.306	0.125	1.22e-12	2
EGR2	3.79e-17	0.48964	0.445	0.236	1.25e-12	2
SERPINE2	4.22e-17	0.311474	0.508	0.267	1.39e-12	2
CLEC11A	4.65e-17	0.361278	0.525	0.312	1.53e-12	2
NFIL3	5.29e-17	0.527441	0.681	0.507	1.73e-12	2
EGR3	6.33e-17	0.421359	0.495	0.292	2.08e-12	2
EMP1	6.71e-17	0.479948	0.794	0.6	2.2e-12	2
CFD	7.12e-17	0.404971	0.698	0.514	2.34e-12	2
MAP1B	7.63e-17	0.589092	0.648	0.425	2.5e-12	2
NEU1	8.48e-17	0.578219	0.581	0.409	2.78e-12	2
SERPINH1	1.02e-16	0.50014	0.488	0.296	3.34e-12	2
CRABP2	1.03e-16	0.479859	0.671	0.474	3.4e-12	2
MAP1A	1.78e-16	0.334283	0.392	0.189	5.83e-12	2
PIM1	3.25e-16	0.548994	0.488	0.291	1.07e-11	2
SH3BP5	4.47e-16	0.42577	0.645	0.493	1.47e-11	2
OAF	5.9e-16	0.403245	0.578	0.336	1.94e-11	2
FCGRT	6.66e-16	0.397431	0.744	0.63	2.19e-11	2
SGCE	7.97e-16	0.353034	0.528	0.315	2.62e-11	2
PDGFD	8.36e-16	0.338327	0.382	0.189	2.75e-11	2
PLAGL1	9.4e-16	0.425498	0.518	0.317	3.09e-11	2
PDGFRA	1.13e-15	0.37041	0.551	0.314	3.71e-11	2
CTSF	1.21e-15	0.373441	0.571	0.394	3.96e-11	2
TCF7L2	1.31e-15	0.489574	0.508	0.334	4.31e-11	2
ZC2HC1A	1.32e-15	0.260433	0.319	0.143	4.34e-11	2
MAF	1.33e-15	0.264784	0.538	0.314	4.35e-11	2
BAG3	1.44e-15	0.49431	0.591	0.429	4.71e-11	2
COL5A1	2.32e-15	0.406943	0.419	0.217	7.62e-11	2
LAPTM4A	3.66e-15	0.370922	0.857	0.773	1.2e-10	2
RASD1	4.84e-15	0.642718	0.598	0.405	1.59e-10	2
HMCN1	5.33e-15	0.307985	0.329	0.153	1.75e-10	2
CTHRC1	5.56e-15	0.460953	0.365	0.175	1.83e-10	2
AL132709.5	5.84e-15	0.319234	0.362	0.178	1.92e-10	2
PTRF	6.68e-15	0.356991	0.724	0.501	2.19e-10	2
PRELP	6.75e-15	0.255768	0.372	0.176	2.22e-10	2
ELN	8.43e-15	0.319249	0.336	0.153	2.77e-10	2
PBX1	8.62e-15	0.362475	0.508	0.324	2.83e-10	2
EBF1	8.82e-15	0.332324	0.415	0.215	2.9e-10	2
EGFR	9.72e-15	0.358051	0.601	0.38	3.19e-10	2
KCNE4	9.98e-15	0.570475	0.365	0.176	3.28e-10	2
LHFPL2	1.1e-14	0.386907	0.585	0.364	3.61e-10	2
UACA	1.12e-14	0.441052	0.558	0.395	3.67e-10	2
PCDH18	1.31e-14	0.327648	0.279	0.116	4.29e-10	2
CNTN1	1.48e-14	0.265272	0.276	0.117	4.86e-10	2
NNMT	1.73e-14	0.465931	0.748	0.515	5.68e-10	2
DCLK1	1.77e-14	0.323442	0.478	0.269	5.82e-10	2
NFIC	1.88e-14	0.413549	0.694	0.537	6.16e-10	2
TMEM176B	1.88e-14	0.351752	0.621	0.393	6.17e-10	2
COL18A1	2.1e-14	0.364532	0.532	0.331	6.9e-10	2
ZCCHC24	2.37e-14	0.268545	0.272	0.115	7.77e-10	2
IER5L	2.5e-14	0.560872	0.352	0.187	8.21e-10	2
DAB2	3e-14	0.356573	0.588	0.367	9.83e-10	2
NBL1	3e-14	0.417844	0.568	0.396	9.85e-10	2
BOC	3.04e-14	0.298235	0.439	0.243	9.98e-10	2
JUND	3.46e-14	0.385195	0.95	0.963	1.14e-09	2
DLC1	3.6e-14	0.301924	0.455	0.263	1.18e-09	2
ISLR	4.62e-14	0.345084	0.422	0.221	1.52e-09	2
DPYSL3	5.69e-14	0.335188	0.349	0.172	1.87e-09	2
KLF10	5.75e-14	0.702582	0.538	0.408	1.89e-09	2
ECM2	7.3e-14	0.254827	0.379	0.191	2.4e-09	2
SNORD113	1.05e-13	0.27045	0.266	0.112	3.45e-09	2
CYB5D1	1.26e-13	0.411965	0.422	0.243	4.13e-09	2
KCNQ1OT1	1.28e-13	0.698073	0.654	0.523	4.19e-09	2
NFIA	1.32e-13	0.396438	0.668	0.493	4.32e-09	2
WBP5	1.53e-13	0.5208	0.621	0.472	5.03e-09	2
CFH	1.69e-13	0.427405	0.472	0.27	5.56e-09	2
UBC	1.94e-13	0.387023	0.957	0.977	6.36e-09	2
ABI3BP	2.28e-13	0.276903	0.488	0.277	7.47e-09	2
CCNL1	2.65e-13	0.468004	0.761	0.738	8.68e-09	2
GAS7	2.74e-13	0.389102	0.498	0.293	8.98e-09	2
LOXL1	2.85e-13	0.275978	0.309	0.147	9.36e-09	2
HSPA8	3.22e-13	0.493514	0.804	0.825	1.06e-08	2
DDAH2	6.49e-13	0.416901	0.651	0.519	2.13e-08	2
ANXA5	7.36e-13	0.257801	0.9	0.795	2.42e-08	2
HES1	7.42e-13	0.870797	0.458	0.304	2.43e-08	2
FAM46A	1.1e-12	0.418086	0.561	0.372	3.6e-08	2
SLIT2	1.56e-12	0.336972	0.402	0.219	5.12e-08	2
LONRF2	1.66e-12	0.287251	0.385	0.208	5.44e-08	2
MMP19	1.87e-12	0.343851	0.359	0.188	6.13e-08	2
ANKRD20A11P	2e-12	0.33235	0.276	0.129	6.55e-08	2
SETBP1	2.22e-12	0.327078	0.365	0.204	7.28e-08	2
ZNF703	2.27e-12	0.269613	0.382	0.214	7.45e-08	2
LAMA4	2.36e-12	0.341542	0.468	0.283	7.76e-08	2
CCNG2	2.78e-12	0.359729	0.422	0.26	9.11e-08	2
TSHZ2	2.91e-12	0.315572	0.542	0.362	9.55e-08	2
BGN	3.06e-12	0.263645	0.259	0.114	1e-07	2
ERF	3.24e-12	0.312141	0.372	0.215	1.06e-07	2
EFEMP1	3.3e-12	0.288831	0.468	0.28	1.08e-07	2
SCARA5	3.64e-12	0.420357	0.365	0.196	1.2e-07	2
FAM184A	3.7e-12	0.260348	0.326	0.167	1.21e-07	2
EDNRB	4.17e-12	0.265993	0.482	0.264	1.37e-07	2
PLXDC1	4.7e-12	0.326717	0.409	0.227	1.54e-07	2
AXL	5.4e-12	0.315928	0.555	0.368	1.77e-07	2
PHLDB1	5.75e-12	0.302448	0.352	0.194	1.89e-07	2
MT2A	6.24e-12	0.295354	0.894	0.82	2.05e-07	2
PMP22	8.52e-12	0.281138	0.601	0.42	2.8e-07	2
IFITM3	8.8e-12	0.29462	0.87	0.721	2.89e-07	2
MEDAG	1e-11	0.315729	0.495	0.294	3.3e-07	2
CSRP2	1.02e-11	0.272261	0.395	0.224	3.34e-07	2
PROS1	1.34e-11	0.295906	0.439	0.253	4.39e-07	2
CYBRD1	1.41e-11	0.394038	0.538	0.373	4.63e-07	2
FIGF	1.77e-11	0.357994	0.359	0.192	5.82e-07	2
C6orf48	1.78e-11	0.402144	0.648	0.521	5.86e-07	2
SH3PXD2B	1.86e-11	0.281164	0.452	0.278	6.1e-07	2
CAPN6	2.22e-11	0.301917	0.302	0.155	7.27e-07	2
KDM6B	2.35e-11	0.36851	0.767	0.658	7.73e-07	2
PDLIM2	2.78e-11	0.310107	0.458	0.3	9.13e-07	2
PPP1R15A	2.82e-11	0.432619	0.791	0.758	9.27e-07	2
C3	3.79e-11	0.271915	0.429	0.249	1.24e-06	2
MDK	3.81e-11	0.335489	0.618	0.472	1.25e-06	2
PER1	3.94e-11	0.292872	0.439	0.277	1.29e-06	2
FOXO3	4.3e-11	0.352713	0.598	0.456	1.41e-06	2
ZNF106	4.5e-11	0.392208	0.595	0.462	1.48e-06	2
CXXC5	5.75e-11	0.398804	0.545	0.394	1.89e-06	2
MYC	5.86e-11	0.452046	0.625	0.501	1.92e-06	2
CKB	5.88e-11	0.269126	0.439	0.272	1.93e-06	2
CCL2	6.42e-11	0.560155	0.605	0.433	2.11e-06	2
SVIL	7.77e-11	0.338552	0.588	0.44	2.55e-06	2
SASH1	8.07e-11	0.351031	0.488	0.324	2.65e-06	2
IGFBP3	8.84e-11	0.38681	0.362	0.202	2.9e-06	2
CYR61	8.87e-11	0.618483	0.615	0.452	2.91e-06	2
ID4	9.46e-11	0.387125	0.385	0.223	3.1e-06	2
TUBA1A	1.08e-10	0.476687	0.757	0.67	3.56e-06	2
CXCL14	1.69e-10	0.451577	0.449	0.28	5.55e-06	2
SLC2A3	2.15e-10	0.355605	0.542	0.36	7.07e-06	2
ABCA9	2.16e-10	0.254489	0.306	0.152	7.09e-06	2
NFKBIA	2.17e-10	0.262014	0.927	0.874	7.13e-06	2
LPAR1	2.63e-10	0.278439	0.292	0.154	8.63e-06	2
CDKN1A	2.83e-10	0.337125	0.714	0.642	9.3e-06	2
SYNE1	2.87e-10	0.285471	0.542	0.364	9.41e-06	2
DNAJB4	3.65e-10	0.57665	0.392	0.26	1.2e-05	2
ARMCX1	3.98e-10	0.31429	0.399	0.251	1.31e-05	2
F2R	4e-10	0.282786	0.405	0.237	1.31e-05	2
EPB41L2	4.3e-10	0.333091	0.645	0.491	1.41e-05	2
PLSCR4	4.62e-10	0.265722	0.405	0.248	1.52e-05	2
2020-09-11	5.45e-10	0.329123	0.621	0.482	1.79e-05	2
GOLIM4	6.21e-10	0.304954	0.502	0.346	2.04e-05	2
FOXO1	6.26e-10	0.291379	0.455	0.303	2.05e-05	2
MXRA7	7.67e-10	0.259697	0.561	0.399	2.52e-05	2
APOC1	9.09e-10	0.36117	0.452	0.29	2.98e-05	2
PSAP	1.03e-09	0.321669	0.761	0.725	3.37e-05	2
DSEL	1.11e-09	0.272309	0.392	0.239	3.66e-05	2
FERMT2	1.26e-09	0.334967	0.645	0.512	4.15e-05	2
ZFAND5	1.81e-09	0.447047	0.761	0.715	5.94e-05	2
ARHGAP21	2.36e-09	0.302017	0.635	0.492	7.75e-05	2
LIMA1	2.39e-09	0.314693	0.681	0.546	7.84e-05	2
SH3PXD2A	2.88e-09	0.288887	0.429	0.279	9.46e-05	2
BTG2	3.5e-09	0.532345	0.648	0.566	0.000114951	2
DDIT3	3.71e-09	0.433897	0.395	0.257	0.000121656	2
TSC22D2	3.81e-09	0.400911	0.585	0.48	0.000125041	2
TXNIP	4.42e-09	0.410034	0.601	0.457	0.000145035	2
WSB1	4.78e-09	0.304838	0.751	0.733	0.000157018	2
RLF	5e-09	0.306978	0.595	0.464	0.000163982	2
ARL13B	5.67e-09	0.346158	0.545	0.412	0.000186151	2
SLC19A2	6.58e-09	0.344743	0.409	0.281	0.000215928	2
PRICKLE2	6.59e-09	0.284468	0.392	0.239	0.000216391	2
SPG20	8.03e-09	0.379457	0.628	0.546	0.000263435	2
ZBTB16	8.29e-09	0.295313	0.382	0.246	0.000272168	2
CAMLG	1.03e-08	0.332116	0.651	0.559	0.000336951	2
MTUS1	1.12e-08	0.359696	0.472	0.339	0.000366714	2
PTX3	1.34e-08	0.414111	0.349	0.207	0.000439405	2
CPQ	1.36e-08	0.258147	0.468	0.33	0.000447467	2
SLC25A33	1.43e-08	0.290047	0.558	0.445	0.000468774	2
IER3	1.58e-08	0.518663	0.767	0.715	0.000518503	2
ENPP2	1.59e-08	0.309646	0.322	0.187	0.000522875	2
PLIN2	1.77e-08	0.36442	0.631	0.481	0.000579331	2
RTN4	1.98e-08	0.297811	0.827	0.782	0.000651011	2
CRTAP	2.04e-08	0.267665	0.495	0.362	0.000669573	2
ID2	2.11e-08	0.423836	0.648	0.522	0.000693347	2
PXDC1	2.21e-08	0.355911	0.568	0.454	0.000724566	2
HEG1	2.38e-08	0.25274	0.352	0.217	0.000780002	2
CIRBP	6.53e-08	0.251999	0.801	0.841	0.00214468	2
CTNNAL1	7.12e-08	0.333294	0.591	0.475	0.0023362	2
EMILIN2	7.23e-08	0.299814	0.412	0.274	0.00237145	2
RP11-166D19.1	7.68e-08	0.277621	0.372	0.233	0.00252103	2
MT1E	7.82e-08	0.536796	0.621	0.522	0.00256574	2
COL15A1	9.38e-08	0.411361	0.405	0.262	0.00307791	2
PER2	1.07e-07	0.284116	0.555	0.45	0.00349707	2
PDPN	1.18e-07	0.294233	0.439	0.279	0.00387058	2
TIPARP	1.4e-07	0.421525	0.645	0.577	0.00460212	2
PRNP	1.61e-07	0.288638	0.691	0.622	0.00528642	2
GADD45G	1.61e-07	0.555703	0.269	0.16	0.00528922	2
RHOU	1.63e-07	0.30745	0.425	0.295	0.00534084	2
DYNLL1	1.64e-07	0.298711	0.85	0.822	0.00539263	2
MAP4K5	1.74e-07	0.317515	0.638	0.513	0.00569905	2
CSRNP1	1.88e-07	0.40244	0.578	0.507	0.00616399	2
TSC22D1	1.92e-07	0.367403	0.701	0.554	0.0063071	2
BHLHE40	2.17e-07	0.471353	0.535	0.44	0.00711922	2
CHD1	2.4e-07	0.333825	0.754	0.771	0.0078634	2
SNTB2	2.46e-07	0.310054	0.445	0.328	0.00807299	2
MYLIP	2.65e-07	0.288449	0.402	0.285	0.00870702	2
CYP1B1	2.71e-07	0.384381	0.485	0.341	0.00890145	2
RP11-1033A18.1	2.84e-07	0.253991	0.296	0.188	0.00930919	2
HSPG2	2.85e-07	0.314015	0.449	0.301	0.00935627	2
ATF3	3.36e-07	0.636529	0.561	0.486	0.0110232	2
TPBG	3.52e-07	0.277196	0.498	0.38	0.0115601	2
PPIC	3.74e-07	0.275521	0.442	0.326	0.0122812	2
CAMK2N1	3.8e-07	0.310695	0.565	0.444	0.0124574	2
LPIN2	4.62e-07	0.250137	0.419	0.293	0.0151761	2
NUPR1	4.63e-07	0.256407	0.611	0.498	0.0151859	2
MAFF	4.72e-07	0.342051	0.701	0.641	0.015493	2
ANGPTL4	4.94e-07	0.269386	0.422	0.292	0.0162109	2
NFATC2	4.97e-07	0.296752	0.395	0.266	0.0163202	2
SOCS3	5.3e-07	0.604861	0.608	0.54	0.0173969	2
ELMSAN1	5.51e-07	0.328519	0.495	0.377	0.0180736	2
SPRY1	7.1e-07	0.324711	0.329	0.201	0.0233098	2
ZSWIM6	7.56e-07	0.296841	0.515	0.4	0.0248029	2
TRIO	9.41e-07	0.339153	0.515	0.414	0.0308867	2
PGRMC1	9.5e-07	0.350088	0.641	0.572	0.0311937	2
FKBP10	9.94e-07	0.286005	0.336	0.221	0.0326181	2
RHOBTB3	1.01e-06	0.300891	0.502	0.381	0.0332251	2
NGFRAP1	1.15e-06	0.292421	0.618	0.505	0.0376159	2
GLG1	1.16e-06	0.261958	0.498	0.397	0.0379473	2
NR1D2	1.18e-06	0.269997	0.468	0.364	0.0385807	2
MLF1	1.18e-06	0.294799	0.545	0.446	0.0388175	2
UAP1	1.2e-06	0.370753	0.651	0.583	0.0392692	2
ZFAND2A	1.2e-06	0.597909	0.342	0.247	0.0393739	2
TACC1	1.29e-06	0.364463	0.605	0.518	0.0424537	2
IFI27L2	1.49e-06	0.328076	0.515	0.414	0.0488389	2
VAMP5	1.69e-06	0.277944	0.419	0.301	0.0554909	2
PEG10	1.77e-06	0.273455	0.332	0.218	0.058156	2
HCFC1R1	1.78e-06	0.320826	0.415	0.324	0.0583924	2
COL4A2	2.2e-06	0.262648	0.508	0.36	0.0720443	2
HEXIM1	2.21e-06	0.291451	0.482	0.378	0.0724083	2
EIF4A2	2.7e-06	0.316333	0.731	0.739	0.0885307	2
RAB34	3.91e-06	0.308542	0.462	0.372	0.128333	2
FUCA2	3.96e-06	0.281585	0.399	0.295	0.129826	2
MAN1A1	4.01e-06	0.256889	0.508	0.401	0.131532	2
COPS8	4.71e-06	0.282256	0.498	0.4	0.154746	2
CLK1	4.87e-06	0.281091	0.545	0.478	0.159699	2
PHACTR2	6.29e-06	0.313711	0.455	0.358	0.206351	2
EIF1B	6.77e-06	0.323234	0.731	0.704	0.222195	2
HSPE1	6.95e-06	0.399286	0.801	0.801	0.228204	2
EID1	7.16e-06	0.294075	0.618	0.53	0.234946	2
PDK4	7.53e-06	0.313624	0.382	0.262	0.247195	2
MIR22HG	8.02e-06	0.299939	0.645	0.577	0.263185	2
AHCYL1	1.27e-05	0.351164	0.595	0.526	0.417561	2
EPB41L4A-AS1	1.38e-05	0.298556	0.638	0.585	0.452897	2
TOB1	1.51e-05	0.306324	0.472	0.374	0.496477	2
IFRD1	1.75e-05	0.306921	0.645	0.56	0.575047	2
GNG12	1.84e-05	0.270308	0.561	0.456	0.603538	2
SLC38A2	2.68e-05	0.321607	0.711	0.705	0.880767	2
FUS	2.71e-05	0.268134	0.834	0.872	0.888681	2
MIDN	2.78e-05	0.292278	0.561	0.487	0.912567	2
HMOX1	3.83e-05	0.41152	0.369	0.259	1	2
ATP13A3	5.18e-05	0.264606	0.678	0.565	1	2
IRF1	6.59e-05	0.498903	0.748	0.764	1	2
SCPEP1	7.11e-05	0.271477	0.498	0.425	1	2
UGDH	7.32e-05	0.254302	0.535	0.461	1	2
COL4A1	0.000100115	0.273058	0.502	0.367	1	2
JMJD1C	0.000101739	0.279012	0.741	0.76	1	2
IER2	0.000127962	0.429042	0.764	0.784	1	2
RDH10	0.000138205	0.254765	0.276	0.195	1	2
RUFY3	0.000148875	0.279963	0.475	0.405	1	2
KLF13	0.000217609	0.315589	0.525	0.476	1	2
SIRT1	0.000233275	0.273752	0.429	0.353	1	2
ABL2	0.0002588	0.262306	0.525	0.459	1	2
KLHL21	0.000269473	0.303036	0.439	0.372	1	2
SIK1	0.00028087	0.274112	0.528	0.47	1	2
SLC20A1	0.00050172	0.309624	0.485	0.429	1	2
NUFIP2	0.000521545	0.300954	0.674	0.668	1	2
IER5	0.000555325	0.312312	0.555	0.522	1	2
RHOB	0.000570207	0.273105	0.535	0.457	1	2
IGFBP5	0.000615789	0.294176	0.289	0.208	1	2
HNRNPH3	0.000643521	0.259988	0.691	0.677	1	2
NAF1	0.000704755	0.304359	0.458	0.4	1	2
HSPD1	0.000721055	0.328593	0.814	0.825	1	2
MYADM	0.00101334	0.258813	0.648	0.608	1	2
BNIP3L	0.001173	0.26616	0.571	0.519	1	2
CREB5	0.00194743	0.267728	0.385	0.313	1	2
NENF	0.00198009	0.256834	0.618	0.571	1	2
MSH6	0.00203772	0.273426	0.409	0.357	1	2
TOPORS	0.00244196	0.297596	0.502	0.46	1	2
BRD2	0.00266164	0.275605	0.658	0.654	1	2
PRDX6	0.00278827	0.276556	0.728	0.734	1	2
AFF4	0.00292672	0.270574	0.654	0.615	1	2
MAT2A	0.00310299	0.29666	0.641	0.609	1	2
SPTBN1	0.00324717	0.254176	0.568	0.519	1	2
EIF4A3	0.00332538	0.261954	0.691	0.688	1	2
SKIL	0.00767918	0.284088	0.674	0.686	1	2
AGR2	0	2.37567	0.864	0.021	0	3
AGR3	2.34e-292	1.689	0.784	0.017	7.68e-288	3
MLPH	1.99e-282	1.15216	0.847	0.034	6.54e-278	3
STC2	9.26e-277	1.8709	0.89	0.049	3.04e-272	3
FOXA1	6.54e-275	0.869338	0.754	0.018	2.15e-270	3
ERBB4	1.26e-265	0.892158	0.737	0.018	4.14e-261	3
ANKRD30A	1.38e-236	2.19974	0.678	0.019	4.54e-232	3
RASEF	1.06e-233	1.03199	0.801	0.048	3.46e-229	3
AZGP1	1.11e-227	3.03993	0.97	0.137	3.63e-223	3
FBP1	7.72e-225	0.875058	0.763	0.042	2.54e-220	3
CA12	6.28e-222	0.894012	0.725	0.035	2.06e-217	3
KIAA1324	3.78e-216	0.863432	0.767	0.05	1.24e-211	3
ESR1	2.47e-215	1.20628	0.729	0.041	8.1e-211	3
CAPN8	2.62e-212	0.572686	0.576	0.01	8.61e-208	3
SHROOM3	5.7e-208	0.887231	0.801	0.065	1.87e-203	3
NEK10	2.26e-203	1.09254	0.661	0.031	7.4e-199	3
ELF3	1.72e-201	1.63049	0.873	0.095	5.64e-197	3
ZG16B	1.79e-201	0.746659	0.712	0.042	5.87e-197	3
TMC5	1.46e-199	0.860202	0.602	0.019	4.78e-195	3
KRT18	1.52e-199	2.57409	0.987	0.189	4.97e-195	3
MUC1	3.91e-195	0.813201	0.716	0.047	1.28e-190	3
S100A14	6.1e-193	1.51633	0.835	0.089	2e-188	3
PRLR	4.73e-191	0.788183	0.669	0.038	1.55e-186	3
TFF3	6.09e-188	1.46695	0.631	0.029	2e-183	3
CLDN7	3.44e-185	1.19561	0.852	0.094	1.13e-180	3
KRT8	8.99e-177	2.0268	0.962	0.174	2.95e-172	3
PARD6B	5.16e-176	1.00656	0.788	0.082	1.69e-171	3
TSPAN13	9.36e-176	0.936261	0.822	0.103	3.07e-171	3
CDH1	3.23e-175	1.03953	0.805	0.092	1.06e-170	3
KIAA1244	5.02e-175	0.497382	0.61	0.034	1.65e-170	3
INPP4B	1.18e-174	0.779942	0.725	0.056	3.87e-170	3
SMIM22	3.04e-174	0.730205	0.733	0.066	9.98e-170	3
TFF1	2.69e-173	2.26175	0.555	0.023	8.82e-169	3
MAL2	2.04e-172	0.782417	0.72	0.065	6.69e-168	3
PIP	6.99e-172	3.39299	0.657	0.051	2.29e-167	3
PKIB	2.31e-171	0.897806	0.678	0.052	7.57e-167	3
CLDN4	6.6e-171	1.6136	0.89	0.12	2.17e-166	3
TFAP2A	1.76e-169	0.788503	0.72	0.066	5.77e-165	3
SPDEF	1.96e-169	0.437554	0.508	0.015	6.44e-165	3
LURAP1L	2.36e-169	1.00345	0.661	0.051	7.74e-165	3
SPINT2	1.18e-168	1.55434	0.932	0.192	3.87e-164	3
VSIG2	7.44e-166	0.430074	0.547	0.024	2.44e-161	3
DSP	1.34e-164	1.16664	0.924	0.135	4.4e-160	3
FXYD3	1.29e-163	1.02069	0.881	0.122	4.24e-159	3
DHCR24	3.64e-163	0.799395	0.733	0.079	1.2e-158	3
BSPRY	1.35e-161	0.493418	0.581	0.034	4.44e-157	3
TSPAN15	1.81e-158	0.543824	0.559	0.03	5.95e-154	3
IRF6	5.14e-158	0.667581	0.737	0.078	1.69e-153	3
AFF3	1.72e-157	0.764922	0.712	0.069	5.65e-153	3
DEGS2	9.12e-157	0.534217	0.453	0.011	2.99e-152	3
BCAM	6.57e-155	0.748228	0.758	0.089	2.16e-150	3
EPCAM	3.05e-154	0.943433	0.864	0.116	9.99e-150	3
DCDC2	9.49e-154	0.403478	0.407	0.005	3.11e-149	3
KRT19	9.55e-152	1.94893	0.894	0.152	3.13e-147	3
PGR	1.17e-149	0.799845	0.559	0.035	3.83e-145	3
HOOK1	5.65e-149	0.626856	0.729	0.082	1.85e-144	3
CYP4X1	7.28e-147	0.811289	0.466	0.017	2.39e-142	3
EFCAB4A	6.2e-145	0.673172	0.678	0.073	2.03e-140	3
ST8SIA6	3.2e-144	0.268717	0.369	0.003	1.05e-139	3
MYBPC1	5.14e-143	0.709059	0.424	0.012	1.69e-138	3
TTC6	7.07e-143	0.299082	0.377	0.004	2.32e-138	3
F11R	5.39e-139	0.817534	0.758	0.107	1.77e-134	3
ACADSB	2.82e-137	0.695322	0.669	0.078	9.26e-133	3
SERPINA3	3.19e-136	2.32629	0.864	0.189	1.05e-131	3
NTN4	1.4e-135	0.918645	0.691	0.087	4.59e-131	3
TOX3	2.12e-135	0.432537	0.394	0.009	6.95e-131	3
CLDN3	6.57e-135	0.669401	0.708	0.079	2.16e-130	3
KRT18P11	1.08e-134	0.370597	0.504	0.031	3.56e-130	3
TSTD1	5.85e-132	1.12772	0.907	0.22	1.92e-127	3
WFDC2	1.9e-131	1.45293	0.78	0.125	6.24e-127	3
TM4SF18	1.75e-129	0.489569	0.513	0.034	5.74e-125	3
ERBB3	7.79e-129	0.454842	0.568	0.051	2.56e-124	3
TM4SF1-AS1	1.2e-128	0.490713	0.436	0.02	3.95e-124	3
CRB3	2.05e-128	0.419789	0.513	0.037	6.72e-124	3
TTC39A	5.16e-128	0.362559	0.441	0.02	1.7e-123	3
MYO6	6.11e-128	1.22242	0.907	0.267	2.01e-123	3
PDZK1	4.87e-126	0.40175	0.326	0.003	1.6e-121	3
RAB27B	1.46e-125	0.485861	0.458	0.025	4.78e-121	3
DACH1	2.7e-125	0.333777	0.36	0.008	8.87e-121	3
PRSS22	3.09e-125	0.660862	0.581	0.055	1.02e-120	3
TACSTD2	4.42e-125	1.1123	0.907	0.17	1.45e-120	3
RP11-532F12.5	4.97e-125	0.494882	0.644	0.075	1.63e-120	3
MYB	3.87e-122	0.333051	0.415	0.018	1.27e-117	3
PTPRF	1.94e-121	0.539019	0.699	0.097	6.35e-117	3
GJC3	6.93e-121	0.479073	0.564	0.053	2.27e-116	3
SLC39A6	1.31e-120	1.39118	0.886	0.282	4.3e-116	3
TPD52	9.55e-120	0.704067	0.686	0.099	3.14e-115	3
RBM47	1.47e-119	0.667864	0.75	0.119	4.81e-115	3
RP11-680F20.6	3.25e-119	0.285938	0.335	0.006	1.07e-114	3
NEDD4L	4.46e-119	0.698597	0.737	0.119	1.46e-114	3
FLNB	1.1e-118	0.736937	0.75	0.135	3.62e-114	3
SYTL2	1.82e-118	1.18447	0.754	0.127	5.98e-114	3
INADL	3.54e-118	0.631874	0.729	0.116	1.16e-113	3
BATF	4.43e-118	0.639122	0.644	0.076	1.45e-113	3
SERINC2	2.49e-117	0.428839	0.61	0.07	8.16e-113	3
SEMA3E	9.06e-117	0.345106	0.398	0.018	2.97e-112	3
LRP2	1.38e-116	0.526655	0.381	0.015	4.53e-112	3
EFNA1	2.73e-116	0.938808	0.703	0.108	8.95e-112	3
ARHGEF38	7.32e-116	0.349278	0.436	0.026	2.4e-111	3
TM4SF1	8.77e-116	1.54455	0.919	0.244	2.88e-111	3
GPR98	1.27e-114	0.330869	0.373	0.014	4.17e-110	3
HMGCS2	1.02e-113	0.390309	0.305	0.004	3.34e-109	3
SCUBE2	1.36e-113	0.68628	0.614	0.081	4.47e-109	3
RNF223	2.65e-113	0.468791	0.453	0.031	8.71e-109	3
DNAJC12	2.7e-112	0.928745	0.547	0.061	8.86e-108	3
MAPT	3.27e-112	0.333376	0.436	0.028	1.07e-107	3
SERPINA1	7.35e-110	1.62963	0.496	0.048	2.41e-105	3
TRPS1	5.4e-109	1.25802	0.864	0.245	1.77e-104	3
CD9	6.48e-109	1.18664	0.915	0.283	2.13e-104	3
DNALI1	6.58e-109	0.409031	0.568	0.066	2.16e-104	3
DDR1	8.18e-109	0.45462	0.631	0.086	2.68e-104	3
DMKN	1.51e-108	0.499249	0.669	0.099	4.95e-104	3
GALNT6	2.34e-108	0.429782	0.5	0.045	7.7e-104	3
MYO5C	1.96e-107	0.320371	0.513	0.05	6.44e-103	3
NQO1	2.65e-106	0.48999	0.568	0.069	8.71e-102	3
AR	2.76e-106	0.690048	0.758	0.151	9.07e-102	3
MARVELD3	8.73e-106	0.32796	0.453	0.037	2.87e-101	3
AP1M2	2.98e-105	0.337246	0.496	0.048	9.8e-101	3
TMC4	3.35e-105	0.323442	0.487	0.046	1.1e-100	3
MACC1	3.72e-105	0.570361	0.597	0.075	1.22e-100	3
RERG	4.44e-105	0.444269	0.568	0.066	1.46e-100	3
ICA1	7.12e-105	0.458345	0.568	0.072	2.34e-100	3
PEX11A	8.65e-105	0.427957	0.415	0.028	2.84e-100	3
EFHD1	2.04e-104	0.874282	0.754	0.166	6.69e-100	3
TMEM45B	3.16e-104	0.412631	0.305	0.007	1.04e-99	3
ERBB2	2.57e-102	0.385775	0.564	0.07	8.44e-98	3
SCGB3A1	2.97e-102	1.6476	0.555	0.067	9.76e-98	3
MREG	4.39e-101	0.370656	0.436	0.035	1.44e-96	3
RALGPS2	5.99e-101	0.593771	0.733	0.146	1.97e-96	3
NPY1R	2.32e-100	0.831133	0.381	0.023	7.62e-96	3
THSD4	5.43e-100	0.552338	0.627	0.101	1.78e-95	3
ATP8B1	1.24e-99	0.418686	0.542	0.067	4.07e-95	3
SEMA4B	1.66e-99	0.335732	0.407	0.029	5.44e-95	3
KIAA1522	2.28e-99	0.450042	0.602	0.089	7.48e-95	3
HSBP1L1	6.4e-99	0.462232	0.636	0.101	2.1e-94	3
NRXN1	6.75e-99	0.62359	0.305	0.009	2.21e-94	3
EHF	1.05e-98	0.527753	0.559	0.07	3.44e-94	3
RAB25	2.58e-97	0.389781	0.602	0.086	8.47e-93	3
MGST1	1.08e-96	1.01152	0.877	0.229	3.53e-92	3
XBP1	1.63e-96	1.47809	0.97	0.703	5.37e-92	3
CCDC170	1.23e-95	0.405141	0.479	0.051	4.04e-91	3
IL20RA	1.76e-95	0.299846	0.394	0.028	5.78e-91	3
C3orf52	3.55e-95	0.480185	0.521	0.066	1.17e-90	3
KRT7	5.04e-95	0.922348	0.847	0.184	1.65e-90	3
COL4A5	7.59e-95	0.282106	0.339	0.017	2.49e-90	3
ITGA2	3.45e-94	0.909586	0.648	0.108	1.13e-89	3
TMEM238	4.76e-94	0.519992	0.695	0.129	1.56e-89	3
JUP	8.17e-94	0.670963	0.729	0.161	2.68e-89	3
SMIM14	8.44e-93	0.69243	0.775	0.205	2.77e-88	3
HOOK2	1.31e-92	0.535743	0.665	0.122	4.31e-88	3
DLG5	4.89e-92	0.492222	0.593	0.093	1.6e-87	3
MAP7	1.38e-91	0.433807	0.581	0.09	4.53e-87	3
CASZ1	1.48e-91	0.305682	0.483	0.054	4.84e-87	3
PRRG4	2.59e-91	0.410852	0.504	0.062	8.52e-87	3
H2AFJ	4.39e-91	1.06004	0.898	0.387	1.44e-86	3
CREB3L4	8.19e-91	0.354236	0.424	0.04	2.69e-86	3
AK5	1e-90	0.606239	0.555	0.078	3.28e-86	3
DNAH5	2.28e-90	0.256661	0.347	0.021	7.48e-86	3
RAB11FIP1	9.01e-90	1.0534	0.839	0.226	2.96e-85	3
EPPK1	1.04e-89	0.37291	0.475	0.054	3.41e-85	3
SDR16C5	1.17e-89	0.28953	0.297	0.012	3.85e-85	3
C6orf141	1.49e-88	0.437184	0.39	0.032	4.88e-84	3
LYPD3	2.29e-88	0.320298	0.458	0.049	7.52e-84	3
STARD10	2.35e-88	0.570767	0.686	0.15	7.71e-84	3
LIMCH1	4.46e-88	0.689343	0.699	0.152	1.47e-83	3
KIF16B	1.56e-87	0.362827	0.551	0.082	5.12e-83	3
KIAA1598	2.09e-87	0.525221	0.695	0.152	6.85e-83	3
STC1	3.95e-87	1.01763	0.369	0.027	1.3e-82	3
PLAT	5.11e-87	1.39594	0.831	0.29	1.68e-82	3
ATP1B1	1.21e-86	1.06108	0.852	0.292	3.98e-82	3
GPR160	1.66e-86	0.287189	0.386	0.031	5.43e-82	3
[truncated: 3,954 more rows]
