# Supplementary material for: Characterization of Gene Expression Signatures for the Identification of Cellular Heterogeneity in the Developing Mammary Gland
Source: J Mammary Gland Biol Neoplasia. 2021 May 14;26(1):43–66. doi: 10.1007/s10911-021-09486-3 (PMC8217035; doi:10.1007/s10911-021-09486-3)
Supplement: Supplementary file 7 — Supplementary file7 (XLSX 223 KB) [file 10911_2021_9486_MOESM7_ESM.xlsx]

## Sheet: hEC_Markers
	avg_logFC	pct.1	pct.2	p_val_adj	cluster	gene
ANKRD30A	6.50412e-45	1.81786	0.872	0.216	2.13465e-40	0
C8orf4	1.7231e-37	1.84306	0.744	0.168	5.65522e-33	0
DNAJC12	3.98009e-32	1.18215	0.736	0.251	1.30627e-27	0
KRT18	7.00967e-31	1.08142	0.96	0.848	2.30057e-26	0
TMC5	9.55253e-30	0.855838	0.752	0.216	3.13514e-25	0
TBX3	6.37464e-29	1.17982	0.84	0.39	2.09216e-24	0
EFHD1	1.3747e-28	0.873338	0.856	0.511	4.51177e-24	0
TMEM45B	5.22396e-27	0.535591	0.488	0.057	1.71451e-22	0
SLC7A2	9.64795e-27	0.918229	0.688	0.21	3.16646e-22	0
GSTM3	5.43104e-26	1.02089	0.776	0.378	1.78247e-21	0
SYTL2	6.15734e-26	1.11899	0.8	0.349	2.02084e-21	0
RP11-206M11.7	6.42988e-25	0.669918	0.384	0.025	2.11029e-20	0
AFF3	7.59443e-25	0.744332	0.76	0.289	2.49249e-20	0
TFPI	1.34425e-24	0.716111	0.392	0.029	4.41184e-20	0
KRT8	2.98714e-24	0.938342	0.984	0.933	9.80379e-20	0
FBP1	5.85447e-24	0.63629	0.784	0.33	1.92144e-19	0
SFMBT2	5.18732e-23	0.322591	0.448	0.063	1.70248e-18	0
REEP5	1.60605e-21	0.65868	0.92	0.838	5.27104e-17	0
TMSB4X	1.81521e-21	0.777991	0.96	0.867	5.95752e-17	0
PRLR	1.12739e-20	0.660598	0.768	0.362	3.70008e-16	0
KRT19	1.18442e-20	0.934607	0.968	0.692	3.88726e-16	0
GALNT6	1.66176e-20	0.474268	0.656	0.232	5.45389e-16	0
TSPAN5	2.57998e-20	0.610381	0.656	0.257	8.46748e-16	0
MALAT1	3.98624e-20	0.468346	1	0.997	1.30828e-15	0
TNFAIP8	4.54043e-20	0.732161	0.656	0.251	1.49017e-15	0
SERF2	1.76109e-19	0.415307	0.968	0.981	5.77988e-15	0
FAM3B	2.15876e-19	0.398404	0.544	0.146	7.08504e-15	0
DACH1	2.94434e-19	0.363587	0.472	0.102	9.66331e-15	0
UCP2	5.12446e-19	0.324068	0.432	0.086	1.68185e-14	0
BATF	7.62511e-19	0.584388	0.688	0.267	2.50256e-14	0
MYO6	1.80757e-18	0.555252	0.896	0.771	5.93244e-14	0
S100A14	8.82001e-18	0.878048	0.856	0.679	2.89473e-13	0
ERBB4	1.10961e-17	0.552578	0.76	0.324	3.64174e-13	0
RP11-20F24.4	1.67671e-17	0.273909	0.408	0.079	5.50296e-13	0
AR	2.38526e-17	0.484451	0.744	0.311	7.82842e-13	0
PTHLH	3.51907e-17	1.10573	0.384	0.073	1.15496e-12	0
LRRFIP1	3.93443e-17	0.506824	0.952	0.86	1.29128e-12	0
MYO1B	5.31531e-17	0.580833	0.712	0.327	1.74448e-12	0
FOXA1	5.65138e-17	0.489493	0.76	0.337	1.85478e-12	0
ADIRF	6.13542e-17	0.680674	0.856	0.632	2.01365e-12	0
ITGAV	6.36603e-17	0.568876	0.816	0.524	2.08933e-12	0
SLC7A8	1.03697e-16	0.441482	0.656	0.26	3.40333e-12	0
SOCS2	2.25048e-16	0.570477	0.528	0.187	7.38608e-12	0
SQRDL	2.60891e-16	0.493346	0.68	0.371	8.56244e-12	0
TPD52	2.86895e-16	0.690201	0.736	0.514	9.41588e-12	0
C15orf48	2.96932e-16	1.0151	0.592	0.235	9.7453e-12	0
CIB1	5.56282e-16	0.564587	0.824	0.594	1.82572e-11	0
UGCG	6.30866e-16	0.835249	0.856	0.616	2.0705e-11	0
INPP4B	9.96771e-16	0.497871	0.712	0.311	3.2714e-11	0
KTN1	1.28714e-15	0.561669	0.952	0.94	4.22439e-11	0
RAB11FIP1	1.38071e-15	0.837351	0.88	0.648	4.5315e-11	0
RAB27B	1.70358e-15	0.590361	0.544	0.203	5.59114e-11	0
MLPH	2.19119e-15	0.484213	0.832	0.416	7.19148e-11	0
ZNRF2	2.49284e-15	0.498397	0.672	0.333	8.18151e-11	0
PLGRKT	2.85042e-15	0.420945	0.656	0.343	9.35507e-11	0
BZW1	2.8518e-15	0.694434	0.88	0.873	9.3596e-11	0
ATP6V1G1	3.14688e-15	0.458874	0.92	0.927	1.03281e-10	0
STOM	3.73873e-15	0.680726	0.784	0.568	1.22705e-10	0
TSPAN15	3.87741e-15	0.491881	0.616	0.267	1.27256e-10	0
GPRC5A	4.97468e-15	0.676358	0.672	0.321	1.63269e-10	0
EREG	7.14253e-15	1.16755	0.28	0.035	2.34418e-10	0
BAG1	7.82079e-15	0.568881	0.864	0.743	2.56678e-10	0
MAL2	7.97027e-15	0.478742	0.776	0.546	2.61584e-10	0
BAMBI	9.20953e-15	0.969829	0.584	0.263	3.02257e-10	0
HERC4	9.88171e-15	0.587206	0.744	0.489	3.24318e-10	0
NRIP3	1.01973e-14	0.326802	0.368	0.076	3.34674e-10	0
MAP3K1	1.14786e-14	0.517273	0.68	0.378	3.76729e-10	0
ACSL3	2.8794e-14	0.730972	0.824	0.686	9.45018e-10	0
KCNMA1	3.36581e-14	0.288101	0.528	0.162	1.10466e-09	0
DNAJC15	3.36813e-14	0.468607	0.824	0.673	1.10542e-09	0
PAWR	4.13061e-14	0.606891	0.888	0.829	1.35567e-09	0
MYL12B	4.40446e-14	0.431682	0.928	0.952	1.44554e-09	0
ERO1L	6.73325e-14	0.425974	0.656	0.343	2.20985e-09	0
STC2	7.05552e-14	0.584857	0.832	0.451	2.31562e-09	0
ALDH2	7.83165e-14	0.518056	0.576	0.267	2.57035e-09	0
XBP1	9.23009e-14	0.648373	0.936	0.867	3.02932e-09	0
ACADSB	9.55327e-14	0.361869	0.696	0.324	3.13538e-09	0
DICER1	1.08409e-13	0.571969	0.808	0.648	3.55798e-09	0
APLP2	1.29712e-13	0.4584	0.944	0.873	4.25714e-09	0
TPM3	2.10889e-13	0.526759	0.872	0.778	6.92136e-09	0
SCCPDH	2.20176e-13	0.479773	0.648	0.333	7.22619e-09	0
CROT	2.31399e-13	0.29378	0.568	0.232	7.59452e-09	0
AGR2	2.89788e-13	0.371593	0.824	0.378	9.51084e-09	0
LIMCH1	2.97369e-13	0.561649	0.744	0.457	9.75966e-09	0
C16orf89	3.17654e-13	0.411563	0.44	0.149	1.04254e-08	0
NQO1	3.33405e-13	0.407048	0.616	0.289	1.09423e-08	0
SH3BGRL	4.40344e-13	0.491654	0.904	0.787	1.44521e-08	0
MAPK8	4.50276e-13	0.490228	0.688	0.416	1.4778e-08	0
RASEF	5.73091e-13	0.471005	0.776	0.463	1.88089e-08	0
HMGN1	7.38918e-13	0.384876	0.904	0.863	2.42513e-08	0
COL4A5	8.77934e-13	0.353527	0.44	0.149	2.88138e-08	0
C2CD4B	1.22035e-12	0.630882	0.272	0.041	4.00518e-08	0
CADPS2	1.48985e-12	0.425494	0.624	0.324	4.88969e-08	0
ARPC3	1.68311e-12	0.402165	0.888	0.819	5.52395e-08	0
C2CD4A	1.79585e-12	0.651638	0.256	0.038	5.89398e-08	0
COX6C	1.8668e-12	0.363993	0.936	0.908	6.12683e-08	0
PTP4A2	4.48665e-12	0.407893	0.92	0.816	1.47252e-07	0
KRT18P11	5.28355e-12	0.319623	0.592	0.292	1.73406e-07	0
ALCAM	5.73489e-12	0.418811	0.76	0.463	1.88219e-07	0
SPINT2	6.30302e-12	0.354635	0.888	0.93	2.06865e-07	0
TGFB3	6.49842e-12	0.427209	0.384	0.117	2.13278e-07	0
TCEAL3	7.36331e-12	0.572246	0.752	0.54	2.41664e-07	0
CSNK1A1	8.06715e-12	0.389085	0.944	0.892	2.64764e-07	0
SEMA4B	9.5505e-12	0.366312	0.488	0.203	3.13447e-07	0
CRIP1	1.27947e-11	0.640263	0.768	0.454	4.19921e-07	0
WASL	1.51637e-11	0.417358	0.856	0.644	4.97673e-07	0
MAGI3	1.64627e-11	0.440129	0.568	0.279	5.40306e-07	0
CLIC6	1.92039e-11	0.308767	0.336	0.092	6.30272e-07	0
SQLE	2.33421e-11	0.365508	0.52	0.235	7.66089e-07	0
VAV3	2.63623e-11	0.407357	0.632	0.362	8.6521e-07	0
SDR16C5	2.83505e-11	0.308924	0.36	0.102	9.30464e-07	0
HSPB1	3.51616e-11	0.763778	0.712	0.432	1.15401e-06	0
MS4A7	4.01613e-11	0.483833	0.304	0.07	1.31809e-06	0
KIAA1429	5.65035e-11	0.308117	0.576	0.295	1.85445e-06	0
MAGED2	6.09107e-11	0.508921	0.848	0.702	1.99909e-06	0
ARHGAP12	6.25121e-11	0.428701	0.672	0.4	2.05165e-06	0
CMBL	6.58175e-11	0.280619	0.528	0.222	2.16013e-06	0
SAT1	6.91424e-11	0.508579	0.952	0.867	2.26925e-06	0
LRP2	7.0803e-11	0.43991	0.464	0.175	2.32375e-06	0
STEAP4	8.25559e-11	0.32231	0.456	0.171	2.70948e-06	0
GFM1	9.19865e-11	0.321799	0.592	0.324	3.019e-06	0
CA12	1.01893e-10	0.358457	0.712	0.352	3.34413e-06	0
SC5D	1.15706e-10	0.396753	0.528	0.251	3.79747e-06	0
SRP14	1.16296e-10	0.300217	0.968	0.956	3.81682e-06	0
GNG5	1.29324e-10	0.322806	0.896	0.902	4.24441e-06	0
XRCC5	1.3361e-10	0.390295	0.92	0.851	4.38506e-06	0
SMAD3	1.35901e-10	0.314038	0.592	0.324	4.46025e-06	0
TFAP2B	1.46896e-10	0.257633	0.376	0.117	4.82111e-06	0
CHMP4B	1.66026e-10	0.462648	0.832	0.724	5.44898e-06	0
ATP6V0B	1.70783e-10	0.377677	0.888	0.816	5.60511e-06	0
MEAF6	1.8822e-10	0.424011	0.824	0.708	6.17737e-06	0
TGM2	2.00051e-10	0.429666	0.288	0.067	6.56567e-06	0
SMIM14	2.45007e-10	0.385151	0.744	0.486	8.04112e-06	0
LOH12CR1	2.67624e-10	0.580878	0.32	0.089	8.78342e-06	0
TCEAL4	3.61337e-10	0.775643	0.888	0.822	1.18591e-05	0
ALDOA	3.66452e-10	0.418055	0.936	0.911	1.20269e-05	0
SHB	4.31555e-10	0.29871	0.608	0.321	1.41636e-05	0
MRPS10	6.12622e-10	0.339168	0.68	0.429	2.01062e-05	0
TFAP2A	9.10749e-10	0.430715	0.752	0.559	2.98908e-05	0
GOLM1	9.14758e-10	0.396587	0.72	0.495	3.00224e-05	0
SLC44A1	9.92745e-10	0.262546	0.712	0.403	3.25819e-05	0
ITPRIPL2	1.1528e-09	0.385095	0.616	0.365	3.78348e-05	0
UGDH	1.22151e-09	0.569705	0.768	0.543	4.00898e-05	0
ANXA2	1.24053e-09	0.352431	0.976	0.959	4.07141e-05	0
C3orf14	1.3651e-09	0.380105	0.64	0.397	4.48026e-05	0
S100A16	1.4061e-09	0.595766	0.856	0.841	4.61484e-05	0
C3orf52	1.75326e-09	0.436268	0.584	0.359	5.7542e-05	0
QSOX1	1.88548e-09	0.306957	0.656	0.419	6.18816e-05	0
LRRFIP2	1.98622e-09	0.397165	0.864	0.733	6.51878e-05	0
GALNT7	2.04361e-09	0.256166	0.576	0.298	6.70714e-05	0
NTN4	2.11702e-09	0.489946	0.736	0.473	6.94806e-05	0
AZGP1	2.54389e-09	0.424731	0.952	0.768	8.34905e-05	0
KIAA1324	2.6428e-09	0.313612	0.736	0.483	8.67368e-05	0
TMEM2	2.83833e-09	0.587058	0.728	0.521	9.31539e-05	0
TXN	2.87265e-09	0.290852	0.952	0.956	9.42805e-05	0
FAM102A	2.92405e-09	0.407029	0.664	0.41	9.59672e-05	0
STARD10	3.41634e-09	0.308261	0.704	0.483	0.000112124	0
CLIC1	3.68706e-09	0.332056	0.936	0.911	0.000121009	0
ERBB2	3.86819e-09	0.308347	0.6	0.356	0.000126954	0
CYB5R1	4.28736e-09	0.259091	0.552	0.298	0.000140711	0
SPCS1	4.32523e-09	0.323325	0.904	0.857	0.000141954	0
JAK1	4.68811e-09	0.484034	0.928	0.81	0.000153864	0
CD164	4.83348e-09	0.338363	0.904	0.781	0.000158635	0
VMP1	5.03587e-09	0.355508	0.92	0.883	0.000165277	0
ERLEC1	5.19414e-09	0.350395	0.736	0.508	0.000170472	0
BUB3	5.73396e-09	0.323427	0.744	0.527	0.000188189	0
CAPG	5.9012e-09	0.40406	0.688	0.467	0.000193677	0
ATP6V0E1	6.78192e-09	0.369014	0.872	0.803	0.000222583	0
PHLDB2	6.84066e-09	0.47954	0.392	0.165	0.00022451	0
PRDX3	7.57457e-09	0.320329	0.808	0.648	0.000248597	0
SRI	7.84641e-09	0.455673	0.864	0.743	0.000257519	0
HIF1A	8.09121e-09	0.43389	0.672	0.444	0.000265554	0
RAB10	8.37032e-09	0.377586	0.8	0.73	0.000274714	0
UQCR11	8.51863e-09	0.378357	0.856	0.794	0.000279581	0
CDC42	8.73361e-09	0.33506	0.896	0.892	0.000286637	0
TSTD1	1.00256e-08	0.37731	0.872	0.851	0.00032904	0
RAB2A	1.09242e-08	0.33201	0.896	0.838	0.000358533	0
GLRX5	1.10454e-08	0.333771	0.776	0.61	0.000362508	0
ANXA6	1.13049e-08	0.252746	0.52	0.267	0.000371026	0
COX6B1	1.15848e-08	0.278295	0.888	0.841	0.000380214	0
TOX3	1.20003e-08	0.397943	0.4	0.165	0.000393851	0
CLSTN2	1.20111e-08	0.295623	0.304	0.092	0.000394206	0
PABPC4	1.32708e-08	0.336219	0.808	0.667	0.000435549	0
IFITM2	1.47805e-08	0.481715	0.824	0.619	0.000485096	0
AREG	1.7551e-08	1.28741	0.52	0.327	0.000576023	0
KCNK1	1.85812e-08	0.40257	0.448	0.225	0.000609834	0
STK17B	1.86806e-08	0.453139	0.504	0.257	0.000613096	0
PPDPF	1.90125e-08	0.310853	0.896	0.917	0.000623989	0
TDG	1.91305e-08	0.298441	0.672	0.448	0.000627864	0
ELOVL5	2.18584e-08	0.261532	0.776	0.527	0.000717392	0
ARHGAP32	2.24636e-08	0.281369	0.568	0.333	0.000737254	0
CCND1	2.29898e-08	0.525542	0.728	0.502	0.000754524	0
CREM	2.32111e-08	0.426205	0.6	0.375	0.000761789	0
SEZ6L2	2.56072e-08	0.274668	0.536	0.308	0.000840429	0
TFF1	3.20505e-08	0.285464	0.528	0.251	0.0010519	0
BNIP3L	3.90799e-08	0.392431	0.752	0.549	0.0012826	0
MORF4L2	4.95151e-08	0.346314	0.904	0.876	0.00162508	0
MGLL	5.34324e-08	0.438791	0.408	0.197	0.00175365	0
LRBA	6.60959e-08	0.299395	0.584	0.356	0.00216927	0
PLAT	6.85184e-08	0.535276	0.784	0.505	0.00224877	0
RIOK3	6.97897e-08	0.323297	0.832	0.66	0.0022905	0
DYNLT1	7.33344e-08	0.259847	0.864	0.737	0.00240684	0
EIF5B	7.70074e-08	0.336885	0.928	0.848	0.00252738	0
GTF3A	8.24337e-08	0.391383	0.736	0.565	0.00270547	0
SLC38A1	8.70954e-08	0.29011	0.808	0.692	0.00285847	0
SCARB2	9.34037e-08	0.407515	0.688	0.467	0.00306551	0
RNASET2	9.5906e-08	0.2971	0.624	0.438	0.00314763	0
PEBP1	1.09565e-07	0.309697	0.952	0.937	0.00359593	0
MPHOSPH6	1.1154e-07	0.357475	0.568	0.397	0.00366073	0
PGRMC2	1.24721e-07	0.281186	0.704	0.517	0.00409334	0
DUSP10	1.25167e-07	0.379325	0.448	0.232	0.00410797	0
SRCAP	1.38876e-07	0.388193	0.696	0.53	0.00455791	0
AGR3	1.41764e-07	0.320136	0.688	0.39	0.00465271	0
MTDH	1.59902e-07	0.309282	0.904	0.787	0.00524797	0
RASSF6	1.60263e-07	0.464393	0.384	0.175	0.00525985	0
PRDX2	1.95052e-07	0.273381	0.872	0.813	0.00640161	0
SRP54	2.11446e-07	0.352078	0.728	0.565	0.00693964	0
C9orf89	2.14169e-07	0.323122	0.64	0.429	0.00702902	0
SMAP2	2.16108e-07	0.413981	0.472	0.244	0.00709267	0
DNM1L	2.19848e-07	0.322068	0.744	0.603	0.0072154	0
DOCK8	2.27528e-07	0.252961	0.376	0.162	0.00746747	0
VIMP	2.27602e-07	0.478296	0.816	0.816	0.00746991	0
BMP2K	2.45911e-07	0.292151	0.432	0.219	0.00807079	0
H2AFY	2.56032e-07	0.269793	0.832	0.714	0.00840298	0
KIAA1430	2.78737e-07	0.254074	0.776	0.578	0.00914814	0
YWHAB	2.85553e-07	0.288659	0.912	0.873	0.00937185	0
TXNDC17	3.13774e-07	0.323238	0.8	0.683	0.0102981	0
HES4	3.16294e-07	0.321343	0.776	0.594	0.0103808	0
LMO7	3.31962e-07	0.53847	0.416	0.216	0.010895	0
IER5	3.33452e-07	0.462742	0.808	0.714	0.0109439	0
PTPLAD1	3.45224e-07	0.429879	0.728	0.6	0.0113303	0
ABCD3	3.49392e-07	0.271001	0.64	0.375	0.0114671	0
POLR2L	3.73106e-07	0.293682	0.84	0.784	0.0122453	0
EMP3	4.06229e-07	0.295993	0.48	0.254	0.0133324	0
JUP	4.22546e-07	0.363261	0.776	0.657	0.013868	0
HSBP1L1	4.41084e-07	0.285246	0.688	0.47	0.0144764	0
TMCO1	4.47802e-07	0.271565	0.792	0.692	0.0146968	0
TAX1BP1	4.54457e-07	0.250663	0.888	0.838	0.0149153	0
SMIM22	4.77379e-07	0.282515	0.704	0.568	0.0156676	0
IBTK	5.1627e-07	0.28965	0.616	0.4	0.016944	0
SRRM2	6.13823e-07	0.300974	0.968	0.924	0.0201457	0
PGP	6.144e-07	0.267058	0.544	0.34	0.0201646	0
PAK2	6.16776e-07	0.311599	0.872	0.781	0.0202426	0
HSPA5	6.20898e-07	0.384655	0.896	0.908	0.0203779	0
PSMD13	6.289e-07	0.304372	0.712	0.587	0.0206405	0
WWC3	6.48728e-07	0.253853	0.488	0.273	0.0212913	0
TTC6	7.09128e-07	0.256185	0.36	0.159	0.0232736	0
DYNC1I2	7.18746e-07	0.2978	0.72	0.571	0.0235893	0
EMP2	7.51624e-07	0.396713	0.768	0.613	0.0246683	0
RASD1	7.58911e-07	0.589174	0.64	0.425	0.0249075	0
FAM107B	7.91955e-07	0.413171	0.792	0.717	0.025992	0
SIRT1	8.01403e-07	0.28262	0.584	0.359	0.026302	0
TMEM50A	8.13096e-07	0.330904	0.856	0.733	0.0266858	0
VTCN1	8.1585e-07	0.269476	0.48	0.267	0.0267762	0
SELK	8.67714e-07	0.451033	0.888	0.86	0.0284784	0
TOP1	9.36651e-07	0.31991	0.912	0.898	0.0307409	0
OST4	9.51331e-07	0.252352	0.896	0.863	0.0312227	0
WWC1	9.74719e-07	0.300848	0.616	0.432	0.0319903	0
EFCAB4A	1.00868e-06	0.332747	0.688	0.508	0.0331049	0
TMBIM6	1.07182e-06	0.282595	0.928	0.937	0.0351772	0
RBMS1	1.09954e-06	0.420992	0.728	0.587	0.0360869	0
RNF223	1.30345e-06	0.35345	0.496	0.289	0.0427793	0
RBM47	1.3423e-06	0.366185	0.76	0.584	0.0440543	0
S100A10	1.43473e-06	0.400587	0.928	0.94	0.0470879	0
SH3BP4	1.44551e-06	0.356999	0.472	0.295	0.0474415	0
VAMP8	1.49917e-06	0.256623	0.88	0.768	0.0492026	0
ERP29	1.65033e-06	0.290621	0.88	0.775	0.0541638	0
TSPAN6	1.78749e-06	0.290276	0.544	0.359	0.0586655	0
MAST4	1.90693e-06	0.364405	0.656	0.454	0.0625856	0
PPP2R2A	1.94406e-06	0.263737	0.832	0.794	0.063804	0
HN1	1.96089e-06	0.397633	0.768	0.708	0.0643564	0
DNALI1	1.97798e-06	0.262293	0.592	0.349	0.0649173	0
DYNLRB1	2.0481e-06	0.340124	0.84	0.759	0.0672185	0
IRX3	2.0802e-06	0.42188	0.664	0.502	0.068272	0
SCAND1	2.40057e-06	0.302245	0.768	0.717	0.0787867	0
GLI3	2.57121e-06	0.315645	0.424	0.219	0.0843872	0
EGLN3	2.73919e-06	0.317468	0.424	0.21	0.0899001	0
MRPS15	3.20582e-06	0.252173	0.768	0.59	0.105215	0
DHCR24	3.75346e-06	0.307642	0.68	0.467	0.123189	0
CETN2	4.16735e-06	0.277044	0.6	0.422	0.136772	0
ATP2B1	4.19379e-06	0.256395	0.696	0.476	0.13764	0
HSBP1	4.42034e-06	0.265427	0.856	0.803	0.145076	0
SLK	4.68414e-06	0.422562	0.816	0.74	0.153734	0
AQP3	4.86623e-06	0.725017	0.56	0.39	0.15971	0
MYEOV2	5.22221e-06	0.284869	0.832	0.81	0.171393	0
SERPINA3	5.33716e-06	0.63272	0.864	0.838	0.175166	0
SEC14L1	5.69754e-06	0.299797	0.624	0.444	0.186993	0
SHROOM3	5.88434e-06	0.268724	0.768	0.619	0.193124	0
POMP	6.02884e-06	0.294804	0.872	0.841	0.197867	0
ANKRD12	6.20781e-06	0.26329	0.896	0.848	0.20374	0
DLG5	6.42147e-06	0.277554	0.608	0.438	0.210753	0
ARHGEF12	6.9945e-06	0.281123	0.704	0.53	0.22956	0
RUNDC1	7.01145e-06	0.306603	0.432	0.229	0.230116	0
PDIA3	7.84917e-06	0.290372	0.872	0.889	0.25761	0
ADAM10	8.5363e-06	0.29755	0.488	0.308	0.280162	0
GCNT2	8.57018e-06	0.258074	0.368	0.19	0.281273	0
CHMP2B	9.04522e-06	0.32237	0.808	0.698	0.296864	0
RERE	9.19425e-06	0.346818	0.72	0.597	0.301755	0
PPP1R14B	9.23048e-06	0.26826	0.736	0.597	0.302944	0
GUK1	9.23499e-06	0.269968	0.88	0.819	0.303093	0
PPM1G	9.40797e-06	0.259657	0.824	0.733	0.30877	0
APMAP	9.42621e-06	0.305083	0.584	0.438	0.309368	0
TMEM14B	9.86148e-06	0.262325	0.784	0.648	0.323654	0
ACTR2	1.07268e-05	0.29091	0.728	0.619	0.352052	0
USMG5	1.08201e-05	0.263209	0.864	0.778	0.355115	0
EIF4G1	1.14426e-05	0.271722	0.8	0.673	0.375545	0
SLFN5	1.20211e-05	0.349359	0.44	0.26	0.394532	0
MRPL51	1.2189e-05	0.270266	0.856	0.775	0.400042	0
CD9	1.26063e-05	0.258853	0.904	0.911	0.41374	0
GGCT	1.35238e-05	0.308778	0.696	0.594	0.44385	0
NRIP1	1.45026e-05	0.314853	0.832	0.683	0.475976	0
CD2AP	1.47378e-05	0.372959	0.64	0.53	0.483693	0
ISG20	1.55869e-05	0.379455	0.712	0.565	0.511564	0
ATOX1	1.73836e-05	0.27756	0.776	0.632	0.570531	0
MUC1	1.80195e-05	0.319119	0.656	0.457	0.5914	0
APOL2	1.80481e-05	0.263738	0.368	0.197	0.592338	0
FARP1	2.03012e-05	0.293532	0.696	0.521	0.666286	0
MPP7	2.20996e-05	0.251714	0.464	0.257	0.725309	0
TPM1	2.2539e-05	0.316726	0.976	0.921	0.739731	0
VDAC1	2.28837e-05	0.257965	0.792	0.73	0.751043	0
EZR	2.37316e-05	0.326352	0.904	0.905	0.778873	0
PHF20	2.46639e-05	0.275307	0.592	0.454	0.809468	0
ASPH	2.47416e-05	0.327527	0.824	0.698	0.812018	0
UBE2H	2.73686e-05	0.273493	0.816	0.746	0.898236	0
CTB-89H12.4	2.7942e-05	0.354147	0.696	0.622	0.917057	0
H2AFV	2.79906e-05	0.255823	0.752	0.594	0.918651	0
LDHB	2.91116e-05	0.274974	0.816	0.6	0.955442	0
RABEP1	3.17778e-05	0.273498	0.696	0.533	1	0
PANK3	3.18616e-05	0.273203	0.56	0.403	1	0
MRPL41	3.30765e-05	0.250372	0.768	0.629	1	0
BCAM	3.36545e-05	0.27386	0.728	0.562	1	0
KRT10	3.55945e-05	0.419837	0.832	0.8	1	0
CDKN3	3.63991e-05	0.267176	0.272	0.124	1	0
ANAPC11	3.7448e-05	0.293567	0.792	0.743	1	0
NOP10	3.79588e-05	0.273458	0.776	0.733	1	0
RP11-465B22.3	3.79704e-05	0.340902	0.44	0.289	1	0
SDF2L1	3.94649e-05	0.392401	0.616	0.479	1	0
PRPF40A	4.12183e-05	0.28428	0.88	0.762	1	0
NDUFS6	4.51832e-05	0.275744	0.824	0.756	1	0
USP47	4.66832e-05	0.278286	0.696	0.625	1	0
RSRC2	4.76246e-05	0.306727	0.872	0.825	1	0
GTF3C6	4.90866e-05	0.298961	0.76	0.651	1	0
TGFBR1	5.12168e-05	0.330011	0.424	0.267	1	0
CD44	5.12843e-05	0.340613	0.848	0.749	1	0
FAM204A	5.78739e-05	0.313384	0.744	0.641	1	0
DCXR	5.79589e-05	0.315447	0.84	0.727	1	0
CDH1	5.83718e-05	0.288288	0.776	0.74	1	0
CD59	5.8819e-05	0.272862	0.928	0.892	1	0
VPS4B	5.90614e-05	0.261929	0.72	0.603	1	0
NIT2	6.0489e-05	0.261078	0.616	0.486	1	0
KIAA0040	6.62077e-05	0.296703	0.592	0.406	1	0
CLU	7.35431e-05	0.312762	0.84	0.838	1	0
SERINC3	7.41799e-05	0.319659	0.704	0.571	1	0
SNX9	7.69277e-05	0.289398	0.72	0.587	1	0
DYNLT3	7.9423e-05	0.254425	0.712	0.556	1	0
OSTC	8.59925e-05	0.267612	0.76	0.717	1	0
SRPR	8.71352e-05	0.274219	0.784	0.663	1	0
GTF2H5	8.79909e-05	0.299858	0.648	0.517	1	0
CYB5A	8.98275e-05	0.274811	0.848	0.733	1	0
ARHGEF5	9.73161e-05	0.314783	0.624	0.489	1	0
MDK	9.77461e-05	0.309192	0.792	0.689	1	0
BTG1	0.000118014	0.423913	0.936	0.851	1	0
KDM5B	0.000129229	0.254538	0.736	0.594	1	0
CHPT1	0.000131582	0.329707	0.776	0.619	1	0
USP12	0.000136841	0.290714	0.688	0.565	1	0
YPEL2	0.000138155	0.251013	0.432	0.267	1	0
VPS13C	0.000143606	0.323953	0.608	0.508	1	0
ATPIF1	0.000144413	0.275344	0.848	0.784	1	0
SLC25A24	0.000152582	0.282417	0.632	0.54	1	0
TRAPPC10	0.000154802	0.274214	0.592	0.438	1	0
ATF6	0.0001556	0.299032	0.672	0.578	1	0
CHMP5	0.000158993	0.325134	0.72	0.622	1	0
DNAJC3	0.000165313	0.289808	0.848	0.768	1	0
H1F0	0.000179534	0.346409	0.672	0.546	1	0
SRSF11	0.000183009	0.25882	0.896	0.841	1	0
NDUFA6	0.000193414	0.264883	0.776	0.705	1	0
KIAA1217	0.000208932	0.299661	0.72	0.629	1	0
MIF	0.000219899	0.254741	0.664	0.587	1	0
PSMA3	0.000227493	0.256451	0.8	0.737	1	0
GIGYF2	0.000237593	0.301197	0.632	0.498	1	0
SEC14L2	0.000257583	0.256392	0.488	0.346	1	0
RBM33	0.000276406	0.268693	0.544	0.41	1	0
ATP5I	0.000281614	0.268631	0.808	0.749	1	0
N4BP2L2	0.000282125	0.294114	0.88	0.841	1	0
CDC42SE1	0.000325876	0.256776	0.584	0.489	1	0
MBNL2	0.000353751	0.298166	0.68	0.594	1	0
HMGB1	0.000438962	0.255075	0.928	0.908	1	0
ETS2	0.000455612	0.338304	0.792	0.787	1	0
LARP1B	0.000482028	0.259827	0.664	0.568	1	0
IFITM3	0.000487743	0.329475	0.88	0.838	1	0
LSM4	0.000506041	0.300038	0.688	0.549	1	0
RAB32	0.000542924	0.338574	0.512	0.368	1	0
PARD6B	0.00058067	0.254152	0.768	0.619	1	0
PGM2L1	0.000602553	0.261433	0.456	0.321	1	0
TYMP	0.000626346	0.26715	0.624	0.514	1	0
SECISBP2	0.000653719	0.313767	0.608	0.492	1	0
LMAN1	0.000711248	0.288753	0.824	0.778	1	0
RARRES3	0.000714036	0.369256	0.704	0.616	1	0
EFNA1	0.000727791	0.466949	0.712	0.61	1	0
UQCR10	0.000805914	0.261992	0.824	0.787	1	0
SRP72	0.000830845	0.289569	0.808	0.711	1	0
C4orf48	0.00100262	0.255793	0.4	0.283	1	0
NINJ1	0.00113369	0.309103	0.608	0.451	1	0
MACF1	0.00115502	0.278294	0.824	0.768	1	0
CCDC12	0.00117986	0.270269	0.696	0.625	1	0
MGST1	0.00126003	0.293688	0.864	0.841	1	0
TNIK	0.00128353	0.269311	0.368	0.263	1	0
MANF	0.00129521	0.261016	0.648	0.594	1	0
PKIB	0.00142616	0.307022	0.568	0.419	1	0
PTGR1	0.00146623	0.260509	0.544	0.425	1	0
DUSP4	0.00148447	0.370255	0.6	0.514	1	0
SDF4	0.00154017	0.266286	0.576	0.476	1	0
CRABP2	0.00157342	0.269878	0.728	0.625	1	0
SEC61G	0.00160014	0.29765	0.848	0.819	1	0
TBC1D8	0.00180372	0.25049	0.424	0.311	1	0
NAMPT	0.00192496	0.343027	0.8	0.762	1	0
MBD2	0.00235508	0.283405	0.736	0.679	1	0
TUBB	0.00238921	0.305609	0.72	0.702	1	0
DNAJB9	0.00246116	0.254456	0.68	0.565	1	0
FAM162A	0.002783	0.25886	0.72	0.594	1	0
TM4SF1	0.00287836	0.444215	0.928	0.905	1	0
ATP1B1	0.00289666	0.322989	0.816	0.781	1	0
PARP14	0.00309321	0.329783	0.504	0.397	1	0
ZNF292	0.00317009	0.374767	0.552	0.483	1	0
C14orf2	0.0034428	0.28631	0.824	0.768	1	0
MYL12A	0.00376002	0.27149	0.888	0.908	1	0
ID2	0.00461989	0.311783	0.448	0.324	1	0
TRPS1	0.00487968	0.443456	0.816	0.771	1	0
CTSL	0.00519881	0.381224	0.448	0.305	1	0
AKAP13	0.00579776	0.279387	0.68	0.613	1	0
LMCD1	0.00675811	0.338948	0.264	0.168	1	0
MTUS1	0.00847914	0.270753	0.544	0.441	1	0
SERPINA1	2.22748e-58	2.21981	0.865	0.125	7.31058e-54	1
NPY1R	3.09731e-54	1.29326	0.73	0.043	1.01654e-49	1
GFRA1	1.1516e-50	1.19948	0.775	0.088	3.77954e-46	1
ESR1	1.87642e-48	1.32229	0.946	0.295	6.15839e-44	1
PIP	3.65502e-47	2.60157	0.919	0.231	1.19958e-42	1
CYP4X1	5.26349e-46	1.06588	0.757	0.091	1.72748e-41	1
PIEZO2	2.43166e-45	0.860464	0.568	0.012	7.98071e-41	1
CST3	9.86596e-40	1.84667	0.982	0.72	3.23801e-35	1
PREX1	1.91436e-37	0.729988	0.766	0.155	6.28292e-33	1
NEK10	4.949e-36	1.09698	0.829	0.231	1.62426e-31	1
PGR	7.50322e-36	0.916895	0.784	0.182	2.46256e-31	1
ADCY1	1.71275e-33	0.521785	0.45	0.015	5.62126e-29	1
TFPI2	5.71408e-33	1.67433	0.64	0.106	1.87536e-28	1
PDZK1	6.92776e-33	0.541221	0.55	0.049	2.27369e-28	1
MFHAS1	7.55888e-32	0.712085	0.667	0.146	2.48082e-27	1
RARRES2	1.44285e-31	0.791179	0.712	0.176	4.73542e-27	1
IL6ST	8.32664e-31	1.06622	0.973	0.796	2.7328e-26	1
SLC4A7	1.00481e-30	0.931411	0.946	0.657	3.29779e-26	1
HOXB2	2.72945e-30	0.515668	0.649	0.122	8.95804e-26	1
AZGP1	3.24037e-30	1.04067	0.982	0.766	1.06349e-25	1
PPP4R4	4.18554e-30	0.390028	0.414	0.015	1.37369e-25	1
NUCB2	2.16086e-29	0.890415	0.928	0.611	7.09193e-25	1
NRXN1	3.00318e-29	0.869471	0.55	0.079	9.85644e-25	1
DEGS2	5.25793e-28	0.69841	0.64	0.149	1.72565e-23	1
AGR3	1.01002e-27	1.06574	0.874	0.34	3.31489e-23	1
EIF3H	1.31118e-27	0.955285	0.964	0.857	4.30329e-23	1
FAM5B	7.4377e-27	0.336486	0.36	0.009	2.44105e-22	1
RP11-513M1.1	8.92693e-27	0.65861	0.333	0.003	2.92982e-22	1
JUND	9.54645e-27	0.690446	1	0.967	3.13314e-22	1
PMAIP1	1.09587e-26	1.55718	0.883	0.568	3.59665e-22	1
AGR2	2.05718e-26	1.29939	0.883	0.377	6.75167e-22	1
MYBPC1	4.59093e-26	0.905828	0.604	0.146	1.50674e-21	1
PDK4	6.16993e-26	1.55269	0.82	0.347	2.02497e-21	1
CITED1	6.8647e-26	1.15655	0.577	0.116	2.25299e-21	1
TSPAN13	1.0161e-25	0.666107	0.91	0.541	3.33485e-21	1
GLUL	1.63896e-25	1.14719	0.892	0.647	5.37906e-21	1
CTA-392E5.1	4.79695e-25	0.598291	0.405	0.03	1.57436e-20	1
STC2	6.94833e-25	0.895196	0.946	0.429	2.28044e-20	1
CA2	3.01797e-24	1.98406	0.676	0.271	9.90498e-20	1
SLC39A6	1.10605e-23	0.964949	0.928	0.733	3.63006e-19	1
C1orf173	1.4504e-23	0.267509	0.369	0.024	4.76021e-19	1
SCUBE2	5.41744e-23	0.58432	0.748	0.252	1.778e-18	1
XBP1	5.53469e-23	0.786021	0.991	0.851	1.81649e-18	1
C6orf141	1.56184e-22	0.564853	0.577	0.134	5.12596e-18	1
SCGB3A1	1.92971e-22	1.74188	0.775	0.28	6.33332e-18	1
HMGCS2	3.09726e-22	0.454432	0.468	0.076	1.01652e-17	1
RHOBTB3	2.23613e-21	0.689377	0.712	0.267	7.33897e-17	1
PLCL1	1.1335e-20	0.324057	0.378	0.04	3.72015e-16	1
H2AFJ	1.53167e-20	0.688086	0.928	0.699	5.02696e-16	1
MLPH	1.71766e-20	0.614302	0.856	0.426	5.63736e-16	1
PRDX1	3.39234e-20	0.512953	0.982	0.915	1.11337e-15	1
FBLN1	3.39806e-20	0.369389	0.459	0.082	1.11524e-15	1
STC1	3.65388e-20	0.84019	0.532	0.116	1.1992e-15	1
TIMP1	7.42195e-20	0.943342	0.901	0.733	2.43588e-15	1
IGSF1	1.49275e-19	0.296111	0.315	0.024	4.89922e-15	1
NOVA1	2.44229e-19	0.485738	0.595	0.158	8.01558e-15	1
IL17RB	2.46156e-19	0.31892	0.414	0.067	8.07883e-15	1
RUNX1	2.59586e-19	0.613202	0.973	0.763	8.5196e-15	1
ASAH1	2.84538e-19	0.642358	0.847	0.584	9.33853e-15	1
CYB5A	5.8588e-19	0.535393	0.928	0.711	1.92286e-14	1
LURAP1L	2.30724e-18	0.726498	0.739	0.331	7.57237e-14	1
PKIB	2.58381e-18	0.506519	0.775	0.356	8.48005e-14	1
RTN1	6.13392e-18	0.347743	0.369	0.055	2.01315e-13	1
SLC9A3R2	6.29107e-18	0.438675	0.631	0.267	2.06473e-13	1
SPDEF	6.64651e-18	0.449755	0.613	0.222	2.18138e-13	1
EPHX1	1.01074e-17	0.439276	0.622	0.246	3.31725e-13	1
LRP5	1.11229e-17	0.430293	0.658	0.271	3.65054e-13	1
ZG16B	1.50569e-17	0.548299	0.766	0.407	4.94167e-13	1
SBSPON	2.22574e-17	0.526706	0.45	0.103	7.30489e-13	1
RAB30	3.30984e-17	0.441082	0.586	0.198	1.08629e-12	1
MALAT1	3.40544e-17	0.466437	1	0.997	1.11767e-12	1
CYBRD1	3.59587e-17	0.472195	0.658	0.295	1.18016e-12	1
PI15	6.22749e-17	0.50017	0.441	0.094	2.04386e-12	1
PLAT	6.27206e-17	0.700508	0.883	0.483	2.05849e-12	1
ELOVL5	6.28886e-17	0.676073	0.829	0.52	2.064e-12	1
CP	2.1819e-16	1.48161	0.432	0.112	7.16098e-12	1
LRG1	2.38718e-16	0.866935	0.495	0.155	7.83472e-12	1
RALGPS2	3.36896e-16	0.461942	0.802	0.426	1.10569e-11	1
CCDC170	3.68812e-16	0.383989	0.55	0.176	1.21044e-11	1
CA12	1.04749e-15	0.540012	0.73	0.362	3.43788e-11	1
TGFBR3	1.43318e-15	0.508278	0.541	0.17	4.70368e-11	1
SCGB1D2	1.70244e-15	3.29565	0.631	0.307	5.58741e-11	1
FMN1	1.73211e-15	0.280515	0.441	0.112	5.6848e-11	1
AGPS	3.30191e-15	0.398104	0.505	0.176	1.08369e-10	1
CACNA1D	4.12968e-15	0.253465	0.396	0.082	1.35536e-10	1
HIGD1A	4.27189e-15	0.516081	0.874	0.629	1.40203e-10	1
TFF3	5.5644e-15	1.23897	0.64	0.255	1.82624e-10	1
AR	5.97992e-15	0.399819	0.766	0.322	1.96261e-10	1
RABEP1	1.06653e-14	0.439909	0.82	0.498	3.50034e-10	1
MUC1	1.19111e-14	0.42367	0.784	0.422	3.90921e-10	1
PYGL	1.64175e-14	0.315211	0.532	0.191	5.38823e-10	1
MAPT	1.65692e-14	0.333123	0.55	0.207	5.438e-10	1
SCGB2A2	1.7513e-14	2.37978	0.694	0.398	5.74778e-10	1
SUB1	1.83941e-14	0.509264	0.955	0.921	6.03693e-10	1
TPRG1	1.8889e-14	0.312251	0.333	0.058	6.19936e-10	1
PTP4A2	4.81956e-14	0.459059	0.964	0.805	1.58178e-09	1
TNFSF10	5.2574e-14	0.512779	0.838	0.553	1.72548e-09	1
DHCR24	5.44978e-14	0.394134	0.793	0.438	1.78862e-09	1
PCYOX1	5.60078e-14	0.328866	0.649	0.301	1.83818e-09	1
ITM2B	6.68159e-14	0.396853	0.973	0.924	2.1929e-09	1
RPS27L	6.88115e-14	0.399387	0.928	0.784	2.25839e-09	1
CAPN8	9.75626e-14	0.39987	0.631	0.243	3.202e-09	1
PRSS23	1.05833e-13	0.786777	0.577	0.249	3.47343e-09	1
CERS4	1.34976e-13	0.274381	0.514	0.185	4.4299e-09	1
GUCY1A3	1.67879e-13	0.369346	0.613	0.246	5.50979e-09	1
EVA1B	1.9719e-13	0.517738	0.712	0.435	6.47178e-09	1
KIAA1324	2.11788e-13	0.467363	0.784	0.477	6.95089e-09	1
RBP7	2.32362e-13	0.368083	0.559	0.225	7.62613e-09	1
PEX11A	3.73119e-13	0.470947	0.514	0.191	1.22458e-08	1
KIF16B	3.99537e-13	0.298492	0.64	0.271	1.31128e-08	1
INPP4B	4.15514e-13	0.392031	0.73	0.322	1.36372e-08	1
EMP2	4.66956e-13	0.390664	0.874	0.584	1.53255e-08	1
SGK3	5.70605e-13	0.346156	0.532	0.198	1.87273e-08	1
MUCL1	6.91424e-13	1.42899	0.739	0.456	2.26925e-08	1
TCEA3	1.46175e-12	0.313929	0.631	0.319	4.79746e-08	1
TSPAN1	1.61335e-12	0.260383	0.396	0.106	5.29501e-08	1
TMEM66	2.42794e-12	0.339057	0.937	0.83	7.9685e-08	1
APBB2	2.58826e-12	0.255469	0.486	0.167	8.49467e-08	1
IGFBP4	2.8231e-12	0.46863	0.712	0.395	9.26541e-08	1
ELF3	2.84121e-12	0.64233	0.901	0.708	9.32486e-08	1
TMED10	3.00856e-12	0.358679	0.874	0.751	9.87409e-08	1
SYTL4	3.05824e-12	0.282176	0.532	0.188	1.00371e-07	1
CALM2	3.09433e-12	0.553756	0.982	0.939	1.01556e-07	1
KDM4B	3.19309e-12	0.40487	0.703	0.386	1.04797e-07	1
CCDC74A	4.21712e-12	0.559803	0.477	0.173	1.38406e-07	1
SHROOM3	5.80495e-12	0.39289	0.838	0.602	1.90519e-07	1
SMIM14	6.14316e-12	0.384174	0.784	0.483	2.01618e-07	1
ENPP1	6.27575e-12	0.350619	0.577	0.277	2.0597e-07	1
NFIX	7.04551e-12	0.411245	0.721	0.471	2.31234e-07	1
CHD2	8.3267e-12	0.420753	0.955	0.906	2.73282e-07	1
TRPS1	8.64662e-12	0.411598	0.901	0.745	2.83782e-07	1
ERBB4	9.20893e-12	0.336628	0.721	0.356	3.02237e-07	1
FAM214A	9.65227e-12	0.312058	0.64	0.313	3.16787e-07	1
NFIA	1.00483e-11	0.413503	0.829	0.571	3.29785e-07	1
ZNF100	1.06003e-11	0.257952	0.423	0.137	3.47902e-07	1
STARD13	1.11614e-11	0.257118	0.396	0.116	3.66316e-07	1
ABCD3	1.2821e-11	0.38012	0.685	0.371	4.20785e-07	1
MXD1	1.28666e-11	0.774901	0.658	0.422	4.22282e-07	1
TFF1	1.33842e-11	1.3282	0.577	0.246	4.3927e-07	1
SPRED2	1.45493e-11	0.298105	0.595	0.264	4.77507e-07	1
MAGED2	2.03262e-11	0.564163	0.874	0.699	6.67106e-07	1
WBP1L	2.16945e-11	0.336056	0.586	0.286	7.12014e-07	1
MGAT4A	2.21228e-11	0.30152	0.631	0.301	7.26069e-07	1
PVRL2	2.53961e-11	0.347169	0.847	0.687	8.33501e-07	1
FOXA1	2.8683e-11	0.352103	0.73	0.365	9.41377e-07	1
RASEF	2.89599e-11	0.417005	0.802	0.468	9.50462e-07	1
FGD3	2.97535e-11	0.258925	0.315	0.073	9.76511e-07	1
SOD1	4.55234e-11	0.3158	0.937	0.875	1.49408e-06	1
CREB3L4	4.68805e-11	0.364335	0.541	0.234	1.53862e-06	1
CADM1	5.90607e-11	0.293792	0.505	0.213	1.93837e-06	1
THSD4	6.39163e-11	0.384402	0.658	0.383	2.09773e-06	1
NEAT1	7.79829e-11	0.484726	0.982	0.951	2.5594e-06	1
FOXP1	8.83564e-11	0.42755	0.838	0.65	2.89986e-06	1
EVL	1.37814e-10	0.404837	0.676	0.41	4.52307e-06	1
MIPOL1	1.46673e-10	0.330654	0.568	0.271	4.81381e-06	1
TMEM59	1.69499e-10	0.379649	0.865	0.86	5.56297e-06	1
BCAP29	1.71823e-10	0.407335	0.757	0.55	5.63924e-06	1
STX11	1.87825e-10	0.382115	0.541	0.261	6.16441e-06	1
ARL3	1.8899e-10	0.351435	0.685	0.426	6.20265e-06	1
SORL1	2.03309e-10	0.329567	0.541	0.252	6.67259e-06	1
FAM102A	2.20472e-10	0.282796	0.739	0.395	7.23588e-06	1
PBX3	2.35003e-10	0.264286	0.423	0.146	7.71279e-06	1
ANKRD28	4.24906e-10	0.700274	0.622	0.422	1.39454e-05	1
TBC1D9	4.45719e-10	0.389804	0.721	0.456	1.46285e-05	1
ABHD2	4.77118e-10	0.342977	0.649	0.386	1.5659e-05	1
AIG1	5.87068e-10	0.316357	0.829	0.593	1.92676e-05	1
C6orf211	6.1769e-10	0.274932	0.495	0.204	2.02726e-05	1
AFF1	6.45332e-10	0.331422	0.622	0.328	2.11798e-05	1
GK	6.78288e-10	0.284868	0.405	0.146	2.22614e-05	1
SKIL	6.80723e-10	0.466048	0.802	0.663	2.23413e-05	1
HNMT	7.41935e-10	0.307885	0.631	0.368	2.43503e-05	1
FLNB	7.67838e-10	0.415312	0.757	0.562	2.52004e-05	1
DIRAS3	9.3302e-10	0.331965	0.324	0.091	3.06217e-05	1
HP1BP3	1.07728e-09	0.401492	0.883	0.733	3.53564e-05	1
FKBP2	1.14818e-09	0.366739	0.928	0.778	3.76832e-05	1
ACADSB	1.16828e-09	0.414135	0.649	0.356	3.83429e-05	1
SLC39A7	1.71408e-09	0.291931	0.721	0.474	5.62562e-05	1
CD46	1.98088e-09	0.443607	0.892	0.796	6.50126e-05	1
AHCYL1	1.98889e-09	0.340978	0.793	0.632	6.52753e-05	1
MSI2	2.07246e-09	0.335355	0.748	0.526	6.80181e-05	1
NDUFA3	2.24987e-09	0.312866	0.748	0.517	7.38406e-05	1
EHF	2.26032e-09	0.375628	0.73	0.453	7.41836e-05	1
BASP1	2.31077e-09	0.316014	0.351	0.109	7.58393e-05	1
JUN	2.51343e-09	0.356576	0.982	0.912	8.24909e-05	1
FAM134B	2.96864e-09	0.279692	0.477	0.201	9.74306e-05	1
HMGB3	3.27495e-09	0.535539	0.523	0.277	0.000107484	1
C10orf118	3.81098e-09	0.362387	0.838	0.754	0.000125076	1
PDIA3	3.88478e-09	0.309087	0.946	0.863	0.000127498	1
SEC62	4.14788e-09	0.26113	0.937	0.897	0.000136133	1
GKAP1	5.30587e-09	0.257905	0.486	0.222	0.000174139	1
ADIRF	5.36713e-09	0.309083	0.919	0.62	0.000176149	1
TPBG	6.53438e-09	0.290706	0.694	0.444	0.000214458	1
LRIG1	6.6307e-09	0.334591	0.577	0.328	0.00021762	1
GDF15	7.21253e-09	0.618042	0.315	0.091	0.000236715	1
H2AFV	7.91925e-09	0.291514	0.784	0.59	0.00025991	1
P4HB	8.13032e-09	0.270777	0.883	0.778	0.000266837	1
KCNK6	9.51219e-09	0.255204	0.423	0.179	0.00031219	1
ITPR1	1.05614e-08	0.289101	0.631	0.325	0.000346625	1
FBP1	1.08655e-08	0.268289	0.73	0.368	0.000356607	1
NRIP1	1.11122e-08	0.419329	0.838	0.687	0.000364703	1
GFPT1	1.13716e-08	0.349959	0.703	0.489	0.000373217	1
PARD6B	1.46346e-08	0.41386	0.802	0.614	0.000480309	1
RASD1	1.47385e-08	0.471463	0.685	0.419	0.000483718	1
SAT1	1.72265e-08	0.646321	0.946	0.872	0.000565373	1
DNAJC1	1.81765e-08	0.353786	0.838	0.623	0.000596552	1
SERTAD3	1.84014e-08	0.323205	0.532	0.274	0.000603935	1
TM4SF18	2.04791e-08	0.363201	0.532	0.264	0.000672123	1
ECE1	3.86699e-08	0.382638	0.64	0.441	0.00126914	1
ARMCX3	4.8078e-08	0.300557	0.775	0.599	0.00157792	1
CHSY1	5.39775e-08	0.307355	0.694	0.429	0.00177154	1
STX5	5.7769e-08	0.340195	0.631	0.416	0.00189598	1
POLB	5.78333e-08	0.274824	0.541	0.301	0.00189809	1
ALDH3A2	5.82293e-08	0.269604	0.468	0.225	0.00191109	1
APLP2	5.84946e-08	0.27143	0.955	0.872	0.00191979	1
BLVRB	5.88888e-08	0.301798	0.838	0.693	0.00193273	1
ERRFI1	5.95975e-08	0.595946	0.874	0.739	0.00195599	1
PCM1	8.43565e-08	0.35326	0.847	0.736	0.00276858	1
PRSS22	1.19912e-07	0.435383	0.685	0.447	0.00393552	1
MGP	1.23939e-07	0.588124	0.991	0.927	0.00406766	1
UGDH	1.33629e-07	0.460738	0.748	0.559	0.00438569	1
HSPB11	1.35239e-07	0.274646	0.712	0.538	0.00443856	1
TSPYL2	1.39923e-07	0.389522	0.73	0.523	0.00459227	1
TMBIM4	1.40276e-07	0.305714	0.892	0.742	0.00460387	1
SERP1	1.41796e-07	0.298762	0.946	0.894	0.00465373	1
ALCAM	1.56547e-07	0.2568	0.721	0.489	0.00513786	1
PHGR1	1.58283e-07	0.386849	0.279	0.088	0.00519484	1
HSD17B7	1.75137e-07	0.294048	0.432	0.188	0.005748	1
FAM120AOS	2.21674e-07	0.270749	0.685	0.432	0.00727536	1
VMP1	2.39218e-07	0.399983	0.955	0.872	0.00785113	1
CFB	2.57584e-07	0.278707	0.613	0.371	0.0084539	1
PBX1	2.61742e-07	0.307875	0.658	0.432	0.00859036	1
HSPB8	2.81555e-07	0.672908	0.468	0.249	0.00924062	1
SLC40A1	2.98956e-07	0.667522	0.432	0.219	0.00981173	1
PPAPDC1B	3.00167e-07	0.254038	0.703	0.474	0.00985147	1
PTPRK	3.1479e-07	0.41461	0.757	0.617	0.0103314	1
ZNF91	3.71276e-07	0.253038	0.739	0.535	0.0121853	1
MKNK2	3.85144e-07	0.30084	0.721	0.556	0.0126404	1
IER3	4.39109e-07	0.57993	0.964	0.93	0.0144116	1
KRTCAP2	4.67407e-07	0.258916	0.919	0.772	0.0153403	1
F11R	4.87721e-07	0.362513	0.784	0.611	0.016007	1
SH3BGRL	5.38601e-07	0.318208	0.874	0.802	0.0176769	1
NDUFC2	5.64497e-07	0.259669	0.919	0.845	0.0185268	1
COX6C	5.72464e-07	0.50558	0.964	0.9	0.0187883	1
GOLGB1	5.78612e-07	0.337073	0.937	0.918	0.01899	1
CSGALNACT2	6.2423e-07	0.298042	0.604	0.38	0.0204872	1
GOLGA4	7.40415e-07	0.276623	0.955	0.888	0.0243004	1
GOLM1	7.781e-07	0.257028	0.712	0.508	0.0255373	1
SPOPL	8.0076e-07	0.281942	0.523	0.295	0.0262809	1
BATF	8.04611e-07	0.275845	0.595	0.316	0.0264073	1
HMGB2	9.03012e-07	0.275245	0.649	0.435	0.0296369	1
ATP8B1	1.03508e-06	0.261595	0.577	0.353	0.0339715	1
AKAP9	1.0843e-06	0.305252	0.928	0.812	0.0355867	1
FILIP1L	1.16289e-06	0.367198	0.378	0.167	0.0381659	1
NCOR1	1.25903e-06	0.272841	0.847	0.739	0.0413213	1
GOLGA2	1.32494e-06	0.251798	0.685	0.553	0.0434846	1
FLOT1	1.38195e-06	0.262022	0.748	0.632	0.0453557	1
LAMP2	1.61808e-06	0.308304	0.775	0.663	0.0531055	1
ELL2	2.11958e-06	0.278042	0.766	0.641	0.0695646	1
TANC2	2.23194e-06	0.250976	0.523	0.313	0.0732524	1
TGOLN2	2.35225e-06	0.266491	0.775	0.678	0.0772007	1
ZNF791	2.63916e-06	0.278033	0.523	0.319	0.0866171	1
IFITM2	2.70493e-06	0.28074	0.811	0.632	0.0887757	1
SVIP	3.76646e-06	0.273261	0.703	0.529	0.123615	1
MSRB2	3.95676e-06	0.260356	0.613	0.444	0.129861	1
GATA3	4.40542e-06	0.270131	0.622	0.413	0.144586	1
HMG20B	4.81063e-06	0.274454	0.658	0.453	0.157885	1
ACBD3	5.05525e-06	0.28432	0.829	0.696	0.165913	1
SLC9A3R1	5.07644e-06	0.293318	0.676	0.508	0.166609	1
PSAP	5.55316e-06	0.25207	0.829	0.76	0.182255	1
SYNJ2	5.76114e-06	0.287957	0.505	0.298	0.18908	1
PGM3	6.41078e-06	0.332832	0.595	0.435	0.210402	1
STARD10	6.87788e-06	0.276479	0.667	0.505	0.225732	1
EFEMP1	6.97082e-06	0.257981	0.378	0.185	0.228782	1
INADL	7.38088e-06	0.293163	0.748	0.644	0.24224	1
RRBP1	8.56557e-06	0.277327	0.838	0.778	0.281122	1
BCL3	8.8936e-06	0.290549	0.694	0.514	0.291888	1
LDLR	9.17998e-06	0.380976	0.874	0.775	0.301287	1
AAMDC	1.0788e-05	0.251784	0.631	0.498	0.354064	1
ELP2	1.10445e-05	0.363127	0.649	0.514	0.362481	1
MT-ND5	1.37385e-05	0.253097	0.973	0.97	0.450899	1
SPTAN1	1.39634e-05	0.254061	0.739	0.623	0.458278	1
DUSP1	1.86187e-05	0.500369	0.757	0.608	0.611065	1
DNAJB9	2.2033e-05	0.379763	0.694	0.565	0.723124	1
CREBZF	2.23438e-05	0.293619	0.703	0.55	0.733324	1
DSEL	2.24788e-05	0.419369	0.423	0.246	0.737753	1
FOSB	2.47256e-05	0.369809	0.91	0.772	0.811495	1
ERN1	2.4845e-05	0.26093	0.423	0.24	0.815414	1
ZNF106	2.83576e-05	0.275685	0.694	0.547	0.930696	1
LASP1	2.84504e-05	0.256254	0.586	0.41	0.933741	1
ANKRD12	3.36617e-05	0.309086	0.919	0.842	1	1
KMT2E	3.49064e-05	0.267022	0.838	0.739	1	1
BAZ2B	3.85793e-05	0.276817	0.721	0.571	1	1
ANKRD26	3.87899e-05	0.301481	0.414	0.228	1	1
PAIP2	4.3391e-05	0.25192	0.73	0.608	1	1
TRA2B	4.41877e-05	0.266975	0.847	0.754	1	1
TM4SF1-AS1	6.94498e-05	0.267416	0.441	0.255	1	1
BCL6	0.000151247	0.291951	0.568	0.456	1	1
UTRN	0.000169741	0.255942	0.712	0.623	1	1
PIM3	0.000204892	0.274387	0.856	0.729	1	1
RBBP8	0.000358218	0.420858	0.577	0.505	1	1
IER2	0.000373621	0.265842	0.946	0.888	1	1
HERPUD1	0.000378637	0.274433	0.838	0.775	1	1
HLA-C	0.000554782	0.274941	0.964	0.906	1	1
ELMSAN1	0.000637037	0.261416	0.486	0.353	1	1
C1orf63	0.00075049	0.250218	0.865	0.76	1	1
SOX4	0.000937799	0.915	0.802	0.745	1	1
SEPP1	0.00136221	0.290663	0.811	0.748	1	1
MT-ND6	0.00161877	0.253753	0.775	0.696	1	1
KIAA1551	0.00195558	0.409677	0.532	0.398	1	1
MDK	0.00341488	0.348324	0.802	0.69	1	1
RALGDS	0.00656686	0.303131	0.595	0.565	1	1
FHL2	0.00696265	0.438133	0.685	0.653	1	1
CYR61	0.0075491	0.283022	0.775	0.702	1	1
GABRP	1.12805e-52	0.924351	0.782	0.076	3.70225e-48	2
KRT15	4.86135e-46	1.95189	0.964	0.318	1.5955e-41	2
PTN	1.28346e-44	2.6498	0.855	0.227	4.21232e-40	2
CCL28	2.46385e-41	1.38651	0.882	0.215	8.08636e-37	2
NCALD	1.83267e-39	0.548256	0.682	0.073	6.01483e-35	2
SFRP1	9.95365e-38	1.1791	0.945	0.312	3.26679e-33	2
NFATC2	7.41381e-37	0.851763	0.682	0.1	2.43321e-32	2
KIT	9.88863e-37	0.551243	0.645	0.079	3.24545e-32	2
SLPI	1.59798e-36	1.49049	0.891	0.33	5.24457e-32	2
RGS2	2.71908e-34	1.11916	0.655	0.1	8.92401e-30	2
BBOX1	3.30476e-34	0.70432	0.609	0.076	1.08462e-29	2
TPT1-AS1	2.02034e-33	0.902423	0.8	0.264	6.63076e-29	2
IGF2BP2	5.53607e-33	0.561069	0.645	0.1	1.81694e-28	2
PIGR	2.30668e-32	0.939534	0.764	0.148	7.57052e-28	2
LTF	3.9837e-32	1.6483	0.691	0.139	1.30745e-27	2
MUC15	7.77407e-32	0.405432	0.464	0.027	2.55145e-27	2
CHI3L1	2.04459e-31	0.783227	0.645	0.1	6.71036e-27	2
ANPEP	4.56507e-31	0.406811	0.573	0.067	1.49825e-26	2
CRABP1	1.76447e-30	0.618969	0.664	0.115	5.79099e-26	2
NDRG2	8.12223e-30	0.835632	0.818	0.33	2.66572e-25	2
RARRES1	1.79172e-29	1.24454	0.618	0.112	5.88044e-25	2
KRT16	4.17228e-29	1.12173	0.682	0.145	1.36934e-24	2
RCAN1	5.63536e-29	1.59816	0.891	0.448	1.84953e-24	2
PROM1	8.64149e-29	0.439477	0.555	0.079	2.83614e-24	2
RPL12	4.74187e-28	0.586332	1	0.994	1.55628e-23	2
LIF	7.39853e-28	1.43118	0.718	0.224	2.4282e-23	2
ROPN1	3.93098e-27	0.433799	0.545	0.079	1.29015e-22	2
RPS2	4.71868e-27	0.618579	1	0.994	1.54867e-22	2
ALDH1A3	5.04172e-27	0.880346	0.8	0.245	1.65469e-22	2
C2orf82	5.76655e-27	0.784236	0.536	0.079	1.89258e-22	2
KLK5	7.59459e-27	0.640635	0.564	0.088	2.49254e-22	2
PPP1R14C	1.56827e-26	0.458664	0.491	0.058	5.14707e-22	2
KLK7	3.76842e-26	0.577496	0.445	0.039	1.2368e-21	2
STAC2	4.42047e-26	0.666221	0.636	0.13	1.4508e-21	2
SOD2	4.53293e-26	1.04787	1	0.755	1.48771e-21	2
RPS9	6.64811e-26	0.514389	0.991	0.985	2.18191e-21	2
RPSA	9.99384e-26	0.605655	1	0.967	3.27998e-21	2
NTRK2	1.75177e-25	0.713788	0.845	0.303	5.7493e-21	2
IGFBP3	2.32235e-25	0.441077	0.427	0.033	7.62196e-21	2
S100A6	2.44896e-25	0.899323	1	0.93	8.03749e-21	2
ANXA1	2.74537e-25	0.980259	0.964	0.436	9.0103e-21	2
RPL10	3.56383e-25	0.499802	0.991	0.997	1.16965e-20	2
TTYH1	5.59871e-25	0.385576	0.582	0.109	1.8375e-20	2
MFGE8	7.16872e-25	0.687016	0.827	0.273	2.35277e-20	2
RPS6	8.47214e-25	0.519664	1	0.988	2.78056e-20	2
EEF1B2	8.83457e-25	0.658101	0.982	0.955	2.89951e-20	2
RPL19	1.93902e-24	0.484852	1	0.997	6.36387e-20	2
SYNM	3.36463e-24	0.67511	0.773	0.221	1.10427e-19	2
C17orf76-AS1	3.44594e-24	0.667324	1	0.93	1.13096e-19	2
PLEKHS1	3.92748e-24	0.372709	0.527	0.094	1.289e-19	2
CRYAB	4.21593e-24	0.716773	0.936	0.467	1.38367e-19	2
APOC1	6.07891e-24	0.594867	0.555	0.112	1.9951e-19	2
GLIPR2	6.56652e-24	0.272747	0.509	0.076	2.15513e-19	2
RGCC	8.42468e-24	1.01508	0.755	0.279	2.76498e-19	2
AC016995.3	3.80453e-23	0.385108	0.5	0.076	1.24865e-18	2
FGFBP1	3.98145e-23	0.674895	0.418	0.045	1.30671e-18	2
TCN1	9.03314e-23	1.46358	0.345	0.021	2.96468e-18	2
RPL10A	1.09236e-22	0.510968	0.991	0.982	3.58514e-18	2
RPS23	1.5386e-22	0.427792	1	0.988	5.04967e-18	2
SNHG5	1.88993e-22	0.678504	0.909	0.803	6.20274e-18	2
RPL8	2.36642e-22	0.431976	1	0.985	7.76658e-18	2
RPS21	4.30261e-22	0.468481	1	0.982	1.41212e-17	2
FTH1	7.44332e-22	0.592118	1	0.994	2.4429e-17	2
RPL13	8.12985e-22	0.438445	1	0.997	2.66822e-17	2
RPL3	8.7312e-22	0.39873	1	0.994	2.86558e-17	2
LYN	1.08399e-21	0.375836	0.582	0.127	3.55765e-17	2
RPS14	1.21555e-21	0.413978	1	0.988	3.98945e-17	2
RPS19	1.2834e-21	0.498605	1	0.985	4.21211e-17	2
KRT6B	1.29391e-21	1.01314	0.655	0.185	4.2466e-17	2
RPS12	1.33824e-21	0.420188	1	0.994	4.39211e-17	2
HLA-DRB1	2.59951e-21	0.365527	0.427	0.058	8.5316e-17	2
S100A9	2.88962e-21	0.612141	0.536	0.106	9.48372e-17	2
NACA	3.19098e-21	0.468863	1	0.991	1.04728e-16	2
KRT23	3.34536e-21	1.10076	0.8	0.364	1.09795e-16	2
MGP	6.95364e-21	0.754604	1	0.924	2.28218e-16	2
RPS8	9.41529e-21	0.398912	1	0.994	3.0901e-16	2
RPS18	1.02174e-20	0.449787	1	0.994	3.35335e-16	2
ELF5	1.90649e-20	0.621525	0.509	0.109	6.2571e-16	2
DAPP1	2.15669e-20	0.667894	0.527	0.121	7.07825e-16	2
PPP1R1B	2.71989e-20	0.43028	0.591	0.158	8.92667e-16	2
CLDN8	2.74086e-20	0.373748	0.509	0.106	8.9955e-16	2
RPLP0	4.39271e-20	0.483116	0.982	0.976	1.44169e-15	2
CXCL2	5.13082e-20	1.42714	0.882	0.485	1.68393e-15	2
ROPN1B	7.04027e-20	0.33537	0.545	0.112	2.31062e-15	2
SLC28A3	7.79601e-20	0.318344	0.445	0.079	2.55865e-15	2
RPL18A	8.47346e-20	0.487049	1	0.979	2.78099e-15	2
RPS7	9.10454e-20	0.435086	1	0.982	2.98811e-15	2
KLK6	1.17484e-19	0.54956	0.418	0.061	3.85582e-15	2
RPL32	2.26609e-19	0.405006	1	0.997	7.43732e-15	2
MMP7	3.22252e-19	0.557308	0.573	0.13	1.05763e-14	2
DSC2	4.06304e-19	0.632476	0.855	0.473	1.33349e-14	2
CMTM8	4.45522e-19	0.330502	0.536	0.142	1.4622e-14	2
LY6E	4.65989e-19	0.651654	0.891	0.621	1.52938e-14	2
KLF5	6.58348e-19	0.656604	0.782	0.348	2.1607e-14	2
TUBA1A	7.47559e-19	0.763643	0.936	0.736	2.45349e-14	2
APCDD1L-AS1	7.92962e-19	0.346786	0.464	0.091	2.6025e-14	2
RPS27A	1.2045e-18	0.380933	1	0.994	3.95318e-14	2
PODXL	1.73794e-18	0.464721	0.582	0.179	5.70391e-14	2
LAPTM4B	1.82879e-18	0.544556	0.727	0.315	6.00209e-14	2
RPL5	2.3525e-18	0.432912	1	0.985	7.7209e-14	2
GNB2L1	3.02824e-18	0.43739	1	0.988	9.93868e-14	2
RPS5	4.09004e-18	0.474679	1	0.967	1.34235e-13	2
APP	5.4869e-18	0.619287	0.945	0.87	1.8008e-13	2
RPL15	6.57438e-18	0.333179	1	0.982	2.15771e-13	2
TRIM2	6.70748e-18	0.267337	0.5	0.115	2.20139e-13	2
TSHZ2	8.47115e-18	0.296071	0.745	0.248	2.78023e-13	2
FAU	1.68211e-17	0.328093	0.982	0.982	5.52068e-13	2
RPS16	1.74631e-17	0.371884	1	0.982	5.73138e-13	2
RPL18	2.1044e-17	0.371478	1	0.991	6.90665e-13	2
RPL7A	2.21702e-17	0.364243	1	0.997	7.27625e-13	2
MESP1	2.23019e-17	0.322289	0.409	0.073	7.3195e-13	2
RPL34	3.89498e-17	0.372761	1	0.997	1.27833e-12	2
GPM6B	4.31063e-17	0.474499	0.727	0.306	1.41475e-12	2
EMP1	6.87079e-17	0.954614	0.836	0.594	2.25499e-12	2
SOX9	7.36767e-17	0.814793	0.809	0.436	2.41807e-12	2
RPL26	1.07877e-16	0.461773	0.973	0.97	3.54053e-12	2
RPS3	1.18689e-16	0.394677	1	0.991	3.89538e-12	2
RPL37A	1.65126e-16	0.385626	0.991	0.991	5.41945e-12	2
RPL35A	1.95716e-16	0.329236	1	0.988	6.42339e-12	2
RPL11	2.142e-16	0.376201	1	0.991	7.03003e-12	2
SGK1	2.42768e-16	0.328058	0.7	0.224	7.96763e-12	2
PPAP2C	2.43519e-16	0.512603	0.818	0.494	7.99231e-12	2
CALD1	2.73217e-16	0.260156	0.955	0.458	8.96697e-12	2
DDIT4	3.25144e-16	0.733963	0.582	0.2	1.06712e-11	2
CITED4	3.35158e-16	0.765181	0.882	0.609	1.09999e-11	2
RASGEF1B	3.51005e-16	0.286017	0.373	0.067	1.152e-11	2
PHGDH	3.98319e-16	0.425285	0.682	0.285	1.30728e-11	2
RPL29	4.14661e-16	0.377144	0.991	0.991	1.36092e-11	2
COTL1	5.07623e-16	0.395864	0.582	0.197	1.66602e-11	2
SLC12A2	6.16264e-16	0.732459	0.845	0.545	2.02258e-11	2
SLC3A2	7.07411e-16	0.547535	0.918	0.824	2.32172e-11	2
GATA6	7.61574e-16	0.373704	0.336	0.052	2.49949e-11	2
RPS11	1.39705e-15	0.350647	1	0.985	4.5851e-11	2
SLC25A37	1.41356e-15	0.556158	0.827	0.497	4.6393e-11	2
PDE4B	1.50765e-15	0.602564	0.682	0.255	4.94812e-11	2
CD14	1.54869e-15	0.405535	0.518	0.155	5.08281e-11	2
RPL30	1.71199e-15	0.325479	1	0.997	5.61874e-11	2
FABP7	2.11945e-15	0.869903	0.427	0.1	6.95605e-11	2
HOTAIRM1	2.43799e-15	0.397368	0.691	0.245	8.00148e-11	2
RPLP2	2.96808e-15	0.307789	0.982	0.979	9.74122e-11	2
SNCG	3.61936e-15	0.486638	0.491	0.136	1.18787e-10	2
TMEM51	4.39436e-15	0.317412	0.555	0.179	1.44223e-10	2
CTSV	5.16988e-15	0.298664	0.482	0.127	1.69675e-10	2
HEBP2	5.54077e-15	0.662807	0.909	0.791	1.81848e-10	2
ZFAS1	6.09777e-15	0.47368	0.964	0.882	2.00129e-10	2
GAS5	6.59146e-15	0.597521	0.927	0.845	2.16332e-10	2
CDC42EP5	1.19531e-14	0.317007	0.664	0.258	3.92302e-10	2
KHDRBS3	1.34202e-14	0.359207	0.636	0.245	4.40452e-10	2
SERTAD2	1.66478e-14	0.444705	0.709	0.309	5.4638e-10	2
RPL13A	1.67808e-14	0.336662	0.991	0.994	5.50747e-10	2
EIF3E	2.27762e-14	0.504705	0.945	0.855	7.47517e-10	2
RPS24	2.43829e-14	0.307143	1	0.994	8.00246e-10	2
EFNA5	3.79478e-14	0.25305	0.491	0.136	1.24545e-09	2
TLE1	3.87242e-14	0.376839	0.536	0.191	1.27093e-09	2
AK5	4.15203e-14	0.520452	0.818	0.433	1.3627e-09	2
NFIB	4.23208e-14	0.514409	0.864	0.542	1.38897e-09	2
BARX2	4.78729e-14	0.472816	0.573	0.212	1.57119e-09	2
ATP5G2	5.43437e-14	0.42684	0.964	0.897	1.78356e-09	2
RP6-99M1.2	8.76491e-14	0.352236	0.527	0.161	2.87664e-09	2
TJP2	8.89407e-14	0.418746	0.664	0.309	2.91903e-09	2
RPS15A	1.24287e-13	0.344747	0.991	0.985	4.07908e-09	2
RPL9	1.39312e-13	0.296697	0.991	0.982	4.57222e-09	2
S100B	1.57913e-13	0.537483	0.373	0.082	5.18271e-09	2
MAML2	1.75879e-13	0.289498	0.645	0.261	5.77235e-09	2
NFKBIZ	2.01096e-13	0.627454	0.864	0.57	6.59996e-09	2
ETS1	2.05795e-13	0.283184	0.609	0.209	6.75419e-09	2
RPS20	2.11771e-13	0.328322	0.991	0.979	6.95031e-09	2
RPL6	2.20863e-13	0.336248	0.991	0.979	7.24871e-09	2
MRAS	2.84791e-13	0.250563	0.418	0.103	9.34686e-09	2
CLDN3	3.0395e-13	0.893855	0.827	0.573	9.97563e-09	2
PHLDA1	4.34219e-13	0.38443	0.827	0.418	1.42511e-08	2
RPL37	4.44947e-13	0.334091	1	0.982	1.46032e-08	2
NCOA7	4.68239e-13	0.483886	0.809	0.458	1.53676e-08	2
RPL27A	5.79215e-13	0.385281	0.991	0.964	1.90098e-08	2
GSTA1	6.65853e-13	0.818546	0.273	0.039	2.18533e-08	2
ARL4C	6.67734e-13	0.482941	0.6	0.233	2.1915e-08	2
COL6A2	6.82355e-13	0.372047	0.618	0.239	2.23949e-08	2
RPS3A	7.05505e-13	0.338647	0.991	0.985	2.31547e-08	2
PDZK1IP1	7.25588e-13	0.401412	0.755	0.385	2.38138e-08	2
RPS13	8.39491e-13	0.307947	1	0.988	2.75521e-08	2
HMGA1	1.02699e-12	0.45332	0.782	0.43	3.37059e-08	2
TIAM1	1.40072e-12	0.30493	0.536	0.203	4.59715e-08	2
TMEM217	1.45975e-12	0.364208	0.418	0.121	4.79089e-08	2
LIPH	1.56351e-12	0.413383	0.555	0.224	5.13143e-08	2
GBP2	2.76453e-12	0.468007	0.818	0.512	9.0732e-08	2
RPL36	3.20503e-12	0.301269	0.982	0.979	1.05189e-07	2
SAA1	3.42465e-12	0.555742	0.727	0.324	1.12397e-07	2
SORBS2	3.44377e-12	0.365464	0.573	0.236	1.13024e-07	2
CXCL3	3.52606e-12	0.920683	0.618	0.285	1.15725e-07	2
MT-ND4	3.76052e-12	0.285988	0.991	0.982	1.2342e-07	2
MAP1B	4.43734e-12	0.444555	0.645	0.282	1.45633e-07	2
PHLDA2	4.6225e-12	0.64442	0.936	0.733	1.51711e-07	2
RPL27	7.70881e-12	0.28239	0.973	0.964	2.53003e-07	2
TLE4	8.96239e-12	0.287304	0.673	0.297	2.94146e-07	2
KRT7	9.22236e-12	0.527753	0.991	0.882	3.02678e-07	2
HLA-B	1.0968e-11	0.455705	0.964	0.939	3.5997e-07	2
CXCL16	1.29416e-11	0.352198	0.727	0.412	4.24743e-07	2
SH3BGRL3	1.46757e-11	0.503803	0.864	0.682	4.81655e-07	2
MAP2K3	1.63894e-11	0.486406	0.818	0.621	5.379e-07	2
CMTM7	1.84306e-11	0.292999	0.536	0.206	6.04891e-07	2
LMNA	1.91009e-11	0.376739	0.973	0.933	6.2689e-07	2
PLAUR	2.10858e-11	0.853546	0.682	0.412	6.92037e-07	2
PTMA	2.40924e-11	0.265688	0.991	0.994	7.90713e-07	2
S100A1	2.84193e-11	0.525362	0.682	0.333	9.32723e-07	2
CMPK1	2.84452e-11	0.456434	0.9	0.667	9.33572e-07	2
FOLR1	2.84518e-11	0.278049	0.573	0.221	9.33788e-07	2
MTCH1	3.10222e-11	0.412994	0.818	0.652	1.01815e-06	2
CYP1B1	4.10152e-11	0.408845	0.418	0.127	1.34612e-06	2
GLIS3	5.23138e-11	0.358775	0.591	0.258	1.71694e-06	2
CLDN1	5.27455e-11	0.720983	0.364	0.103	1.73111e-06	2
TPD52L1	5.39804e-11	0.299649	0.773	0.421	1.77164e-06	2
CLCF1	5.69648e-11	0.559094	0.591	0.282	1.86958e-06	2
CD74	6.75289e-11	0.504826	0.564	0.264	2.2163e-06	2
SKAP2	7.20372e-11	0.300925	0.564	0.224	2.36426e-06	2
KLF4	7.45005e-11	0.55427	0.764	0.485	2.44511e-06	2
AGPAT9	7.75283e-11	0.297979	0.573	0.255	2.54448e-06	2
RPS25	9.11151e-11	0.274282	0.973	0.976	2.9904e-06	2
ODC1	1.01771e-10	0.350234	0.709	0.403	3.34014e-06	2
RPL14	1.04877e-10	0.280027	0.982	0.988	3.44206e-06	2
RPL35	1.07301e-10	0.273488	1	0.979	3.52161e-06	2
MT-CO2	1.37127e-10	0.263437	0.991	0.991	4.50052e-06	2
LGALSL	1.56275e-10	0.453817	0.545	0.224	5.12894e-06	2
MLLT4	1.74956e-10	0.35952	0.918	0.764	5.74206e-06	2
TOMM7	1.85396e-10	0.269866	0.936	0.927	6.08471e-06	2
AC093106.7	2.29889e-10	0.285901	0.7	0.385	7.54497e-06	2
MIR155HG	2.53766e-10	0.56288	0.291	0.067	8.32861e-06	2
S100A11	2.74968e-10	0.419133	0.982	0.958	9.02444e-06	2
RPS4X	3.14731e-10	0.295047	1	0.991	1.03295e-05	2
TACSTD2	3.2738e-10	0.495981	0.973	0.924	1.07446e-05	2
KLHL21	4.0151e-10	0.27807	0.655	0.339	1.31775e-05	2
SH3YL1	4.8887e-10	0.402275	0.791	0.579	1.60447e-05	2
ACAA2	5.89202e-10	0.254435	0.655	0.345	1.93376e-05	2
NFKBIA	8.46131e-10	0.575311	0.982	0.894	2.777e-05	2
DSG2	9.53536e-10	0.268643	0.791	0.509	3.1295e-05	2
YBX1	1.2311e-09	0.355904	0.918	0.909	4.04045e-05	2
RPL4	1.52863e-09	0.299884	0.918	0.933	5.01697e-05	2
RPL21	1.55387e-09	0.3479	1	0.952	5.0998e-05	2
EGR3	1.75359e-09	0.407246	0.655	0.327	5.75528e-05	2
CLDN4	2.26321e-09	0.552889	0.945	0.755	7.42785e-05	2
KIF9	2.49821e-09	0.374839	0.709	0.445	8.19912e-05	2
HSP90AA1	2.51303e-09	0.383348	0.982	0.997	8.24776e-05	2
RPL39	2.59108e-09	0.395807	0.827	0.797	8.50394e-05	2
CTD-2192J16.15	2.82153e-09	0.345342	0.664	0.382	9.26027e-05	2
RPL3P4	3.03015e-09	0.315082	0.9	0.83	9.94495e-05	2
PPA1	3.82479e-09	0.359296	0.9	0.858	0.00012553	2
GAPDH	4.22417e-09	0.361331	0.964	0.952	0.000138637	2
AC004453.8	4.32585e-09	0.316496	0.791	0.497	0.000141975	2
SLC5A6	4.69962e-09	0.251324	0.527	0.236	0.000154241	2
GALNT1	4.94204e-09	0.384409	0.764	0.552	0.000162198	2
CDC42EP1	5.50496e-09	0.326366	0.7	0.412	0.000180673	2
VIM	5.81353e-09	0.297508	0.836	0.564	0.0001908	2
EEF1A1	5.8334e-09	0.270493	0.927	0.927	0.000191452	2
WTAP	6.48239e-09	0.459769	0.827	0.742	0.000212752	2
RPS23P8	6.8253e-09	0.322687	0.9	0.77	0.000224007	2
EEF2	6.95501e-09	0.293426	0.955	0.958	0.000228263	2
RAP2B	8.37353e-09	0.377439	0.664	0.382	0.000274819	2
CRABP2	9.10903e-09	0.432535	0.818	0.6	0.000298958	2
CFLAR	1.00978e-08	0.370715	0.618	0.37	0.00033141	2
PRELID1	1.22242e-08	0.334239	0.927	0.803	0.000401198	2
EIF3G	1.38509e-08	0.286815	0.891	0.773	0.000454586	2
TNF	1.40202e-08	0.608421	0.4	0.161	0.000460144	2
B2M	1.47414e-08	0.337709	0.982	0.973	0.000483814	2
WFDC2	1.75602e-08	0.398655	0.955	0.712	0.000576325	2
MACC1	1.79724e-08	0.392499	0.745	0.488	0.000589853	2
HINT1	2.45079e-08	0.294574	0.964	0.918	0.000804348	2
NDUFS5	2.92606e-08	0.296698	0.964	0.9	0.000960333	2
FXYD5	3.1246e-08	0.258778	0.636	0.358	0.00102549	2
CRIP2	3.14997e-08	0.30666	0.709	0.455	0.00103382	2
RP11-742N3.1	3.19983e-08	0.268336	0.8	0.612	0.00105018	2
TUBA1C	3.28755e-08	0.319222	0.918	0.833	0.00107898	2
RP11-864N7.2	3.80095e-08	0.358408	0.882	0.77	0.00124747	2
APRT	4.45912e-08	0.33573	0.918	0.815	0.00146348	2
ENO1	6.31844e-08	0.312629	0.927	0.9	0.00207371	2
LGALS3	9.23815e-08	0.328299	0.936	0.93	0.00303196	2
GLTSCR2	9.2862e-08	0.326162	0.909	0.87	0.00304773	2
PVRL4	9.68486e-08	0.25372	0.536	0.261	0.00317857	2
RPS10	1.07565e-07	0.269376	0.918	0.921	0.00353027	2
RP11-234A1.1	1.14204e-07	0.301996	0.882	0.797	0.00374818	2
DUSP23	1.17845e-07	0.500383	0.745	0.606	0.00386769	2
RPS27	1.5119e-07	0.269747	0.991	0.976	0.00496205	2
ADAM17	1.53732e-07	0.255331	0.7	0.433	0.00504547	2
DTD1	1.60221e-07	0.283901	0.573	0.303	0.00525847	2
SDC1	1.64574e-07	0.351477	0.427	0.197	0.0054013	2
SPTSSA	1.88443e-07	0.422445	0.864	0.739	0.00618471	2
C9orf16	2.41243e-07	0.29765	0.845	0.627	0.00791759	2
PABPC1	2.52795e-07	0.280297	0.936	0.964	0.00829675	2
ARRDC3	2.57137e-07	0.2631	0.673	0.376	0.00843925	2
EPB41L4A-AS1	3.04413e-07	0.289089	0.809	0.588	0.00999084	2
ARHGAP29	3.05642e-07	0.541581	0.827	0.709	0.0100312	2
SMCO4	3.13314e-07	0.265484	0.482	0.245	0.010283	2
SESTD1	3.17316e-07	0.287877	0.664	0.433	0.0104143	2
VTCN1	3.59098e-07	0.285954	0.545	0.255	0.0117856	2
ARL6IP5	3.65429e-07	0.407436	0.864	0.655	0.0119934	2
SGMS2	3.73524e-07	0.284077	0.718	0.464	0.0122591	2
EIF3D	3.82892e-07	0.301343	0.891	0.755	0.0125665	2
hsa-mir-6723	4.03019e-07	0.498878	0.418	0.188	0.0132271	2
KRTCAP3	4.38299e-07	0.254845	0.645	0.442	0.014385	2
BDP1	5.17676e-07	0.307076	0.891	0.827	0.0169901	2
KIF1B	5.93486e-07	0.313487	0.736	0.506	0.0194782	2
C10orf10	6.48011e-07	0.290537	0.309	0.115	0.0212677	2
TSPO	6.6968e-07	0.295302	0.909	0.761	0.0219789	2
EHF	9.94863e-07	0.311221	0.7	0.464	0.0326514	2
RP11-51O6.1	1.04793e-06	0.32068	0.855	0.709	0.034393	2
ZCCHC17	1.20394e-06	0.290786	0.673	0.43	0.0395134	2
MPZL2	1.44195e-06	0.253307	0.655	0.445	0.0473248	2
WWTR1	1.447e-06	0.301853	0.745	0.564	0.0474905	2
ANKRD36C	1.71764e-06	0.302603	0.818	0.591	0.056373	2
ANP32B	2.19953e-06	0.309531	0.891	0.745	0.0721885	2
CD82	2.73043e-06	0.317067	0.509	0.276	0.0896126	2
DNTTIP1	2.76825e-06	0.315965	0.591	0.358	0.0908539	2
RP11-36C20.1	3.76181e-06	0.288802	0.8	0.594	0.123462	2
AIM1	5.46684e-06	0.264585	0.645	0.424	0.179422	2
YWHAQ	5.56051e-06	0.253846	0.855	0.782	0.182496	2
FKBP1A	5.63455e-06	0.31345	0.855	0.682	0.184926	2
PNRC1	6.36079e-06	0.293954	0.945	0.915	0.208761	2
SLC25A33	6.79633e-06	0.251815	0.673	0.445	0.223055	2
RPL13P12	1.07164e-05	0.284576	0.909	0.858	0.351712	2
ITPKC	1.09297e-05	0.435721	0.773	0.627	0.358713	2
S100A10	1.25087e-05	0.342092	0.973	0.924	0.410536	2
CCDC71L	1.65504e-05	0.424027	0.464	0.255	0.543183	2
HBEGF	1.69104e-05	0.27975	0.645	0.394	0.555	2
PLK3	2.02625e-05	0.298273	0.618	0.43	0.665016	2
SMS	2.13446e-05	0.313584	0.782	0.633	0.700531	2
LDHB	2.27668e-05	0.270177	0.818	0.609	0.747206	2
CHKA	3.10927e-05	0.270852	0.573	0.364	1	2
MIR24-2	3.24297e-05	0.270158	0.655	0.442	1	2
SDC4	3.53619e-05	0.305267	0.9	0.864	1	2
OVOL1	3.57412e-05	0.25898	0.345	0.164	1	2
UGP2	3.62076e-05	0.296359	0.745	0.636	1	2
TNFRSF11B	4.3151e-05	0.577748	0.464	0.267	1	2
C12orf10	4.74191e-05	0.320598	0.564	0.37	1	2
UXT	5.04348e-05	0.267773	0.891	0.767	1	2
TNFAIP3	5.17861e-05	0.598759	0.627	0.409	1	2
RAB3IP	6.54902e-05	0.389393	0.655	0.458	1	2
OFD1	0.000103476	0.271715	0.791	0.612	1	2
PLA2G16	0.000104417	0.281645	0.764	0.691	1	2
OCIAD2	0.000114306	0.337006	0.755	0.594	1	2
RP11-632C17--A.1	0.000135653	0.663948	0.282	0.136	1	2
PLAU	0.000154459	0.333856	0.273	0.121	1	2
MAP3K8	0.000167458	0.311315	0.755	0.576	1	2
DBI	0.00019743	0.346373	0.9	0.809	1	2
HMGN3	0.000224299	0.2621	0.873	0.767	1	2
IL8	0.000267386	0.672919	0.582	0.391	1	2
BBC3	0.000290207	0.292079	0.555	0.385	1	2
LIMS1	0.000313806	0.273848	0.718	0.597	1	2
TSC22D1	0.000318168	0.322777	0.882	0.761	1	2
CACUL1	0.000405493	0.292187	0.682	0.494	1	2
BID	0.00118426	0.289392	0.545	0.37	1	2
TICAM1	0.00149331	0.274118	0.427	0.291	1	2
CYSTM1	0.00165792	0.290403	0.873	0.694	1	2
LAMB3	0.00309177	0.258891	0.455	0.294	1	2
ANXA11	0.00323426	0.266817	0.718	0.603	1	2
IQCG	0.00447077	0.296974	0.418	0.3	1	2
CCL20	1.69025e-46	2.93236	0.794	0.044	5.54741e-42	3
RP11-189B4.6	2.5918e-44	0.491519	0.765	0.037	8.5063e-40	3
CYP24A1	3.95271e-41	1.3977	0.765	0.047	1.29728e-36	3
RP11-551L14.1	1.16064e-32	0.493756	0.5	0.017	3.80923e-28	3
CXCL5	1.53939e-32	0.654396	0.441	0.01	5.05227e-28	3
SLC6A14	1.59735e-31	0.625437	0.647	0.047	5.24249e-27	3
SAA2	2.91739e-28	1.94665	0.853	0.138	9.57489e-24	3
TNIP3	6.20805e-27	0.412843	0.529	0.032	2.03748e-22	3
CALML5	8.22104e-27	0.552035	0.529	0.034	2.69815e-22	3
RP11-79H23.3	1.28608e-22	0.326175	0.412	0.022	4.2209e-18	3
PSAT1	1.30361e-20	0.325073	0.441	0.032	4.27845e-16	3
MMP7	1.40115e-20	2.04288	0.824	0.192	4.59858e-16	3
ALDH1A3	4.67027e-20	1.51373	1	0.333	1.53278e-15	3
PIGR	1.15337e-19	1.31483	0.912	0.251	3.78537e-15	3
SGPP2	2.92705e-19	0.267175	0.471	0.044	9.60657e-15	3
SLC34A2	3.8552e-19	0.587015	0.706	0.128	1.26528e-14	3
ROPN1B	4.9543e-19	0.584529	0.794	0.172	1.626e-14	3
IL32	5.00189e-19	0.885016	0.824	0.19	1.64162e-14	3
CNKSR3	1.02978e-18	0.735037	0.706	0.138	3.37972e-14	3
PDE4B	6.44121e-18	1.03605	0.941	0.313	2.114e-13	3
LCN2	9.92353e-18	0.718042	0.676	0.118	3.2569e-13	3
ARNTL2	4.54128e-17	0.492582	0.588	0.086	1.49045e-12	3
PITPNC1	8.5992e-17	0.326234	0.735	0.155	2.82226e-12	3
RPS19	1.21599e-16	0.828012	1	0.988	3.99089e-12	3
SOD2	2.66125e-16	1.46475	1	0.8	8.73421e-12	3
LYN	3.06876e-16	0.605079	0.794	0.195	1.00717e-11	3
RPS16	3.17701e-16	0.64367	1	0.985	1.04269e-11	3
MFGE8	5.1423e-16	0.970463	0.941	0.367	1.6877e-11	3
CXCL1	5.4153e-16	1.79545	0.912	0.328	1.7773e-11	3
NCOA7	6.36559e-16	1.35431	1	0.507	2.08919e-11	3
HAPLN3	1.52831e-15	0.64044	0.765	0.175	5.01591e-11	3
TPT1	2.06221e-15	0.494436	1	1	6.76816e-11	3
RPS5	3.1288e-15	0.820083	1	0.973	1.02687e-10	3
IQCG	3.82844e-15	0.88047	0.853	0.286	1.25649e-10	3
TNF	4.4663e-15	0.274807	0.794	0.172	1.46584e-10	3
SLC25A37	5.61621e-15	1.04371	0.941	0.549	1.84324e-10	3
MTND4P12	5.9767e-15	0.508011	0.794	0.244	1.96155e-10	3
AC016995.3	6.75176e-15	0.376104	0.676	0.14	2.21593e-10	3
CXCL3	8.01551e-15	1.44448	0.912	0.323	2.63069e-10	3
RPL18A	1.04235e-14	0.785009	1	0.983	3.42099e-10	3
CCL2	1.64684e-14	1.65403	0.824	0.251	5.40494e-10	3
RPL29	1.90701e-14	0.650516	1	0.99	6.25881e-10	3
S100A9	1.91669e-14	1.59018	0.706	0.172	6.29057e-10	3
DAPP1	1.92844e-14	0.412624	0.794	0.175	6.32914e-10	3
CCL28	3.17792e-14	0.834734	0.971	0.333	1.04299e-09	3
ELF5	3.76156e-14	0.325109	0.735	0.165	1.23455e-09	3
RPS2	4.95145e-14	0.749927	1	0.995	1.62507e-09	3
SAA1	5.79165e-14	1.55396	0.912	0.384	1.90082e-09	3
RPL13	7.8494e-14	0.614655	1	0.998	2.57617e-09	3
RPS7	8.1911e-14	0.583021	1	0.985	2.68832e-09	3
FABP3	8.38494e-14	0.489523	0.324	0.03	2.75194e-09	3
TNFAIP2	1.01226e-13	1.48578	0.765	0.246	3.32222e-09	3
MTHFD2L	2.28464e-13	1.15087	0.971	0.616	7.49819e-09	3
RPL7A	2.78632e-13	0.570284	1	0.998	9.14471e-09	3
SLC39A8	2.82735e-13	0.454992	0.676	0.163	9.27937e-09	3
RPL19	4.09477e-13	0.558187	1	0.998	1.3439e-08	3
SVIL	4.35623e-13	0.851362	0.941	0.594	1.42971e-08	3
S100A1	9.46613e-13	0.787729	0.882	0.382	3.10678e-08	3
RPS12	1.14381e-12	0.524092	1	0.995	3.75398e-08	3
RPS13	1.19129e-12	0.472611	1	0.99	3.9098e-08	3
RPL23	1.50418e-12	0.527529	1	0.98	4.93672e-08	3
TLR2	1.60209e-12	0.344682	0.559	0.116	5.25806e-08	3
TTYH1	1.60566e-12	0.30396	0.735	0.185	5.26978e-08	3
PNRC1	1.67872e-12	0.809482	1	0.916	5.50955e-08	3
RPL6	2.01579e-12	0.6266	1	0.98	6.61582e-08	3
RPL13A	2.01608e-12	0.662437	1	0.993	6.61677e-08	3
RP11-519G16.5	2.03251e-12	0.476131	0.353	0.044	6.67071e-08	3
GBP1	2.63969e-12	0.634277	0.824	0.249	8.66348e-08	3
S100A8	2.88011e-12	1.36269	0.324	0.034	9.45251e-08	3
VNN1	3.96882e-12	0.323502	0.294	0.027	1.30257e-07	3
RPS18	4.26632e-12	0.707543	1	0.995	1.40021e-07	3
MT-RNR2	6.03056e-12	0.691917	1	1	1.97923e-07	3
RPS6	6.09015e-12	0.565235	1	0.99	1.99879e-07	3
SDC4	6.45811e-12	1.02736	0.941	0.867	2.11955e-07	3
PRELID1	8.00852e-12	0.74192	0.971	0.823	2.6284e-07	3
RPL9	1.13952e-11	0.51393	1	0.983	3.73991e-07	3
CRABP1	1.23852e-11	0.458434	0.735	0.212	4.06481e-07	3
SLFN5	1.39095e-11	0.567618	0.794	0.271	4.56511e-07	3
RPS11	1.42463e-11	0.623748	1	0.988	4.67565e-07	3
ZBED3	1.46925e-11	0.274386	0.5	0.094	4.82207e-07	3
RPL27	1.79481e-11	0.476127	0.941	0.968	5.89056e-07	3
RPLP0	3.7685e-11	0.673172	0.971	0.978	1.23682e-06	3
USP53	3.93409e-11	0.975966	1	0.665	1.29117e-06	3
ARRDC3	3.94491e-11	0.690904	0.853	0.416	1.29472e-06	3
RPS15A	4.08557e-11	0.641803	1	0.985	1.34088e-06	3
GNB2L1	4.3656e-11	0.644651	1	0.99	1.43279e-06	3
MT-RNR1	6.9233e-11	0.563473	1	0.993	2.27223e-06	3
IGF2BP2	7.49976e-11	0.397832	0.706	0.197	2.46142e-06	3
RPL5	8.66278e-11	0.485427	1	0.988	2.84312e-06	3
RPS27A	8.74414e-11	0.465795	1	0.995	2.86983e-06	3
RPS21	9.59639e-11	0.559111	1	0.985	3.14954e-06	3
RPL36	1.0726e-10	0.602493	0.971	0.98	3.52028e-06	3
RPL31	1.09212e-10	0.642594	0.971	0.968	3.58435e-06	3
RPS14	1.15532e-10	0.516745	1	0.99	3.79175e-06	3
RPL30	1.33945e-10	0.464921	1	0.998	4.39608e-06	3
RPL35A	1.52383e-10	0.48135	1	0.99	5.00122e-06	3
RPL32	1.91674e-10	0.527137	1	0.998	6.29075e-06	3
RPLP2	1.9518e-10	0.485158	1	0.978	6.4058e-06	3
BIRC3	2.33579e-10	0.640452	0.941	0.446	7.66607e-06	3
FMNL2	2.35847e-10	0.275143	0.647	0.163	7.74049e-06	3
RPL15	2.49716e-10	0.394975	1	0.985	8.19567e-06	3
BID	3.42663e-10	0.383999	0.824	0.379	1.12462e-05	3
RPL11	3.65282e-10	0.443215	1	0.993	1.19886e-05	3
ZC3H12C	4.09575e-10	0.400801	0.412	0.074	1.34423e-05	3
RPS23	4.12477e-10	0.490071	1	0.99	1.35375e-05	3
SLC5A6	4.72148e-10	0.360727	0.765	0.271	1.54959e-05	3
RPS8	4.91323e-10	0.543757	1	0.995	1.61252e-05	3
RPL23A	5.37064e-10	0.495782	1	0.97	1.76264e-05	3
FTH1	6.59465e-10	0.629833	1	0.995	2.16436e-05	3
C17orf76-AS1	7.92247e-10	0.795069	0.941	0.948	2.60015e-05	3
EIF4EBP1	8.48726e-10	0.666191	0.853	0.443	2.78552e-05	3
PI3	8.73685e-10	1.64374	0.324	0.052	2.86743e-05	3
LOX	9.51603e-10	0.29614	0.265	0.03	3.12316e-05	3
NDRG2	1.23948e-09	0.656623	0.912	0.414	4.06796e-05	3
EVA1C	1.26536e-09	0.535457	0.676	0.224	4.15292e-05	3
CLDN1	1.29024e-09	0.403118	0.559	0.135	4.23458e-05	3
SLPI	1.29079e-09	0.866211	0.912	0.433	4.23637e-05	3
RPL37	1.36976e-09	0.527028	1	0.985	4.49554e-05	3
BCL2A1	1.46597e-09	0.832466	0.441	0.091	4.81131e-05	3
APOL6	1.59377e-09	0.538172	0.471	0.106	5.23077e-05	3
RPL10	1.60233e-09	0.504059	1	0.995	5.25885e-05	3
RPL10A	1.64453e-09	0.481673	0.971	0.985	5.39735e-05	3
CARHSP1	1.81373e-09	0.570522	0.882	0.502	5.95265e-05	3
RPL28	1.92242e-09	0.407301	1	0.995	6.30937e-05	3
RPL26	2.23498e-09	0.49162	1	0.968	7.33521e-05	3
RPL37A	2.44754e-09	0.662303	1	0.99	8.03282e-05	3
SLC39A14	2.55264e-09	0.430123	0.882	0.429	8.37778e-05	3
LUCAT1	2.96003e-09	0.500842	0.676	0.236	9.71482e-05	3
RPS20	3.05842e-09	0.483356	1	0.98	0.000100377	3
RPL35	3.41747e-09	0.407347	0.971	0.985	0.000112161	3
PDZK1IP1	3.60508e-09	0.681441	0.824	0.448	0.000118319	3
RPSA	3.75219e-09	0.509062	1	0.973	0.000123147	3
EIF3E	4.23159e-09	0.556502	0.941	0.872	0.000138881	3
RPS3	4.4097e-09	0.439033	1	0.993	0.000144727	3
RPL18AP3	4.57473e-09	0.504549	0.912	0.579	0.000150143	3
DTNA	5.12042e-09	0.293097	0.706	0.251	0.000168052	3
PDCD5	5.21894e-09	0.508055	0.941	0.778	0.000171286	3
EEF1B2	5.23804e-09	0.542032	0.971	0.961	0.000171913	3
UQCRH	5.47468e-09	0.471669	0.941	0.892	0.000179679	3
MYO1E	5.54607e-09	0.455219	0.912	0.409	0.000182022	3
RPL38	5.82088e-09	0.465648	0.971	0.966	0.000191041	3
RPS29	7.38325e-09	0.580103	0.912	0.958	0.000242318	3
RPL27A	8.9149e-09	0.452577	0.971	0.97	0.000292587	3
PPP1R1B	9.3569e-09	0.327495	0.706	0.229	0.000307093	3
RPL14	9.85158e-09	0.451576	1	0.985	0.000323329	3
GPR125	1.02224e-08	0.320748	0.588	0.167	0.000335499	3
NACA	1.15267e-08	0.427945	1	0.993	0.000378308	3
CCDC71L	1.20986e-08	0.324399	0.706	0.273	0.000397077	3
TIAM1	1.49656e-08	0.489225	0.706	0.251	0.000491171	3
SAV1	1.58843e-08	0.791507	0.882	0.643	0.000521324	3
CFLAR	1.58934e-08	0.670665	0.853	0.397	0.000521621	3
RPS3A	1.65362e-08	0.512649	1	0.985	0.000542718	3
RASGEF1A	1.69751e-08	0.266906	0.471	0.123	0.000557124	3
GJB2	1.74052e-08	0.309759	0.294	0.047	0.000571238	3
RPS28	1.75049e-08	0.601041	0.941	0.98	0.00057451	3
UBA52	1.76456e-08	0.348655	0.941	0.975	0.000579127	3
RPL12	1.80879e-08	0.575766	1	0.995	0.000593644	3
MLF1IP	1.83311e-08	0.652191	0.382	0.079	0.000601627	3
PRR4	1.84802e-08	0.268465	0.559	0.167	0.00060652	3
CTSV	1.98138e-08	0.443633	0.588	0.185	0.000650289	3
RPS9	2.1624e-08	0.458442	1	0.985	0.0007097	3
SNHG3	2.75456e-08	0.434315	0.882	0.47	0.000904047	3
RELB	2.77963e-08	0.367177	0.794	0.372	0.000912275	3
CMIP	3.07473e-08	0.3733	0.794	0.367	0.00100913	3
SPTSSA	3.10928e-08	0.725989	0.941	0.756	0.00102047	3
RND1	3.321e-08	0.436509	0.618	0.224	0.00108995	3
GARS	3.44102e-08	0.473832	0.853	0.473	0.00112934	3
CXCL2	3.49108e-08	0.500137	0.941	0.554	0.00114577	3
IFNAR2	3.54146e-08	0.272289	0.676	0.229	0.00116231	3
EPRS	3.80436e-08	0.470182	0.912	0.559	0.00124859	3
CHI3L2	3.92986e-08	0.441923	0.647	0.229	0.00128978	3
CTSC	4.74921e-08	0.406824	0.559	0.18	0.00155869	3
APP	5.51838e-08	0.421521	0.971	0.882	0.00181113	3
RPL7	5.61591e-08	0.592951	0.971	0.936	0.00184314	3
RPL13P12	6.03941e-08	0.499558	0.941	0.865	0.00198213	3
ZFAS1	6.05818e-08	0.569214	0.971	0.897	0.00198829	3
DSC2	6.91593e-08	0.686626	0.882	0.542	0.00226981	3
LINC00342	7.2342e-08	0.57742	0.735	0.264	0.00237426	3
RP11-122C9.1	8.89863e-08	0.270126	0.735	0.367	0.00292053	3
ARL4C	9.07741e-08	0.569035	0.765	0.288	0.00297921	3
RPL3	9.57978e-08	0.398884	1	0.995	0.00314408	3
GAL	1.19855e-07	0.334051	0.441	0.118	0.00393364	3
BBC3	1.82807e-07	0.398645	0.853	0.392	0.00599972	3
KRT81	1.90877e-07	0.592912	0.382	0.091	0.00626457	3
RPS25	2.01042e-07	0.401055	1	0.973	0.00659821	3
EPCAM	2.05706e-07	0.529435	1	0.798	0.00675127	3
FAM211A	2.11982e-07	0.630999	0.824	0.478	0.00695723	3
RPL18	2.19301e-07	0.394393	0.971	0.995	0.00719745	3
C2orf82	2.21244e-07	0.284463	0.559	0.163	0.00726122	3
RPL8	2.32025e-07	0.320648	1	0.988	0.00761506	3
MRPL15	2.3227e-07	0.288838	0.794	0.374	0.00762309	3
EEF2	2.51719e-07	0.344915	0.971	0.956	0.00826142	3
FJX1	2.63028e-07	0.293937	0.529	0.15	0.00863257	3
RPS4X	2.65556e-07	0.336267	1	0.993	0.00871556	3
RPS24	3.37052e-07	0.389921	1	0.995	0.0110621	3
KRT15	3.40193e-07	0.491715	0.912	0.443	0.0111651	3
RPS10	3.47426e-07	0.405597	0.912	0.921	0.0114025	3
SPHK1	4.07478e-07	0.490738	0.853	0.36	0.0133734	3
ITGB6	4.46708e-07	0.520851	0.941	0.613	0.014661	3
RRAGD	4.47267e-07	0.26511	0.5	0.145	0.0146793	3
CHI3L1	4.7973e-07	0.570736	0.588	0.207	0.0157447	3
RP11-234A1.1	5.10031e-07	0.47034	0.882	0.813	0.0167392	3
RPL34	5.2426e-07	0.417867	1	0.998	0.0172062	3
PLIN2	5.40557e-07	0.32084	0.588	0.192	0.0177411	3
RPS15	6.02067e-07	0.386726	1	0.98	0.0197599	3
PML	6.49113e-07	0.414028	0.588	0.202	0.0213039	3
GAS5	7.41466e-07	0.660101	0.882	0.865	0.0243349	3
CLIC4	1.05324e-06	0.421415	0.882	0.562	0.0345673	3
DMD	1.06246e-06	0.335085	0.706	0.254	0.0348698	3
NAMPT	1.2048e-06	0.509101	0.941	0.759	0.0395414	3
KRT7	1.41795e-06	0.587887	0.941	0.906	0.0465372	3
RP11-519G16.3	1.5025e-06	0.259088	0.382	0.096	0.049312	3
CD47	1.78158e-06	0.51956	0.882	0.65	0.0584714	3
ISG20	1.89673e-06	0.662997	0.882	0.584	0.0622508	3
CD24P4	2.1974e-06	0.306028	0.794	0.372	0.0721187	3
PTRHD1	2.30863e-06	0.359027	0.794	0.522	0.0757693	3
KRT23	2.55344e-06	0.659052	0.853	0.441	0.0838039	3
PABPC1	2.84305e-06	0.285121	0.971	0.956	0.0933088	3
DIMT1	2.89603e-06	0.377052	0.882	0.461	0.0950476	3
PPP1CB	3.08957e-06	0.517777	0.912	0.744	0.1014	3
TUBB6	3.13372e-06	0.487073	0.824	0.377	0.102849	3
PPA1	3.15719e-06	0.336702	0.941	0.862	0.103619	3
ITGB8	3.79493e-06	0.674546	0.588	0.239	0.12455	3
NAA10	3.87762e-06	0.335395	0.882	0.557	0.127264	3
MGLL	3.90683e-06	0.460492	0.647	0.224	0.128222	3
CXADR	3.95233e-06	0.372699	0.765	0.399	0.129715	3
RP11-51O6.1	4.17386e-06	0.35458	0.853	0.736	0.136986	3
PEG10	4.68374e-06	0.316136	0.647	0.239	0.15372	3
IMPDH2	4.85412e-06	0.419253	0.882	0.66	0.159312	3
APEX1	5.18159e-06	0.392651	0.882	0.702	0.17006	3
CDC42EP1	5.86834e-06	0.332083	0.824	0.456	0.192599	3
APRT	6.03664e-06	0.32475	0.941	0.833	0.198122	3
COX4I1	6.19559e-06	0.293098	0.971	0.963	0.203339	3
AGPAT9	6.33547e-06	0.342711	0.676	0.305	0.20793	3
YBX1	6.46647e-06	0.349863	0.971	0.906	0.212229	3
ARHGAP26	6.57336e-06	0.263193	0.676	0.268	0.215738	3
CCT3	7.67746e-06	0.418749	0.912	0.825	0.251974	3
SRPK1	7.90639e-06	0.40331	0.882	0.633	0.259488	3
C1QBP	7.93243e-06	0.407545	0.912	0.741	0.260342	3
FBLN5	8.82582e-06	0.580432	0.265	0.059	0.289663	3
DSG2	9.43821e-06	0.524714	0.912	0.552	0.309762	3
RPL12P4	1.06412e-05	0.345634	0.853	0.665	0.349244	3
HMOX2	1.08342e-05	0.275459	0.735	0.345	0.355579	3
AC004453.8	1.15511e-05	0.298758	0.824	0.549	0.379108	3
RASAL2	1.19205e-05	0.383397	0.765	0.362	0.39123	3
RPL4	1.20684e-05	0.445147	0.912	0.931	0.396086	3
PRSS8	1.32249e-05	0.321911	0.765	0.387	0.43404	3
SFRP1	1.32873e-05	0.368566	0.941	0.431	0.436088	3
RBM3	1.43889e-05	0.44617	0.941	0.855	0.472244	3
RPL39	1.7711e-05	0.419195	0.824	0.803	0.581276	3
ICAM1	1.90482e-05	0.413908	0.735	0.367	0.62516	3
HMGA1	1.95694e-05	0.330718	0.853	0.49	0.642267	3
RPS23P8	1.97986e-05	0.384234	0.853	0.798	0.649789	3
SESTD1	2.14918e-05	0.262731	0.824	0.463	0.705362	3
G0S2	2.23922e-05	2.09639	0.324	0.099	0.734913	3
FOLR1	2.43585e-05	0.332036	0.676	0.278	0.799447	3
RPS3AP6	2.49671e-05	0.362992	0.824	0.446	0.819419	3
CITED4	2.50951e-05	0.497794	0.882	0.66	0.823621	3
SCGB3A1	2.56771e-05	0.272334	0.765	0.374	0.842721	3
ARHGEF38	2.63665e-05	0.258382	0.647	0.3	0.86535	3
EIF3B	2.99928e-05	0.485461	0.853	0.692	0.984362	3
ANKRD36C	3.06391e-05	0.635696	0.941	0.623	1	3
PM20D2	3.22458e-05	0.472049	0.618	0.278	1	3
RPL21	3.2393e-05	0.379199	0.971	0.963	1	3
IL8	3.46626e-05	1.02889	0.706	0.416	1	3
RP11-97C16.1	3.5799e-05	0.4064	0.294	0.076	1	3
CYC1	3.91324e-05	0.344311	0.912	0.611	1	3
ENO1	4.43056e-05	0.299821	0.971	0.901	1	3
SRM	4.45197e-05	0.327875	0.794	0.505	1	3
MSN	4.85818e-05	0.25472	0.824	0.466	1	3
BACE2	4.90774e-05	0.321697	0.735	0.414	1	3
IFNGR2	4.91227e-05	0.412193	0.882	0.576	1	3
CXCL16	4.92988e-05	0.267541	0.765	0.468	1	3
TNFAIP3	5.4393e-05	0.252955	0.824	0.433	1	3
REXO2	5.47098e-05	0.487065	0.853	0.697	1	3
CMPK1	5.74349e-05	0.368402	0.882	0.712	1	3
PIK3R1	6.06193e-05	0.771917	0.676	0.488	1	3
AC022431.1	7.24975e-05	0.259208	0.794	0.579	1	3
HDGF	7.4488e-05	0.301878	0.912	0.796	1	3
RP11-732M18.3	7.58896e-05	0.28347	0.618	0.298	1	3
AVEN	7.70991e-05	0.256956	0.441	0.153	1	3
GSTA1	7.99894e-05	0.278087	0.294	0.081	1	3
GTF2F2	8.08433e-05	0.34304	0.706	0.419	1	3
IPO5	8.32092e-05	0.35047	0.882	0.51	1	3
LARS	8.42781e-05	0.29364	0.853	0.66	1	3
KRT6B	9.46501e-05	0.262806	0.647	0.273	1	3
CD14	9.87512e-05	0.256775	0.529	0.222	1	3
TFCP2L1	0.000100176	0.289814	0.471	0.187	1	3
UGCG	0.000102701	0.343694	0.912	0.665	1	3
RP11-36C20.1	0.000103682	0.322951	0.765	0.635	1	3
CTSS	0.000116654	0.308018	0.5	0.195	1	3
STX12	0.000116809	0.364342	0.824	0.571	1	3
DESI1	0.000116827	0.335321	0.765	0.397	1	3
GNAS	0.00012339	0.295395	1	0.97	1	3
RIF1	0.000130485	0.41612	0.882	0.65	1	3
UQCRFS1	0.000156338	0.402932	0.941	0.69	1	3
RP11-425L10.1	0.000159947	0.299013	0.824	0.7	1	3
RP11-864N7.2	0.000163748	0.369785	0.824	0.796	1	3
GIPC1	0.000165712	0.304622	0.824	0.498	1	3
RAB9A	0.000168589	0.495547	0.853	0.522	1	3
ASS1	0.00017385	0.417527	0.382	0.135	1	3
GLIPR1	0.00018044	0.504666	0.824	0.448	1	3
TNIP1	0.00020729	0.291612	0.647	0.32	1	3
SOS2	0.000216229	0.363185	0.912	0.564	1	3
AC004386.4	0.000219375	0.278965	0.441	0.177	1	3
TUBA1C	0.00022197	0.541959	0.971	0.845	1	3
FKBP1A	0.000233462	0.308721	0.941	0.707	1	3
CLUHP3	0.000240688	0.254603	0.588	0.268	1	3
EEF1A1	0.000251975	0.254263	0.941	0.926	1	3
DDX21	0.000256551	0.276429	0.971	0.897	1	3
RPL22L1	0.000261047	0.294367	0.853	0.776	1	3
CCRN4L	0.000267977	0.254721	0.5	0.204	1	3
FAM129B	0.000285642	0.26044	0.706	0.387	1	3
MZT2A	0.0002958	0.325294	0.824	0.599	1	3
TIMM13	0.000332146	0.293661	0.853	0.643	1	3
SERPINA3	0.000332911	0.394071	0.971	0.835	1	3
PRR7	0.000350322	0.259388	0.441	0.172	1	3
PHLDA1	0.000360915	0.302431	0.824	0.495	1	3
WTAP	0.000367489	0.252859	0.941	0.749	1	3
DDT	0.000372009	0.251974	0.882	0.805	1	3
NFKBIZ	0.000379759	0.376227	0.912	0.621	1	3
PTPN2	0.000398791	0.333833	0.794	0.527	1	3
C5orf28	0.000403852	0.267278	0.441	0.17	1	3
ACTR3	0.00041434	0.364166	0.941	0.773	1	3
MAP4	0.00045997	0.346321	0.912	0.739	1	3
RPL22	0.00047297	0.254305	0.882	0.901	1	3
CHCHD2	0.000473191	0.276516	0.971	0.948	1	3
SERBP1	0.000487907	0.287324	0.941	0.894	1	3
RCAN1	0.000500097	0.419202	0.882	0.532	1	3
GAPDH	0.000510707	0.251244	0.912	0.958	1	3
PFN1	0.000519498	0.399373	1	0.929	1	3
PMPCA	0.000529619	0.32728	0.706	0.369	1	3
LAMC2	0.00053423	0.525116	0.706	0.372	1	3
ZNF706	0.000546117	0.36793	0.971	0.776	1	3
SNHG16	0.000556567	0.360077	0.824	0.616	1	3
MAP3K13	0.000573957	0.311049	0.853	0.653	1	3
FAM60A	0.000589773	0.295324	0.882	0.635	1	3
ITGA6	0.000641288	0.353241	0.735	0.453	1	3
GBP3	0.000668907	0.296594	0.559	0.266	1	3
TKT	0.000674381	0.319813	0.882	0.695	1	3
UCHL3	0.000684518	0.26736	0.765	0.534	1	3
GMPS	0.000685439	0.253151	0.765	0.441	1	3
ZNF593	0.000718011	0.267193	0.912	0.719	1	3
EIF3F	0.000721848	0.2616	0.882	0.823	1	3
RPL3P4	0.000727254	0.30209	0.824	0.85	1	3
RPS27	0.000733749	0.278899	0.912	0.985	1	3
RBMS1	0.000774844	0.330895	0.824	0.611	1	3
RIPK2	0.000778711	0.280122	0.735	0.448	1	3
LDHB	0.000782371	0.276761	0.824	0.648	1	3
NIPA2	0.000795644	0.312019	0.588	0.305	1	3
AC007969.5	0.000872532	0.251286	0.824	0.608	1	3
GLTSCR2	0.000900611	0.326051	0.853	0.882	1	3
VDAC2	0.000936946	0.362832	0.912	0.722	1	3
TMOD3	0.000971689	0.419828	0.941	0.628	1	3
KRTCAP3	0.000998941	0.29624	0.794	0.468	1	3
EIF5A	0.00111593	0.436648	0.971	0.837	1	3
ADAM9	0.00115832	0.324731	0.794	0.466	1	3
ABI1	0.00116435	0.311379	0.853	0.512	1	3
C1orf122	0.00120228	0.453274	0.941	0.618	1	3
SNHG7	0.00125722	0.321192	0.853	0.64	1	3
ANKRD11	0.00143855	0.393771	0.853	0.739	1	3
RELA	0.00155821	0.417759	0.794	0.468	1	3
PNPT1	0.00169123	0.314331	0.765	0.468	1	3
SMS	0.00171084	0.422149	0.853	0.655	1	3
CCT2	0.00171443	0.306809	0.941	0.828	1	3
LRRC59	0.00197857	0.410026	0.912	0.692	1	3
ATP5C1	0.00211031	0.276457	0.971	0.796	1	3
PDLIM5	0.00224775	0.271353	0.912	0.768	1	3
MIR4435-1HG	0.00274859	0.411044	0.676	0.426	1	3
PLAU	0.00295315	0.873381	0.324	0.145	1	3
APC	0.00309158	0.262302	0.529	0.3	1	3
UBE2G2	0.00345242	0.260671	0.882	0.559	1	3
YWHAH	0.0036936	0.397708	0.912	0.754	1	3
TXN	0.00475935	0.258172	1	0.951	1	3
ETS1	0.0052375	0.48235	0.559	0.288	1	3
PRMT1	0.00628322	0.309682	0.824	0.766	1	3
CLIP1	0.00633734	0.364142	0.882	0.793	1	3
GTPBP4	0.00688353	0.309241	0.882	0.638	1	3
ELK3	0.00727911	0.356387	0.529	0.323	1	3
MLLT4	0.0086617	0.475637	0.941	0.791	1	3
KLK6	0.00943634	0.42334	0.294	0.138	1	3
CNIH4	0.00950659	0.288995	0.824	0.567	1	3
HIST1H1E	0.00972191	0.434487	0.559	0.3	1	3
MME	2.66507e-47	1.21374	0.781	0.037	8.74675e-43	4
PPP1R14A	1.43558e-41	1.23715	0.75	0.044	4.71158e-37	4
C2orf40	5.29124e-41	1.75797	0.906	0.076	1.73659e-36	4
MYLK	2.58628e-39	2.31738	0.938	0.103	8.48818e-35	4
ACTA2	1.21576e-38	2.72571	1	0.135	3.99011e-34	4
CNN1	3.56371e-37	1.93769	0.938	0.103	1.16961e-32	4
ACTG2	1.45369e-36	1.66226	0.844	0.074	4.77102e-32	4
CXCL14	3.21397e-36	2.55553	0.906	0.113	1.05483e-31	4
COL17A1	3.88084e-33	1.14499	0.75	0.064	1.27369e-28	4
DKK3	1.2238e-30	1.08745	0.812	0.1	4.0165e-26	4
TP63	1.31465e-30	0.760745	0.438	0.012	4.31469e-26	4
A2M	1.40664e-30	1.28666	0.906	0.123	4.6166e-26	4
GLT8D2	1.64064e-30	0.691102	0.656	0.049	5.38458e-26	4
GAS1	2.34295e-27	0.51149	0.438	0.017	7.68956e-23	4
TGFB1I1	3.31753e-27	0.958308	0.75	0.098	1.08881e-22	4
TCEAL7	9.30503e-27	0.526225	0.375	0.01	3.05391e-22	4
TAGLN	1.63042e-26	2.51637	1	0.27	5.35105e-22	4
TPM2	1.69251e-26	2.21074	1	0.27	5.55482e-22	4
SPARCL1	2.59601e-26	1.73478	0.938	0.186	8.5201e-22	4
LTBP2	9.5294e-26	0.935626	0.531	0.039	3.12755e-21	4
SEMA5A	1.2682e-25	0.802112	0.562	0.047	4.16223e-21	4
LBH	4.09994e-25	1.15762	0.656	0.076	1.3456e-20	4
MYH11	4.33593e-25	1.63263	0.688	0.091	1.42305e-20	4
ANGPTL7	1.97806e-24	0.958266	0.281	0.002	6.49198e-20	4
IL17B	3.75266e-24	0.539922	0.438	0.022	1.23162e-19	4
MYL9	4.89898e-24	1.70808	0.906	0.24	1.60784e-19	4
ITIH5	1.07035e-23	0.550596	0.438	0.025	3.51289e-19	4
SYT8	3.21122e-23	0.591775	0.5	0.039	1.05392e-18	4
KRT17	8.1062e-23	1.07125	0.781	0.132	2.66045e-18	4
KRT5	3.03449e-22	1.61118	1	0.314	9.95919e-18	4
MSRB3	1.11277e-21	0.695972	0.594	0.069	3.6521e-17	4
LMOD1	1.77743e-21	0.621418	0.562	0.056	5.83353e-17	4
CHL1	2.75587e-21	0.540164	0.406	0.025	9.04478e-17	4
TENM2	5.83161e-21	0.365651	0.406	0.025	1.91393e-16	4
CAV1	6.79549e-20	1.20985	0.906	0.25	2.23028e-15	4
GPC3	7.54922e-20	0.454352	0.469	0.042	2.47766e-15	4
CCND2	4.6859e-19	0.753731	0.625	0.088	1.53791e-14	4
IGFBP6	7.21925e-19	0.681042	0.531	0.066	2.36936e-14	4
FHOD3	1.06444e-18	0.463409	0.406	0.032	3.49348e-14	4
COL6A1	1.59881e-18	0.898805	0.812	0.218	5.2473e-14	4
DSG3	1.92569e-18	0.667448	0.562	0.076	6.32011e-14	4
MT1X	1.95468e-18	1.9885	1	0.672	6.41527e-14	4
MATN2	1.96452e-18	0.596395	0.531	0.069	6.44754e-14	4
SDPR	3.42444e-18	0.513432	0.344	0.02	1.1239e-13	4
KRT14	6.55819e-18	1.98966	0.875	0.277	2.1524e-13	4
LAYN	1.7692e-17	0.344624	0.344	0.022	5.8065e-13	4
HTRA1	1.83367e-17	0.596476	0.5	0.061	6.01809e-13	4
KCNMB1	1.9964e-17	0.606239	0.5	0.064	6.55218e-13	4
IFI16	3.87422e-17	1.06066	0.906	0.304	1.27152e-12	4
PPAP2A	4.6195e-17	0.8874	0.719	0.176	1.51612e-12	4
SYNPO2	6.54857e-17	0.683949	0.594	0.105	2.14924e-12	4
LGALS1	6.84682e-17	1.74067	0.938	0.544	2.24713e-12	4
PROS1	7.19442e-17	0.445015	0.375	0.029	2.36121e-12	4
DLK2	7.54556e-17	0.34044	0.312	0.017	2.47645e-12	4
JUNB	8.43992e-17	1.87769	0.969	0.9	2.76998e-12	4
SOCS3	9.87544e-17	1.42441	0.938	0.449	3.24112e-12	4
CSRP1	1.12164e-16	1.2836	1	0.779	3.68121e-12	4
EGR2	2.16967e-16	0.770224	0.594	0.11	7.12085e-12	4
ANO1	2.61736e-16	0.980615	0.844	0.333	8.59017e-12	4
NNMT	5.24219e-16	1.59926	0.938	0.458	1.72049e-11	4
CALD1	5.57621e-16	1.41163	1	0.549	1.83011e-11	4
GEM	6.47804e-16	1.36333	0.781	0.221	2.12609e-11	4
NEXN	7.27228e-16	0.92594	0.594	0.103	2.38676e-11	4
CPE	8.13459e-16	0.947552	0.719	0.194	2.66977e-11	4
MT1M	1.77715e-15	1.20219	0.656	0.162	5.83259e-11	4
HSPA1A	2.2598e-15	1.61903	0.969	0.794	7.41665e-11	4
ZNF503	2.48318e-15	0.781569	0.625	0.127	8.1498e-11	4
NFIB	5.4616e-15	1.06475	1	0.593	1.7925e-10	4
HSPA8	7.60602e-15	1.1132	1	0.831	2.4963e-10	4
SNCA	8.67444e-15	0.303562	0.344	0.029	2.84695e-10	4
MT2A	8.80833e-15	1.25257	1	0.895	2.89089e-10	4
LAMB3	1.05244e-14	0.673948	0.906	0.289	3.45411e-10	4
PLS3	1.11467e-14	0.688392	0.656	0.152	3.65836e-10	4
VIM	1.28177e-14	1.39385	0.969	0.605	4.20677e-10	4
ID4	1.71027e-14	1.11075	0.812	0.284	5.61309e-10	4
ANGPTL2	1.83026e-14	0.474782	0.312	0.025	6.00692e-10	4
PIK3R1	2.49548e-14	1.16768	0.906	0.471	8.19018e-10	4
DST	3.02685e-14	1.6098	0.969	0.755	9.93412e-10	4
TUBB2B	4.19744e-14	0.865545	0.594	0.127	1.3776e-09	4
TNC	7.36048e-14	0.922382	0.688	0.179	2.41571e-09	4
ARC	8.04354e-14	0.898981	0.594	0.13	2.63989e-09	4
DLL1	8.65884e-14	0.628854	0.469	0.076	2.84183e-09	4
MT1E	1.05042e-13	1.39823	0.969	0.721	3.44747e-09	4
FBXO32	1.21936e-13	1.18346	0.812	0.319	4.00194e-09	4
OXTR	1.37289e-13	0.956995	0.531	0.093	4.50583e-09	4
IGFBP2	1.99275e-13	2.00793	0.781	0.331	6.54022e-09	4
EGR1	2.36945e-13	1.53987	0.938	0.625	7.77655e-09	4
KIAA1456	3.69038e-13	0.481945	0.5	0.098	1.21118e-08	4
ADAMTS1	3.91604e-13	0.652689	0.562	0.105	1.28524e-08	4
LAMA3	4.12941e-13	0.561101	0.75	0.206	1.35527e-08	4
VGLL3	5.41542e-13	0.319832	0.281	0.022	1.77734e-08	4
HSP90AB1	5.69868e-13	0.542822	1	0.985	1.87031e-08	4
NGFR	6.04034e-13	0.460751	0.344	0.037	1.98244e-08	4
SPARC	6.50798e-13	0.90917	0.594	0.145	2.13592e-08	4
SYNM	7.31283e-13	1.27433	0.844	0.321	2.40007e-08	4
SSPN	8.89013e-13	0.699896	0.688	0.216	2.91774e-08	4
PTRF	9.67597e-13	1.05485	0.875	0.409	3.17565e-08	4
AMIGO2	9.99339e-13	0.595147	0.594	0.113	3.27983e-08	4
MIR205HG	1.08725e-12	1.00469	0.938	0.539	3.56836e-08	4
APOE	1.11296e-12	1.39333	0.812	0.331	3.65273e-08	4
HAS3	1.13472e-12	0.503372	0.344	0.039	3.72414e-08	4
MAF	1.18213e-12	0.470337	0.5	0.096	3.87974e-08	4
AXL	1.33172e-12	0.507754	0.594	0.142	4.37072e-08	4
CDKN1A	1.36667e-12	0.987276	0.938	0.691	4.4854e-08	4
FLNA	1.42344e-12	1.04247	0.812	0.353	4.67173e-08	4
DNAJB1	1.42952e-12	1.08027	0.938	0.75	4.69169e-08	4
CRYAB	1.88742e-12	1.31815	1	0.551	6.19452e-08	4
TIMP3	1.92293e-12	0.785975	0.656	0.181	6.31107e-08	4
TLE4	1.96331e-12	0.957875	0.812	0.358	6.44358e-08	4
TIMP2	2.45356e-12	0.65002	0.625	0.176	8.05258e-08	4
ADRB2	3.46866e-12	0.418081	0.406	0.059	1.13841e-07	4
TSHZ2	4.90208e-12	1.14574	0.812	0.338	1.60886e-07	4
TUBB2A	6.46396e-12	1.03996	0.938	0.694	2.12147e-07	4
ETV1	8.20226e-12	0.642662	0.406	0.066	2.69198e-07	4
GAS6	8.45801e-12	0.709117	0.688	0.235	2.77592e-07	4
SGK1	1.00898e-11	1.12153	0.781	0.309	3.31148e-07	4
PCDH7	1.19304e-11	0.489528	0.312	0.034	3.91555e-07	4
PRNP	1.29788e-11	0.908899	0.906	0.657	4.25963e-07	4
KLHL29	1.67323e-11	0.354904	0.281	0.027	5.49154e-07	4
YBX3	1.99811e-11	0.643311	1	0.926	6.5578e-07	4
TRIM29	2.61802e-11	0.559073	0.531	0.132	8.59235e-07	4
HNRNPA2B1	2.62463e-11	0.631467	1	0.966	8.61402e-07	4
FAM126A	2.74785e-11	0.298911	0.594	0.132	9.01844e-07	4
TIPARP	2.99727e-11	1.02666	0.906	0.615	9.83706e-07	4
MEG3	3.19725e-11	1.31115	0.531	0.115	1.04934e-06	4
H3F3B	3.32335e-11	0.666044	1	0.985	1.09072e-06	4
FOS	3.48944e-11	1.52228	0.938	0.779	1.14523e-06	4
ZNF331	5.72863e-11	1.01579	0.781	0.365	1.88014e-06	4
JAM3	5.80824e-11	0.300669	0.344	0.047	1.90627e-06	4
ADAMTS5	7.56662e-11	0.33104	0.281	0.029	2.48337e-06	4
PDGFA	8.66832e-11	0.755442	0.531	0.132	2.84494e-06	4
C9orf3	1.31997e-10	0.626738	0.719	0.284	4.33216e-06	4
SEMA3C	1.40081e-10	1.15177	0.781	0.355	4.59745e-06	4
FST	1.40427e-10	0.804994	0.344	0.049	4.60882e-06	4
PPP1R12A	1.92214e-10	0.837367	0.906	0.674	6.30846e-06	4
DNAJA1	1.97789e-10	0.756104	0.969	0.934	6.49143e-06	4
EIF1	2.13361e-10	0.545364	1	0.998	7.00252e-06	4
UBC	2.1636e-10	0.668327	0.969	0.983	7.10092e-06	4
GPNMB	2.97609e-10	0.49645	0.438	0.093	9.76753e-06	4
ITM2A	3.94593e-10	0.603999	0.531	0.137	1.29505e-05	4
CITED2	4.64934e-10	0.831721	0.688	0.287	1.52591e-05	4
THY1	7.14652e-10	0.378846	0.281	0.034	2.34549e-05	4
FBXO2	8.04056e-10	0.929896	0.688	0.321	2.63891e-05	4
HSPA1B	8.61436e-10	1.27918	0.875	0.588	2.82723e-05	4
C12orf57	8.69183e-10	0.682158	1	0.841	2.85266e-05	4
SNCG	9.27865e-10	0.526659	0.625	0.194	3.04525e-05	4
ANXA1	1.01359e-09	0.908506	1	0.534	3.32659e-05	4
COL6A2	1.02228e-09	0.733309	0.719	0.304	3.35512e-05	4
SAA1	1.04034e-09	0.9722	0.875	0.39	3.4144e-05	4
ITGBL1	1.05846e-09	0.469976	0.406	0.083	3.47385e-05	4
CSRP2	1.36223e-09	0.700028	0.656	0.24	4.47084e-05	4
ACTN1	1.69194e-09	0.83936	0.938	0.752	5.55295e-05	4
DUSP2	1.75348e-09	1.39285	0.719	0.353	5.75493e-05	4
DDX5	1.81437e-09	0.565162	1	0.978	5.95476e-05	4
GJA1	1.82459e-09	0.524188	0.531	0.154	5.98832e-05	4
STAC2	1.85298e-09	0.581684	0.688	0.223	6.08148e-05	4
ULBP2	2.22514e-09	0.366522	0.344	0.061	7.30291e-05	4
COMMD6	2.40635e-09	0.669073	0.969	0.892	7.89763e-05	4
DPYSL3	3.37839e-09	0.330381	0.344	0.059	0.000110879	4
KLHL13	3.63108e-09	0.415612	0.438	0.103	0.000119172	4
PTGS2	3.66935e-09	0.557364	0.344	0.061	0.000120428	4
ARHGAP23	4.24184e-09	0.250216	0.281	0.039	0.000139217	4
IFFO2	4.66512e-09	0.517792	0.594	0.201	0.000153109	4
EFEMP1	4.66969e-09	0.555149	0.594	0.206	0.000153259	4
RND3	4.887e-09	1.10496	0.906	0.645	0.000160391	4
PCSK7	5.47002e-09	0.687265	0.75	0.409	0.000179526	4
KCNQ1OT1	6.2716e-09	0.968752	0.938	0.598	0.000205834	4
NTRK2	6.5328e-09	0.670091	0.875	0.404	0.000214406	4
LPCAT2	6.8113e-09	0.416047	0.438	0.11	0.000223547	4
ZC2HC1A	6.82664e-09	0.598005	0.562	0.196	0.00022405	4
EGR3	7.5662e-09	0.767253	0.75	0.382	0.000248323	4
IRX4	7.65405e-09	0.266736	0.281	0.042	0.000251206	4
SFN	7.71739e-09	0.82238	0.875	0.63	0.000253285	4
MAOB	8.06399e-09	0.681165	0.438	0.108	0.00026466	4
COL14A1	8.60698e-09	0.848513	0.469	0.118	0.000282481	4
FOSB	9.00412e-09	0.869083	0.938	0.797	0.000295515	4
H2AFX	9.84619e-09	0.789755	0.75	0.424	0.000323152	4
THBS1	9.85004e-09	0.71064	0.875	0.483	0.000323278	4
STMN1	1.03234e-08	0.960318	0.781	0.461	0.000338812	4
ANKRD29	1.09252e-08	0.285767	0.312	0.054	0.000358565	4
RPS27	1.32345e-08	0.436533	1	0.978	0.000434357	4
BHLHE41	1.49338e-08	0.795223	0.562	0.196	0.000490126	4
GYPC	1.73106e-08	0.464102	0.531	0.169	0.000568135	4
FGFR2	1.8828e-08	0.322662	0.438	0.11	0.000617935	4
WBP5	2.0219e-08	0.830618	0.781	0.5	0.000663589	4
CTGF	2.23141e-08	0.970138	0.594	0.218	0.000732348	4
PLP2	2.32951e-08	0.748589	0.812	0.576	0.000764546	4
ACTB	2.41838e-08	0.561236	1	0.985	0.000793713	4
CDH3	2.61961e-08	0.505307	0.5	0.157	0.000859754	4
PDE4C	2.71978e-08	0.537252	0.312	0.054	0.000892632	4
TOMM7	2.76867e-08	0.533427	0.938	0.929	0.000908676	4
KLF10	2.87424e-08	0.811451	0.781	0.547	0.000943327	4
MAFB	2.90469e-08	0.762535	0.656	0.27	0.000953318	4
C1R	3.12677e-08	0.53794	0.5	0.164	0.00102621	4
S100A2	3.47461e-08	1.21283	0.562	0.211	0.00114037	4
MYL6	3.78824e-08	0.418336	0.969	0.968	0.0012433	4
SIK1	3.93607e-08	0.812837	0.75	0.449	0.00129182	4
CAV2	4.14168e-08	0.657754	0.75	0.38	0.0013593	4
NES	4.21721e-08	0.6572	0.5	0.152	0.00138409	4
PDLIM7	4.31182e-08	0.473236	0.406	0.105	0.00141514	4
ITGB1	4.32286e-08	0.565605	0.938	0.843	0.00141876	4
SERPINB5	5.05169e-08	0.407563	0.5	0.14	0.00165796	4
SFRP1	6.00672e-08	1.04013	1	0.429	0.00197141	4
PKD2	6.38143e-08	0.366493	0.406	0.105	0.00209438	4
MCAM	6.40382e-08	0.62865	0.469	0.142	0.00210173	4
RBMS3	6.5875e-08	0.412172	0.312	0.059	0.00216202	4
MIA	6.67013e-08	0.503756	0.5	0.157	0.00218914	4
CIRBP	6.76514e-08	0.612084	1	0.909	0.00222032	4
RPLP1	6.77114e-08	0.349364	1	0.995	0.00222229	4
GSN	7.34851e-08	0.60423	0.875	0.725	0.00241178	4
RPL21	7.63225e-08	0.495789	1	0.961	0.0025049	4
NFASC	8.41921e-08	0.378043	0.406	0.105	0.00276318	4
MYC	8.43176e-08	1.01434	0.875	0.627	0.0027673	4
BOC	1.01081e-07	0.259777	0.375	0.081	0.00331747	4
TMEM237	1.03367e-07	0.396906	0.594	0.265	0.0033925	4
ANP32E	1.13624e-07	0.530417	0.75	0.419	0.00372915	4
POSTN	1.2064e-07	0.582048	0.375	0.086	0.00395942	4
ITGB4	1.42964e-07	0.455177	0.531	0.201	0.00469209	4
RGS16	1.53589e-07	0.634788	0.406	0.105	0.00504078	4
CSRNP1	1.54775e-07	0.621939	0.812	0.618	0.00507973	4
NR4A3	2.2918e-07	0.580775	0.625	0.267	0.00752169	4
MYLIP	2.39366e-07	0.487192	0.688	0.331	0.00785599	4
NCKAP5L	2.43497e-07	0.383904	0.469	0.159	0.00799158	4
BST2	2.66634e-07	0.658171	0.781	0.463	0.00875094	4
TFAP2C	2.72895e-07	0.507959	0.719	0.444	0.00895641	4
RPL35A	2.87431e-07	0.387156	1	0.99	0.0094335	4
ATF3	2.93016e-07	0.62037	0.938	0.77	0.00961678	4
TUBA1A	3.20449e-07	0.88543	0.906	0.777	0.0105171	4
KCTD12	3.31063e-07	0.409975	0.469	0.152	0.0108655	4
HSP90AA1	3.37526e-07	0.380146	1	0.993	0.0110776	4
ZFP36L2	3.42528e-07	0.687644	0.938	0.826	0.0112418	4
PXDC1	3.55976e-07	0.803049	0.75	0.461	0.0116831	4
LHFP	3.77991e-07	0.303545	0.438	0.123	0.0124057	4
HES1	3.84857e-07	0.679684	0.719	0.363	0.012631	4
RPS27A	4.27167e-07	0.352426	1	0.995	0.0140196	4
FAM198B	4.61252e-07	0.503949	0.5	0.179	0.0151383	4
TOB1	4.77277e-07	0.715971	0.781	0.527	0.0156642	4
PFDN5	4.90924e-07	0.29955	1	0.963	0.0161121	4
TUBA1B	5.05204e-07	0.491548	0.969	0.885	0.0165808	4
ACSL4	5.11755e-07	0.523585	0.438	0.135	0.0167958	4
NRP2	5.15213e-07	0.311514	0.375	0.086	0.0169093	4
MT2P1	5.19262e-07	0.459662	0.469	0.145	0.0170422	4
TPM1	5.29745e-07	0.570508	1	0.931	0.0173862	4
LAMC2	5.37131e-07	0.559389	0.719	0.373	0.0176286	4
HEXIM1	5.94409e-07	0.711375	0.75	0.498	0.0195085	4
ARL4A	6.39605e-07	0.67721	0.656	0.36	0.0209918	4
HOMER1	6.8048e-07	0.773971	0.688	0.4	0.0223334	4
MXRA8	6.90894e-07	0.443958	0.5	0.191	0.0226751	4
TNS4	7.76759e-07	0.402548	0.375	0.096	0.0254932	4
GADD45B	8.59788e-07	1.11667	0.906	0.767	0.0282182	4
HELLS	8.70774e-07	0.51113	0.375	0.105	0.0285788	4
RNF152	8.89253e-07	0.60557	0.406	0.123	0.0291853	4
COL4A2	8.97629e-07	0.344946	0.406	0.115	0.0294602	4
PNRC1	9.43393e-07	0.506541	1	0.917	0.0309621	4
SCPEP1	9.45924e-07	0.926884	0.719	0.537	0.0310452	4
FAM46C	9.7023e-07	0.516291	0.5	0.194	0.0318429	4
NR4A2	1.08318e-06	0.878129	0.625	0.301	0.03555	4
SIPA1L1	1.22383e-06	0.783922	0.656	0.39	0.0401662	4
MLF1	1.3281e-06	0.476257	0.875	0.625	0.0435881	4
ABCC3	1.35967e-06	0.324818	0.438	0.137	0.0446242	4
RPL23A	1.39655e-06	0.409851	1	0.971	0.0458346	4
CD200	1.55017e-06	0.36275	0.281	0.054	0.0508767	4
CALM1	1.59695e-06	0.563303	0.969	0.931	0.0524118	4
UBE2S	1.6707e-06	0.607539	0.781	0.581	0.0548325	4
DUSP6	1.87601e-06	0.551118	0.5	0.201	0.0615706	4
RPS3	1.97317e-06	0.403912	1	0.993	0.0647594	4
RPL27A	2.14893e-06	0.377049	1	0.968	0.0705278	4
MSN	2.40791e-06	0.515848	0.781	0.471	0.0790276	4
SEMA4A	2.80231e-06	0.57429	0.5	0.208	0.0919717	4
DUSP1	3.08697e-06	0.89086	0.812	0.632	0.101314	4
ADM	3.12202e-06	0.564796	0.469	0.169	0.102465	4
CD81	3.29464e-06	0.399607	0.969	0.909	0.10813	4
IER2	3.38902e-06	0.702716	0.938	0.9	0.111228	4
ID1	3.48964e-06	0.428717	0.469	0.172	0.11453	4
ARL4D	3.5684e-06	0.39673	0.375	0.113	0.117115	4
ATP2B1	3.61859e-06	0.606335	0.781	0.52	0.118762	4
IRX1	3.68724e-06	0.420318	0.469	0.176	0.121015	4
PTMA	3.74996e-06	0.348549	1	0.993	0.123074	4
NUPR1	3.88996e-06	0.520343	0.875	0.745	0.127668	4
IFRD1	3.96895e-06	0.697719	0.875	0.703	0.130261	4
RPL34	4.07627e-06	0.324393	1	0.998	0.133783	4
MAGI2-AS3	4.31311e-06	0.368142	0.344	0.098	0.141556	4
ANXA3	4.57487e-06	0.686778	0.75	0.571	0.150147	4
RPL7	5.17778e-06	0.396994	0.969	0.936	0.169935	4
RPS3A	5.35349e-06	0.383462	1	0.985	0.175701	4
ZBTB16	5.58902e-06	0.544343	0.5	0.221	0.183432	4
ZFP36	5.69473e-06	0.858368	0.906	0.86	0.186901	4
FUS	6.61347e-06	0.459729	0.938	0.897	0.217054	4
CCNL1	6.73568e-06	0.721799	0.938	0.816	0.221065	4
FAU	7.20151e-06	0.317804	1	0.98	0.236353	4
PALLD	7.51672e-06	0.537824	0.938	0.777	0.246699	4
SVIL	8.73581e-06	0.415621	0.875	0.6	0.286709	4
VSNL1	8.73899e-06	0.264675	0.312	0.086	0.286814	4
SLFN13	9.47577e-06	0.369107	0.344	0.108	0.310995	4
DSC3	1.01597e-05	0.405447	0.344	0.1	0.33344	4
TPM4	1.03301e-05	0.30957	1	0.897	0.339033	4
TINAGL1	1.06599e-05	0.4377	0.594	0.292	0.349857	4
FTL	1.11336e-05	0.340031	1	0.961	0.365405	4
RPL32	1.17463e-05	0.328591	1	0.998	0.385515	4
PDLIM3	1.23341e-05	0.754953	0.781	0.591	0.404805	4
CDKN1C	1.30314e-05	0.61739	0.594	0.341	0.427691	4
ING1	1.35932e-05	0.452476	0.531	0.262	0.446129	4
INTS6	1.36206e-05	0.630895	0.781	0.618	0.447028	4
MBNL1	1.47561e-05	0.611616	0.781	0.598	0.484294	4
RPL10A	1.50885e-05	0.386885	1	0.983	0.495204	4
RPL36	1.61079e-05	0.336099	1	0.978	0.528662	4
PPP1R15A	1.80008e-05	0.600027	0.906	0.858	0.590787	4
PLK2	1.83347e-05	0.559238	0.875	0.694	0.601746	4
EIF4A2	1.86977e-05	0.402355	0.906	0.806	0.613659	4
AKAP1	1.95798e-05	0.415106	0.562	0.324	0.642611	4
RPL24	1.98339e-05	0.274134	1	0.99	0.65095	4
IRX2	2.00417e-05	0.500404	0.781	0.625	0.657768	4
COL16A1	2.26508e-05	0.335914	0.344	0.113	0.743398	4
STK17A	2.35403e-05	0.572918	0.75	0.596	0.772593	4
TNFRSF10D	2.45082e-05	0.445172	0.375	0.132	0.804359	4
SAE1	2.69024e-05	0.393813	0.531	0.287	0.882937	4
WSB1	2.74409e-05	0.529647	0.906	0.814	0.90061	4
PERP	2.7513e-05	0.472548	0.938	0.885	0.902976	4
KDSR	2.92177e-05	0.539904	0.844	0.775	0.958924	4
PPP1R12B	2.99922e-05	0.425336	0.438	0.184	0.984344	4
CLDN11	3.01282e-05	0.415755	0.281	0.078	0.988808	4
RP11-631M6.2	3.0207e-05	0.365628	0.625	0.363	0.991394	4
RNF217	3.19608e-05	0.449828	0.438	0.181	1	4
CLIC4	3.2504e-05	0.405329	0.812	0.569	1	4
PTMS	3.32817e-05	0.396944	0.969	0.858	1	4
FMOD	3.58121e-05	0.358969	0.312	0.096	1	4
RPL10	3.86902e-05	0.270512	1	0.995	1	4
DMD	3.92828e-05	0.457494	0.531	0.27	1	4
CYR61	3.9605e-05	0.730489	0.875	0.708	1	4
SERTAD1	4.02606e-05	0.76085	0.875	0.799	1	4
FAM184A	4.21382e-05	0.567129	0.406	0.157	1	4
ACTG1	4.60636e-05	0.327373	1	0.983	1	4
SSBP2	4.69479e-05	0.381136	0.562	0.331	1	4
NPTN	4.73645e-05	0.615253	0.719	0.635	1	4
RPL8	4.81066e-05	0.290236	1	0.988	1	4
GAPDH	5.47165e-05	0.370238	1	0.951	1	4
DMKN	5.87706e-05	0.370458	0.781	0.686	1	4
RPL13A	6.07757e-05	0.252092	1	0.993	1	4
LUZP1	6.77758e-05	0.4807	0.719	0.515	1	4
PCF11	6.8332e-05	0.408304	0.812	0.662	1	4
HNRNPA1	7.01083e-05	0.310328	0.938	0.873	1	4
CRIP2	7.57064e-05	0.332978	0.75	0.5	1	4
HLA-E	7.78486e-05	0.462279	0.875	0.814	1	4
TUBB6	7.79808e-05	0.383584	0.688	0.39	1	4
RPS14	7.98617e-05	0.26606	1	0.99	1	4
RPS21	8.13163e-05	0.288294	1	0.985	1	4
CAMSAP2	8.35288e-05	0.538061	0.625	0.426	1	4
NR4A1	9.19858e-05	0.548399	0.75	0.522	1	4
CCNI	9.3661e-05	0.378126	0.938	0.931	1	4
ACTR3	9.80878e-05	0.425925	0.906	0.777	1	4
BRD2	0.000104592	0.497348	0.875	0.77	1	4
IGFBP4	0.000108248	0.389078	0.719	0.456	1	4
PDLIM4	0.000109599	0.576667	0.688	0.539	1	4
ZFP36L1	0.000109605	0.401827	0.906	0.787	1	4
NEDD9	0.000112403	0.465117	0.688	0.475	1	4
ITPRIP	0.000113502	0.261633	0.281	0.081	1	4
C3orf58	0.000115719	0.653132	0.5	0.27	1	4
FAM210B	0.000119513	0.815797	0.625	0.463	1	4
SERPINH1	0.000120524	0.585045	0.438	0.218	1	4
KLHL42	0.000126947	0.359643	0.438	0.213	1	4
MCL1	0.000127536	0.511677	0.875	0.85	1	4
EIF3L	0.00012996	0.429117	0.938	0.821	1	4
WLS	0.000144101	0.476959	0.531	0.306	1	4
SUN2	0.000146112	0.448817	0.594	0.409	1	4
SLC38A2	0.000152868	0.686348	0.812	0.794	1	4
RPL18	0.000153085	0.255693	1	0.993	1	4
FZD7	0.000156667	0.37951	0.438	0.199	1	4
IER5	0.000163823	0.467513	0.875	0.73	1	4
SSR3	0.000164549	0.360987	0.906	0.838	1	4
NUCKS1	0.000170972	0.365742	0.969	0.87	1	4
CKS2	0.000171377	0.648397	0.656	0.485	1	4
PTPN14	0.000173907	0.46457	0.562	0.338	1	4
SRSF3	0.000185787	0.340317	0.938	0.863	1	4
SGCE	0.000188635	0.328848	0.375	0.157	1	4
SULF1	0.000207707	0.295545	0.312	0.103	1	4
RPL41	0.000210644	0.3803	0.969	0.868	1	4
NETO2	0.000220581	0.278607	0.344	0.125	1	4
MYL12A	0.000222103	0.413458	0.875	0.904	1	4
RPL38	0.00023392	0.266242	1	0.963	1	4
GRAMD3	0.00024021	0.491573	0.531	0.319	1	4
COL18A1	0.000240338	0.283509	0.406	0.184	1	4
BTG2	0.000242466	0.285218	0.812	0.625	1	4
LIMA1	0.000256442	0.563688	0.844	0.752	1	4
CCL2	0.000281722	1.62236	0.5	0.279	1	4
H2AFZ	0.000295949	0.604226	0.938	0.875	1	4
RPL5	0.000297918	0.278119	1	0.988	1	4
CEBPB	0.000301805	0.49469	0.906	0.853	1	4
PRKAR1A	0.000308972	0.33167	0.844	0.667	1	4
IFI27L2	0.0003132	0.441089	0.562	0.37	1	4
FSTL1	0.000343566	0.495097	0.438	0.223	1	4
RNF19B	0.000346991	0.35939	0.469	0.26	1	4
ASXL1	0.000349808	0.406027	0.781	0.65	1	4
PLCB1	0.000352442	0.276245	0.344	0.142	1	4
CDC42EP3	0.000352809	0.31287	0.625	0.414	1	4
MAP1LC3B	0.000363711	0.462064	0.938	0.846	1	4
CHD1	0.00038467	0.435914	0.938	0.848	1	4
PMP22	0.000439881	0.405824	0.625	0.397	1	4
SLC16A1	0.000440042	0.332413	0.438	0.213	1	4
NASP	0.000452417	0.47177	0.781	0.779	1	4
NPC2	0.000453605	0.586575	0.656	0.544	1	4
ING2	0.000478261	0.462051	0.438	0.235	1	4
KCTD1	0.000500685	0.272429	0.406	0.203	1	4
RHOB	0.000502823	0.439072	0.844	0.686	1	4
PRMT10	0.00051273	0.412335	0.281	0.1	1	4
MAFF	0.000518736	0.359583	0.969	0.87	1	4
ANKRD37	0.000576515	0.572081	0.406	0.203	1	4
C6orf62	0.000582579	0.405594	0.719	0.613	1	4
POLR2A	0.000616175	0.649956	0.688	0.598	1	4
DDIT3	0.0006271	0.531196	0.469	0.26	1	4
DYNLL1	0.000634897	0.409603	0.938	0.931	1	4
TXNIP	0.000653256	0.554109	0.594	0.39	1	4
IER3	0.000707888	0.517716	0.938	0.939	1	4
SYNE1	0.000723665	0.425569	0.375	0.172	1	4
LDHA	0.00074156	0.414228	0.906	0.892	1	4
PPFIBP1	0.000747349	0.428018	0.531	0.365	1	4
HADHA	0.000755607	0.397722	0.906	0.804	1	4
SFPQ	0.000778085	0.260465	0.938	0.941	1	4
MT1F	0.000799519	0.540681	0.438	0.257	1	4
EIF5	0.000843254	0.27689	0.906	0.912	1	4
KLF4	0.000855957	0.482385	0.719	0.542	1	4
PPP1R10	0.000938845	0.418511	0.781	0.701	1	4
TMSB10	0.000951231	0.257184	1	0.975	1	4
CREB5	0.000961418	0.284538	0.5	0.275	1	4
RP11-475C16.1	0.000975308	0.42062	0.688	0.61	1	4
ADH5	0.00104112	0.325933	0.656	0.569	1	4
MAP1B	0.00108994	0.439698	0.562	0.358	1	4
HOTAIRM1	0.00110123	0.371936	0.562	0.341	1	4
FERMT2	0.00112849	0.369259	0.719	0.598	1	4
RGCC	0.00116523	0.614485	0.625	0.38	1	4
SRSF2	0.00119286	0.318713	0.969	0.868	1	4
GOLIM4	0.00120123	0.449268	0.469	0.282	1	4
CALML3	0.00127272	0.3578	0.312	0.132	1	4
CCND3	0.00139236	0.336572	0.469	0.304	1	4
PALMD	0.00139356	0.338152	0.281	0.108	1	4
TRNP1	0.00141323	0.307655	0.375	0.179	1	4
CD151	0.00141708	0.390876	0.812	0.752	1	4
STK38L	0.00145734	0.29186	0.531	0.36	1	4
CBX4	0.00149156	0.307931	0.438	0.252	1	4
CREBRF	0.00153826	0.551791	0.594	0.446	1	4
RP3-412A9.11	0.00157165	0.377494	0.969	0.816	1	4
ARL13B	0.00163457	0.412348	0.594	0.436	1	4
SORBS1	0.00164757	0.323871	0.438	0.248	1	4
ITM2B	0.00168732	0.278322	0.969	0.934	1	4
SNRPD2	0.00174024	0.339962	0.844	0.846	1	4
USP31	0.00187341	0.424899	0.375	0.199	1	4
JUN	0.00192521	0.387799	0.969	0.926	1	4
ZFAS1	0.00199077	0.266745	0.969	0.897	1	4
ZC3H6	0.00212712	0.303369	0.375	0.196	1	4
ETV3	0.00217532	0.271071	0.438	0.26	1	4
GADD45A	0.00219614	0.253215	0.781	0.569	1	4
RBM22	0.00232863	0.334532	0.531	0.387	1	4
BPTF	0.00234369	0.263046	0.875	0.748	1	4
EIF4A3	0.00236535	0.431447	0.875	0.779	1	4
HMGB2	0.00242015	0.343625	0.625	0.478	1	4
NR3C1	0.00243474	0.304041	0.594	0.441	1	4
HNRNPH1	0.00247889	0.395128	0.844	0.831	1	4
HMGB1	0.00251843	0.324105	0.969	0.909	1	4
LIMK2	0.00254268	0.287738	0.438	0.265	1	4
AC016739.2	0.00258495	0.434995	0.812	0.784	1	4
FOXO1	0.00261552	0.299177	0.406	0.233	1	4
CBR1	0.00279785	0.328956	0.406	0.24	1	4
ISCU	0.00293418	0.31145	0.688	0.652	1	4
BLOC1S1	0.00298681	0.382079	0.719	0.667	1	4
DDX3X	0.00301751	0.32346	0.906	0.902	1	4
TGFBR3	0.0030512	0.434483	0.438	0.25	1	4
NFIC	0.00305941	0.321491	0.844	0.775	1	4
SLC20A1	0.00306186	0.388764	0.562	0.431	1	4
TMSB4X	0.0033089	0.41011	0.969	0.887	1	4
TGIF1	0.00338455	0.360868	0.688	0.576	1	4
HSP90AB3P	0.00339579	0.392823	0.625	0.534	1	4
DPYSL2	0.00340703	0.319869	0.406	0.233	1	4
HNRNPH3	0.00342882	0.257346	0.812	0.804	1	4
HSPE1	0.00349056	0.373165	0.875	0.895	1	4
PLEKHA4	0.00360719	0.335524	0.469	0.299	1	4
MIR4720	0.0036507	0.346311	0.531	0.402	1	4
ARID5B	0.0037058	0.318414	0.875	0.797	1	4
BTG1	0.00375431	0.303194	0.938	0.87	1	4
CLDN6	0.00397744	0.281268	0.281	0.125	1	4
LY6E	0.00405294	0.349801	0.781	0.681	1	4
SETBP1	0.00412495	0.257683	0.406	0.23	1	4
CAPN12	0.00418492	0.288862	0.312	0.15	1	4
DIXDC1	0.00436675	0.394513	0.375	0.213	1	4
PEG10	0.00441054	0.501128	0.438	0.257	1	4
MYH9	0.00451652	0.28176	0.906	0.836	1	4
RP6-99M1.2	0.00459785	0.299592	0.438	0.238	1	4
TCEAL1	0.00474494	0.252936	0.5	0.319	1	4
BAG3	0.00497574	0.353419	0.688	0.559	1	4
LPP	0.00517382	0.479152	0.812	0.804	1	4
MIR22HG	0.00520871	0.399989	0.812	0.767	1	4
ID3	0.00542118	0.416119	0.5	0.324	1	4
FSCN1	0.0055473	0.312689	0.312	0.159	1	4
PUF60	0.00556902	0.291449	0.656	0.615	1	4
NGFRAP1	0.00572619	0.368617	0.781	0.696	1	4
NAP1L1	0.00579891	0.295401	0.938	0.914	1	4
PER2	0.00585342	0.389554	0.656	0.578	1	4
IER5L	0.00621491	0.367144	0.406	0.255	1	4
PITHD1	0.00629452	0.257	0.625	0.588	1	4
ST6GALNAC2	0.00640421	0.348335	0.375	0.225	1	4
ARHGAP5	0.00700693	0.398989	0.656	0.632	1	4
HNRNPM	0.00705119	0.301012	0.906	0.85	1	4
TGFBR2	0.00717824	0.349504	0.406	0.26	1	4
RBBP8	0.00748334	0.429685	0.594	0.517	1	4
TNFSF12	0.00764901	0.265042	0.312	0.172	1	4
FBL	0.00774052	0.300588	0.75	0.691	1	4
GAS5	0.00780775	0.256223	0.938	0.86	1	4
ANTXR1	0.00798829	0.419545	0.344	0.196	1	4
HSPB1	0.00811193	0.535842	0.625	0.502	1	4
IGFBP5	0.00822396	0.500988	0.406	0.216	1	4
FAT1	0.00837469	0.403015	0.562	0.475	1	4
TMEM106C	0.00845598	0.337902	0.438	0.309	1	4
CNN3	0.00845984	0.288861	0.938	0.855	1	4
SH3BP5	0.00852174	0.388679	0.5	0.373	1	4
PDLIM1	0.00855558	0.450745	0.812	0.777	1	4
BEX2	0.00872752	0.437963	0.625	0.598	1	4
NFATC1	0.0088068	0.288825	0.375	0.223	1	4
TLN1	0.0088071	0.300187	0.719	0.711	1	4
CNN2	0.00884565	0.288096	0.5	0.375	1	4
COX7A1	0.00889623	0.314859	0.469	0.289	1	4
[truncated: 930 more rows]
