# Supplementary material for: Characterization of Gene Expression Signatures for the Identification of Cellular Heterogeneity in the Developing Mammary Gland
Source: J Mammary Gland Biol Neoplasia. 2021 May 14;26(1):43–66. doi: 10.1007/s10911-021-09486-3 (PMC8217035; doi:10.1007/s10911-021-09486-3)
Supplement: Supplementary file 8 — Supplementary file8 (XLSX 19 KB) [file 10911_2021_9486_MOESM8_ESM.xlsx]

## Sheet: hEC1 associated pathways
Term	log10 pvalue	P-value	Genes
VEGFASignaling Pathway	-7.98418	1.0371e-08	FHL2;HSPB1;PIK3R1;TXN;SHB;ETS1;CDC42;MAPK8;CCND1;MYO6;DNAJB9;ITGAV;PAK2;MAP2K3;EGR1;EGR3;ANXA1;CAV1;RPS6;PLAUR;NFATC2;SOD2;F3;INPP4B;RCAN1;EZR;ATF6;HBEGF;HSPA1A
Focal Adhesion	-5.47076	3.38254e-06	VAV3;LAMB3;CAV2;CAV1;LAMC2;PIK3R1;ARHGAP5;THBS1;MYL12A;MYL12B;CDC42;MAPK8;CCND1;COL6A2;ERBB2;FLNA;ITGAV;ITGA6;MYL9;PAK2;MET;BIRC3
Vitamin D Receptor Pathway	-4.95811	1.10125e-05	STEAP4;S100A2;GADD45A;TPM1;NFATC2;ATP2B1;KLF4;HIF1A;PTHLH;SFRP1;DUSP10;CCND1;KRT16;MYC;NINJ1;NRIP1;ID4;TIMP3;CD9;S100A9
Vitamin B12 Metabolism	-3.38998	0.000407398	SERPINA3;SAA1;SAA2;PLAT;LRP2;APOE;SOD2;TNF
Copper homeostasis	-3.27104	0.00053575	APP;PRNP;MT2A;STEAP4;CCND1;ADAM10;MT1X;ATOX1
Prolactin Signaling Pathway	-2.76797	0.00170619	SOCS2;MAPK8;MYC;RPS6;ERBB2;FLNA;PIK3R1;PRLR;JAK1
ErbB Signaling Pathway	-2.76608	0.00171364	MAPK8;CCND1;ERBB4;MYC;ERBB2;PIK3R1;AREG;PAK2;EREG;HBEGF
Thyroid Hormone Pathway	-2.58157	0.00262079	MAP2K3;EGR1;MYC;RPS6;PIK3R1;RALGDS;JAK1;MYL12B

## Sheet: hEC2 associated pathways
Term	log10 pvalue	P-value	Genes
VEGFA Signaling Pathway	-7.22357	5.97622e-08	ITGB1;FHL2;PIK3R1;TXN;ETS1;HERPUD1;CTGF;DNAJB9;CCL2;FLNB;EIF2A;MAP2K3;JUN;HSP90AA1;ANXA1;CAV1;RPS6;NFATC2;SOD2;VEGFA;ERN1;NFKBIA;INPP4B;RCAN1;NR4A3;NCL;MYH9;PFN1;HSPA1A
TP53 Network	-4.19322	6.40883e-05	GADD45A;MYC;TNFSF10;PMAIP1;BID;BBC3
Focal Adhesion	-3.94306	0.00011401	ITGB1;JUN;LAMB3;CAV2;ACTN1;CAV1;LAMA3;TNC;LAMC2;PIK3R1;LAMC1;THBS1;MYL12A;VEGFA;ACTG1;PPP1CB;COL6A2;FLNA;FLNB;ITGB6
Vitamin B12 Metabolism	-3.89195	0.000128247	SAA1;CCL2;SAA2;PLAT;APOE;SOD2;TNF;LDLR;SOD1
Prolactin Signaling Pathway	-3.11153	0.000773524	ITGB1;NFKBIA;SOCS3;JUN;MYC;RPS6;EIF4EBP1;FLNA;PIK3R1;YWHAZ
TNF alpha Signaling Pathway	-3.0117	0.000973412	MAP2K3;NFKBIA;HSP90AA1;JUN;TNFAIP3;CCL2;PYGL;TXN;BID;TNF;GLUL
Estrogen Receptor Pathway	-2.89079	0.00128591	JUN;PDK4;CYP1B1;ESR1
Alpha 6 Beta 4 signaling pathway	-2.78666	0.00163433	LAMB3;LAMA3;EIF4EBP1;LAMC2;PIK3R1;LAMC1
MAPK Signaling Pathway	-2.38182	0.00415126	MAP2K3;HSPA8;NTRK2;JUN;JUND;GADD45A;DUSP1;CACNA1D;TNF;MYC;RASA2;MKNK2;FLNA;FLNB;CD14;MAPT;MAP4K4;HSPA1A;FGFR1

## Sheet: hEC3 associated pathways
Term	log10 pvalue	P-value	Genes
VEGFA Signaling Pathway	-5.50746	3.10839e-06	HSPB1;SHB;ETS1;HERPUD1;CDC42;MAPK8;PLAU;MYO6;DNAJB9;FLNB;ITGAV;MAP2K3;HSP90AA1;EGR3;ANXA1;STAT3;RPS6;PLAUR;NFATC2;SOD2;NFKBIA;INPP4B;RCAN1;CRK;HBEGF
Vitamin D Receptor Pathway	-4.24721	5.65967e-05	CDKN1A;STEAP4;IGFBP3;TPM1;NFATC2;TNFAIP3;TNFRSF11B;EFNA5;KLF4;KLK6;SFRP1;BCL6;KRT16;NRIP1;S100A6;CD14;MXD1;S100A9;HLA-DRB1
PDGF Pathway	-4.08324	8.25573e-05	CDC42;NFKBIA;TIAM1;MAPK8;MAP3K1;STAT3;WASL;JAK1
TNF alpha Signaling Pathway	-3.18736	0.000649592	MAP2K3;NFKBIA;HSP90AA1;MAPK8;MAP3K1;TNFAIP3;MAP3K8;CFLAR;BID;TNF;GLUL
Folate Metabolism	-2.49872	0.00317158	SERPINA3;MTHFD2;SAA1;PLAT;SOD2;TNF;LDLR;FOLR1
TP53 Network	-2.31444	0.00484792	CDKN1A;PMAIP1;BID;BBC3
Glycolysis	-2.19493	0.00638372	LDHB;LDHA;ENO1;ALDOA;FBP1;GAPDH
IL1R Signaling	-2.13875	0.00726522	MAP2K3;NFKBIA;MAPK8;MAP3K1;TNF

## Sheet: hEC4 associated pathways
Term	log1 pvalue	P-value	Genes
VEGFA Signaling Pathway	-9.66988	2.13854e-10	SRF;FHL2;HSPB1;PIK3R1;TXN;ETS1;RELA;ICAM1;HERPUD1;RND1;CCND1;PLAU;MYO6;DNAJB9;CCL2;FLNB;ITGAV;EGR1;PTPN1;JUN;HSP90AA1;EGR3;RPS6;SOD2;NR4A2;INPP4B;RCAN1;NR4A1;NR4A3;GIPC1;MAPKAPK2;PFN1;HBEGF;ARF6;HSPA1A
NRF2 pathway	-5.25932	5.50397e-06	EGR1;NQO1;HSP90AA1;SERPINA1;HSP90AB1;SLC6A14;TXN;SLC39A14;SLC5A6;DNAJB1;FTH1;PRDX1;MAFF;GSTA1;SLC39A6;BLVRB;SLC39A8;SQSTM1;HBEGF;HSPA1A
Folate Metabolism	-4.61511	2.42599e-05	SERPINA3;GPX4;SAA1;CCL2;SAA2;PLAT;SOD2;TNF;FOLR1;RELA;ICAM1;SOD1
Vitamin B12 Metabolism	-4.30947	4.90374e-05	SERPINA3;SAA1;CCL2;SAA2;PLAT;SOD2;TNF;RELA;ICAM1;SOD1
FasL pathway	-3.40248	0.00039584	JUN;RIPK2;LMNA;ARHGDIB;MAPKAPK2;HSPB1;CFLAR;TNF
RANKL/RANK Pathway	-3.24642	0.000566999	LYN;JUN;FHL2;FOS;PIK3R1;SQSTM1;RELA;ICAM1;RELB
MAPK Signaling Pathway	-2.58056	0.00262689	DUSP4;JUN;JUND;DUSP1;SRF;HSPB1;FOS;HSPA2;TNF;RELA;RELB;NR4A1;DDIT3;MAPKAPK2;MKNK2;FLNB;CD14;MAP3K13;SOS2;HSPA1B;HSPA1A
TNF alpha Signaling Pathway	-2.1753	0.00667887	HSP90AA1;JUN;TNFAIP3;CCL2;TXN;CFLAR;BID;TNF;SKP1;BIRC3
Corticotropin hormone signaling pathway	-2.14267	0.00719993	NR4A2;NR4A1;HSP90AA1;JUND;KRT14;GNAS;FOSB;FOS;JUNB;RELA

## Sheet: hEC5 associated pathways
Term	log10 pvalue	P-value	Genes
Focal Adhesion	-9.37304	4.23605e-10	ITGB1;ITGB4;LAMA3;TNC;PDGFA;PIK3R3;LAMC2;PIK3R1;ARHGAP5;THBS1;ACTB;MYL12A;MYLK;ACTG1;PPP1CB;CDC42;CCND3;MAPK8;CCND2;CCND1;ERBB2;FLNA;FLNB;ITGAV;ITGB6;PAK2;VAV3;JUN;PPP1R12A;LAMB3;CAV2;ACTN1;CAV1;COL4A2;COL6A2;TLN1;PPP1R12B;MYL9;BIRC3
VEGFA Signaling Pathway	-8.12326	7.52898e-09	ITGB1;NRP2;SRF;CLTC;HSPB1;PIK3R1;PTGS2;FOXO1;CTGF;RND1;CDC42;GJA1;MAPK8;CCND1;ADAMTS1;MYO6;CCL2;FLNB;ITGAV;PAK2;ACP1;EGR1;JUN;HSP90AA1;EGR3;ANXA1;CAV1;PLAUR;NFATC1;SOD2;RAB11A;NFKB1;NR4A2;INPP4B;NR4A1;NR4A3;TXNIP;MYH9;EZR;ATF6;HSPA1A
Relaxation and Contraction Pathways	-7.12138	7.56179e-08	OXTR;CRCP;YWHAB;RGS16;ITPR2;ADM;ACTB;ACTG1;CNN2;CNN1;GJA1;GNG5;CALD1;PDE4B;SFN;IGFBP6;YWHAH;JUN;IGFBP5;IGFBP4;IGFBP2;FOS;NFKB1;ACTA2;PKIB;PRKAR1A;MAFF;GNAS;CALM1;ATF3
FasL pathway	-4.24943	5.63075e-05	MAPK8;JUN;MAP3K1;PARP1;RIPK2;ARHGDIB;HSPB1;CFLAR;PAK2;ACTB;ACTG1
TP53 Network	-3.90953	0.00012316	CDKN1A;GADD45A;MYC;TNFSF10;BID;TP63;BBC3
Mechanoregulation	-3.12492	0.000750029	ITGB1;ACTA2;MAPK8;ITGB4;CDH1;ITGB6;PAK2;ACTG2;ACTB;ACTG1
Vitamin D Receptor Pathway	-3.11281	0.000771243	CDKN1A;STEAP4;S100A2;IGFBP5;GADD45A;TPM1;TNFRSF11B;ADRB2;ATP2B1;KLF4;FOXO1;ADAMTS5;SFRP1;CCND1;MYC;NINJ1;ID1;NRIP1;ID4;TIMP2;TIMP3;MXD1;JUNB;CD200

## Sheet: hEC6 associated pathways
Term	log10 pvalue	P-value	Genes
VEGFA Signaling Pathway	-12.7303	1.86071e-13	YWHAE;ITGB1;NRP2;FHL2;ETS1;HERPUD1;CTGF;RND1;GJA1;CCND1;ADAMTS1;RAC1;ANXA1;PRKCE;MMP2;PLAUR;RHOC;F3;INPP4B;NCL;MAPKAPK2;MYH9;ERG;PFN1;ATF6;CRK;ATF4;HBEGF;ARF6;SHC1;ROCK2;HDAC1;MAPKAP1;NOTCH4;PIK3R1;TXN;IQGAP1;FOXO3;RAP1B;PTPRZ1;GPC1;MYO6;DNAJB9;FLNB;FYN;EIF4E;RAB4A;CAV1;SOD2;SMARCA2;RAB11A;NFKB1;VEGFA;NFKBIA;GIPC1;BCL2;CTNNB1;FAS;GRB2;RAB5A
Focal Adhesion	-9.04131	9.09274e-10	ITGB1;SHC1;ROCK2;LAMA3;TNC;PIK3R3;LAMC2;PIK3R1;LAMC1;ARHGAP5;THBS1;ACTB;EGFR;MYLK;MYL12B;ACTG1;RAP1B;PPP1CC;CCND2;CCND1;ERBB2;FLNA;FLNB;FYN;RAC1;VAV3;PPP1R12A;LAMB3;CAV2;ITGA3;ACTN1;CAV1;ITGA2;ACTN4;VEGFA;PPP1CA;COL4A2;COL4A1;COL6A2;BCL2;CTNNB1;GRB2;ITGA6;PPP1R12B;MYL9;CRK;BIRC2
Oxidative phosphorylation	-4.73509	1.8404e-05	NDUFA9;NDUFA7;NDUFB7;NDUFB10;NDUFB5;NDUFB4;NDUFA3;NDUFA2;NDUFB2;NDUFC2;NDUFB1;NDUFC1;NDUFS8;NDUFS7;NDUFS6;NDUFS5;NDUFS2
Circadian rhythm genes	-3.77454	0.000168057	DDX5;ROCK2;HDAC1;SERPINE1;HNRNPU;UBE3A;AHR;PPP1CC;NAMPT;UBC;SKP1;NGFR;SREBF1;JUND;HOMER1;GFPT1;CSNK1D;NR1D2;CSNK1E;SIRT1;PPP1CA;CLDN4;SFPQ;THRAP3;KCNMA1;BHLHE40;HNRNPD;ID4;CRY1;FAS;SIK1;FBXL3;TOP1;LGR4;ATF4
Relaxation and Contraction Pathways	-3.36004	0.000436476	YWHAE;CAMK2B;OXTR;ATP2A2;ADM;GABPB1;ACTB;ACTG1;CNN1;GJA1;YWHAQ;CALD1;SFN;YWHAG;IGFBP5;PRKCE;IGFBP2;GNG12;YWHAZ;NFKB1;ACTA2;PKIB;GNB2;GNAS;GNB4;CALM3;CALM2;ATF4
Alpha 6 Beta 4 signaling pathway	-3.26926	0.000537945	LAMB3;SHC1;LAMA3;EIF4EBP1;LAMC2;ITGA6;GRB2;PIK3R1;LAMC1;RAC1
RAC1 Pathway	-2.96157	0.00109253	ITGB1;MMP2;PIK3R1;EGFR;NFKB1;NFKBIA;TNIP1;MYC;ERBB2;EIF4EBP1;CTNNB1;KRAS;GRB2;RAC1;CRK
