# Supplementary material for: Characterization of Gene Expression Signatures for the Identification of Cellular Heterogeneity in the Developing Mammary Gland
Source: J Mammary Gland Biol Neoplasia. 2021 May 14;26(1):43–66. doi: 10.1007/s10911-021-09486-3 (PMC8217035; doi:10.1007/s10911-021-09486-3)
Supplement: Supplementary file 9 — Supplementary file9 (XLSX 314 KB) [file 10911_2021_9486_MOESM9_ESM.xlsx]

## Sheet: hNEC_Markers
gene	p_val	avg_logFC	pct.1	pct.2	p_val_adj	cluster
CXCL1	7.12e-168	2.75973	0.948	0.291	2.34e-163	0
EFNB2	6.64e-156	1.54271	0.927	0.23	2.18e-151	0
BHLHE41	1.64e-140	1.50729	0.943	0.312	5.37e-136	0
TNFAIP6	1.25e-139	1.84851	0.997	0.406	4.11e-135	0
FRMD4A	1.34e-129	1.23503	0.789	0.151	4.4e-125	0
SERPINE1	2.71e-119	1.34488	0.99	0.365	8.9e-115	0
CTSL	1.58e-118	1.28362	0.997	0.548	5.18e-114	0
PTGDS	1.47e-116	1.248	0.901	0.272	4.83e-112	0
DDX21	7.25e-105	0.884501	0.997	0.757	2.38e-100	0
APOD	2.02e-102	1.26575	1	0.543	6.62e-98	0
COL15A1	8.82e-101	0.711736	0.856	0.219	2.89e-96	0
SEMA6A	8.71e-100	0.838647	0.789	0.198	2.86e-95	0
DLK1	8.51e-99	1.12068	0.789	0.185	2.79e-94	0
GEM	4.78e-98	1.04132	0.992	0.443	1.57e-93	0
CRISPLD2	2.34e-97	0.935621	0.963	0.389	7.68e-93	0
ERRFI1	3.15e-97	1.14703	0.924	0.391	1.03e-92	0
ATP13A3	1.6e-95	0.886644	0.971	0.489	5.25e-91	0
ARID5B	4.11e-95	1.00267	0.997	0.714	1.35e-90	0
CEBPB	4.35e-95	0.983556	0.997	0.688	1.43e-90	0
WWTR1	8.69e-95	0.858797	0.88	0.322	2.85e-90	0
TAC1	2.34e-93	1.53986	0.789	0.225	7.69e-89	0
CXCL6	4.37e-93	1.37077	0.462	0.036	1.44e-88	0
NOP16	2.78e-91	0.707464	0.833	0.263	9.13e-87	0
KDM6B	3.75e-90	0.912022	0.997	0.582	1.23e-85	0
SPSB1	2.75e-89	0.826933	0.909	0.357	9.02e-85	0
GPM6B	1.18e-88	0.700318	0.687	0.158	3.88e-84	0
SLC39A14	4.99e-88	0.752701	0.804	0.249	1.64e-83	0
LHFPL2	1.28e-87	0.824127	0.859	0.326	4.19e-83	0
PNO1	1.31e-87	0.68295	0.867	0.31	4.3e-83	0
C11orf96	5.16e-87	1.28971	0.927	0.455	1.69e-82	0
BTG3	3.15e-86	0.854343	0.953	0.492	1.03e-81	0
TNN	7.91e-86	0.546332	0.504	0.057	2.6e-81	0
EIF4A1	1.18e-84	0.747065	0.977	0.574	3.87e-80	0
WTAP	6.86e-84	0.904545	0.987	0.643	2.25e-79	0
LAMB1	2.71e-83	0.706956	0.906	0.351	8.89e-79	0
ADAMTS4	3.29e-83	0.772375	0.768	0.226	1.08e-78	0
SPHK1	1.74e-82	0.734537	0.88	0.348	5.71e-78	0
ANXA5	1.52e-81	0.716728	1	0.753	4.98e-77	0
EDNRB	1.59e-81	0.679072	0.804	0.257	5.23e-77	0
HGF	1.1e-80	1.18044	0.624	0.161	3.61e-76	0
FGFR1	4.05e-80	0.751099	0.984	0.505	1.33e-75	0
VASN	4.01e-78	0.691404	0.919	0.369	1.32e-73	0
WDR43	4.6e-77	0.679895	0.924	0.432	1.51e-72	0
SLC4A7	5.14e-77	0.764638	0.922	0.433	1.69e-72	0
PTGS2	1.29e-76	1.07788	0.846	0.314	4.23e-72	0
EMP2	1.91e-76	0.941084	0.875	0.419	6.27e-72	0
IL1R1	2.3e-76	0.770175	0.919	0.401	7.55e-72	0
PFDN2	4.54e-76	0.73326	0.971	0.618	1.49e-71	0
ABL2	1.95e-75	0.735753	0.916	0.395	6.4e-71	0
PDLIM4	2.43e-75	0.643668	0.851	0.307	7.99e-71	0
ITM2A	4.73e-75	0.734647	0.982	0.599	1.55e-70	0
ITPRIP	6.94e-75	0.63558	0.77	0.255	2.28e-70	0
SRGAP1	4.73e-74	0.762612	0.903	0.404	1.55e-69	0
MEG3	7.64e-74	0.88782	0.963	0.445	2.51e-69	0
TNFRSF12A	2.16e-73	0.838355	0.94	0.444	7.09e-69	0
FOSL1	1.02e-72	0.579005	0.82	0.28	3.36e-68	0
COL4A1	2.62e-72	0.717014	0.877	0.359	8.59e-68	0
NID1	3.06e-72	0.674032	0.932	0.422	1e-67	0
TMEM158	8.78e-72	0.631218	0.611	0.155	2.88e-67	0
VEGFA	7.94e-71	0.901805	0.94	0.422	2.61e-66	0
EMP1	1.13e-70	0.915712	0.974	0.535	3.72e-66	0
NFKBIA	3.08e-70	0.67273	1	0.856	1.01e-65	0
TOP1	3.24e-70	0.707724	0.984	0.719	1.06e-65	0
FNDC3A	8.99e-70	0.668851	0.914	0.467	2.95e-65	0
WNT2	9.16e-70	0.639204	0.632	0.16	3.01e-65	0
IGFBP2	1.21e-69	0.610236	0.548	0.103	3.96e-65	0
PAK1IP1	5.16e-69	0.554673	0.744	0.254	1.69e-64	0
PPAP2B	5.79e-69	0.872718	0.966	0.487	1.9e-64	0
CHIC2	1.63e-68	0.677119	0.901	0.44	5.35e-64	0
GTPBP4	2.76e-67	0.589027	0.875	0.401	9.06e-63	0
GPATCH4	4.33e-67	0.555603	0.749	0.257	1.42e-62	0
MRTO4	5.16e-67	0.590555	0.755	0.281	1.69e-62	0
RPF2	1.2e-66	0.570317	0.783	0.311	3.93e-62	0
CXCL2	1.3e-66	0.917817	0.911	0.423	4.26e-62	0
MT2A	1.4e-66	0.903164	0.995	0.758	4.6e-62	0
PIM3	1.74e-66	0.684716	0.979	0.593	5.71e-62	0
KLHL21	2.56e-66	0.600909	0.765	0.277	8.39e-62	0
PSMG1	4.4e-66	0.559838	0.661	0.216	1.44e-61	0
HOMER1	6e-66	0.73211	0.747	0.264	1.97e-61	0
CHSY1	6.03e-66	0.71915	0.752	0.297	1.98e-61	0
TGIF1	2.8e-65	0.684315	0.893	0.459	9.19e-61	0
PPA1	3.98e-65	0.733883	0.916	0.541	1.31e-60	0
TUBB2A	1.43e-64	0.783053	0.862	0.414	4.71e-60	0
HES4	3.46e-64	0.703404	0.679	0.224	1.14e-59	0
PLAUR	3.76e-64	0.583729	0.864	0.381	1.23e-59	0
SOD2	1.02e-63	0.791878	0.997	0.747	3.34e-59	0
UAP1	3.8e-63	0.697499	0.945	0.498	1.25e-58	0
CTNNAL1	3.75e-62	0.625717	0.875	0.406	1.23e-57	0
MT1A	1.45e-61	0.865206	0.778	0.293	4.77e-57	0
RSL1D1	2.44e-61	0.55255	0.971	0.653	8e-57	0
NCL	3.82e-61	0.552512	1	0.941	1.25e-56	0
FAM208B	4.37e-61	0.554047	0.846	0.39	1.43e-56	0
HSP90AB1	8.21e-61	0.522982	1	0.966	2.7e-56	0
MRPL32	1.74e-60	0.506347	0.856	0.403	5.72e-56	0
ARL13B	2.06e-60	0.572273	0.796	0.341	6.76e-56	0
RAN	2.19e-60	0.573819	0.971	0.747	7.17e-56	0
IGF1	2.43e-60	0.620426	0.927	0.426	7.97e-56	0
MMP3	2.62e-60	1.4395	0.512	0.112	8.6e-56	0
IFI16	3.45e-60	0.767222	0.966	0.757	1.13e-55	0
RBM8A	4.99e-60	0.565091	0.982	0.712	1.64e-55	0
DCAF13	5.14e-60	0.541362	0.804	0.338	1.69e-55	0
SH3PXD2B	1.67e-59	0.487626	0.705	0.255	5.47e-55	0
MAT2A	2.57e-59	0.608721	0.924	0.516	8.42e-55	0
CDH11	2.99e-59	0.576742	0.757	0.308	9.8e-55	0
TBC1D15	3.78e-59	0.5797	0.877	0.462	1.24e-54	0
IL6ST	8.51e-59	0.61388	0.971	0.664	2.79e-54	0
SERPINE2	1e-58	0.761019	0.718	0.275	3.29e-54	0
SAMD4A	1e-58	0.513867	0.692	0.25	3.29e-54	0
SERBP1	2.19e-58	0.581462	0.974	0.784	7.18e-54	0
ETS2	3.79e-58	0.390452	0.864	0.355	1.24e-53	0
MXRA5	6.79e-58	0.542303	0.781	0.299	2.23e-53	0
PTRH2	1.48e-57	0.53846	0.692	0.264	4.86e-53	0
RHEB	1.94e-57	0.551419	0.911	0.536	6.36e-53	0
RAB21	2.52e-57	0.594973	0.953	0.585	8.26e-53	0
AXL	4.28e-57	0.537856	0.828	0.378	1.41e-52	0
EIF4A3	8.79e-57	0.639412	0.958	0.621	2.89e-52	0
TFPI	1.25e-56	0.504338	0.916	0.436	4.1e-52	0
XBP1	2.79e-56	0.576053	0.984	0.646	9.14e-52	0
TRMT10C	4.41e-56	0.551947	0.875	0.452	1.45e-51	0
G3BP1	4.49e-56	0.557714	0.927	0.562	1.47e-51	0
SEMA5A	4.7e-56	0.393958	0.546	0.144	1.54e-51	0
VCAM1	1.49e-55	0.801545	0.611	0.2	4.9e-51	0
SPATS2L	3e-55	0.535098	0.843	0.405	9.84e-51	0
YWHAE	4.58e-55	0.492249	0.977	0.726	1.5e-50	0
EIF5A	5.04e-55	0.541291	0.945	0.596	1.65e-50	0
EIF3J	6.05e-55	0.554626	0.935	0.556	1.99e-50	0
NPM1	6.18e-55	0.527205	0.987	0.845	2.03e-50	0
METAP2	9.43e-55	0.544535	0.911	0.54	3.1e-50	0
SPTSSA	9.45e-55	0.493563	0.815	0.368	3.1e-50	0
TFAM	1.01e-54	0.517249	0.794	0.372	3.33e-50	0
NRIP1	3.02e-54	0.622527	0.854	0.449	9.9e-50	0
REEP5	4.28e-54	0.660837	0.937	0.664	1.4e-49	0
S100A16	4.34e-54	0.562635	0.739	0.304	1.42e-49	0
APOE	6.78e-54	0.614104	0.906	0.397	2.22e-49	0
DNAJC2	6.85e-54	0.529989	0.846	0.414	2.25e-49	0
BNC1	7.2e-54	0.359224	0.402	0.07	2.36e-49	0
NFIL3	8.42e-54	0.578024	0.883	0.451	2.76e-49	0
TUBB4B	1.46e-53	0.574429	0.987	0.7	4.78e-49	0
TIMP1	1.48e-53	0.924453	0.979	0.658	4.84e-49	0
CCDC47	1.79e-53	0.518965	0.932	0.573	5.87e-49	0
NOLC1	3.64e-53	0.497364	0.846	0.403	1.19e-48	0
BDKRB2	4.5e-53	0.505195	0.512	0.135	1.48e-48	0
ILF2	5.97e-53	0.504818	0.919	0.55	1.96e-48	0
HSPE1	6.31e-53	0.554722	0.982	0.744	2.07e-48	0
SLC7A2	9.73e-53	0.609778	0.648	0.224	3.19e-48	0
SNAI2	1.15e-52	0.607048	0.723	0.284	3.78e-48	0
GSPT1	1.21e-52	0.511295	0.971	0.674	3.98e-48	0
HNRNPAB	1.73e-52	0.561345	0.953	0.689	5.67e-48	0
HSPA9	1.94e-52	0.524959	0.948	0.655	6.37e-48	0
COL4A2	6.38e-52	0.497871	0.825	0.366	2.09e-47	0
GNL3	8.48e-52	0.560102	0.869	0.496	2.78e-47	0
OAF	9.03e-52	0.5643	0.817	0.36	2.96e-47	0
GPRC5A	1.1e-51	0.542935	0.856	0.351	3.61e-47	0
UTP11L	1.78e-51	0.458022	0.755	0.33	5.83e-47	0
PALM2	1.82e-51	0.436747	0.449	0.102	5.98e-47	0
CAPN6	2.1e-51	0.385765	0.522	0.141	6.9e-47	0
MAP4K5	2.36e-51	0.545712	0.867	0.444	7.74e-47	0
SLC3A2	2.93e-51	0.602146	0.969	0.674	9.61e-47	0
HSPD1	5.19e-51	0.546554	0.987	0.774	1.7e-46	0
RRS1	7.9e-51	0.354765	0.551	0.154	2.59e-46	0
DIMT1	8.97e-51	0.442239	0.697	0.278	2.94e-46	0
GFPT2	1.06e-50	0.544964	0.838	0.372	3.47e-46	0
RBMS1	1.21e-50	0.615626	0.901	0.559	3.97e-46	0
NDUFAF4	1.23e-50	0.471568	0.681	0.275	4.04e-46	0
POLR1C	1.5e-50	0.361928	0.59	0.187	4.91e-46	0
UBTD2	1.55e-50	0.452729	0.679	0.281	5.1e-46	0
PA2G4	2.18e-50	0.572702	0.909	0.599	7.15e-46	0
SIK1	2.25e-50	0.573228	0.846	0.406	7.39e-46	0
GAL	3.59e-50	0.592467	0.457	0.105	1.18e-45	0
NXT1	3.83e-50	0.480218	0.869	0.456	1.26e-45	0
MKI67IP	4.16e-50	0.508122	0.872	0.471	1.37e-45	0
CLMP	2.37e-49	0.477355	0.755	0.308	7.77e-45	0
COLEC12	4.22e-49	0.387788	0.749	0.291	1.39e-44	0
HNRNPH3	6.19e-49	0.50745	0.945	0.593	2.03e-44	0
RELN	9.32e-49	0.298913	0.363	0.06	3.06e-44	0
NIP7	1.01e-48	0.445689	0.697	0.285	3.31e-44	0
VCAN	1.03e-48	0.408477	0.898	0.414	3.39e-44	0
EIF1AX	1.04e-48	0.486632	0.877	0.5	3.42e-44	0
RNF149	1.06e-48	0.518047	0.914	0.527	3.48e-44	0
PRRX1	2.11e-48	0.609573	0.867	0.435	6.93e-44	0
BZW2	2.19e-48	0.468366	0.728	0.323	7.19e-44	0
KIAA0020	2.71e-48	0.502786	0.815	0.41	8.89e-44	0
RHOQ	3.16e-48	0.633072	0.812	0.41	1.04e-43	0
PITPNB	4.01e-48	0.498831	0.888	0.502	1.32e-43	0
CRABP1	4.68e-48	0.384497	0.337	0.05	1.54e-43	0
IFI27	5.57e-48	0.410132	0.924	0.481	1.83e-43	0
RHOBTB3	6.05e-48	0.657725	0.728	0.326	1.99e-43	0
RP11-95P13.1	1.17e-47	0.348915	0.345	0.056	3.84e-43	0
CTD-2369P2.2	1.36e-47	0.428158	0.543	0.178	4.47e-43	0
YWHAG	2.02e-47	0.440426	0.885	0.478	6.63e-43	0
EIF3A	2.13e-47	0.467007	0.966	0.701	7e-43	0
CAMSAP2	2.6e-47	0.409973	0.681	0.277	8.52e-43	0
MIR22HG	2.9e-47	0.451385	0.883	0.46	9.51e-43	0
PEA15	3.22e-47	0.498488	0.856	0.449	1.06e-42	0
CEBPZ	3.36e-47	0.499744	0.924	0.589	1.1e-42	0
PDGFRA	3.62e-47	0.439818	0.796	0.339	1.19e-42	0
RRP1	5.01e-47	0.422331	0.632	0.241	1.65e-42	0
PDCD5	5.52e-47	0.495737	0.846	0.486	1.81e-42	0
CLMN	7.43e-47	0.351419	0.441	0.11	2.44e-42	0
GART	8.51e-47	0.377095	0.621	0.227	2.79e-42	0
UGDH	8.72e-47	0.478287	0.786	0.352	2.86e-42	0
RAB7A	1.04e-46	0.484703	0.953	0.594	3.43e-42	0
NOP56	1.38e-46	0.543949	0.841	0.454	4.54e-42	0
CNN3	1.41e-46	0.487479	0.888	0.47	4.64e-42	0
ZDHHC9	1.79e-46	0.425347	0.538	0.173	5.88e-42	0
PPP2CB	2.83e-46	0.443876	0.849	0.455	9.28e-42	0
LRRC59	3.49e-46	0.458968	0.841	0.46	1.15e-41	0
ITGA5	3.66e-46	0.475014	0.689	0.283	1.2e-41	0
SBDS	6.48e-46	0.467724	0.95	0.671	2.13e-41	0
PLSCR1	8.15e-46	0.536075	0.867	0.468	2.68e-41	0
IPO7	1.35e-45	0.449374	0.851	0.449	4.44e-41	0
CYCS	1.5e-45	0.489832	0.958	0.679	4.92e-41	0
EIF3B	2.81e-45	0.479063	0.838	0.442	9.22e-41	0
BRIX1	3.1e-45	0.465456	0.718	0.328	1.02e-40	0
GJC1	3.59e-45	0.347946	0.475	0.13	1.18e-40	0
AL132709.5	5.46e-45	0.415752	0.559	0.18	1.79e-40	0
LARP6	5.51e-45	0.495078	0.723	0.312	1.81e-40	0
C16orf52	6.25e-45	0.42928	0.663	0.273	2.05e-40	0
RYBP	8.02e-45	0.519156	0.898	0.501	2.63e-40	0
ZNF593	9.07e-45	0.405441	0.731	0.316	2.98e-40	0
NAF1	1.27e-44	0.506161	0.731	0.315	4.16e-40	0
MT1E	1.33e-44	0.453881	0.841	0.393	4.37e-40	0
TP53RK	1.51e-44	0.397334	0.634	0.249	4.96e-40	0
COQ10B	2.08e-44	0.455729	0.859	0.478	6.81e-40	0
SCML1	2.21e-44	0.395726	0.684	0.281	7.27e-40	0
SNRPB	3.36e-44	0.4136	0.984	0.735	1.1e-39	0
PHC2	3.46e-44	0.476878	0.64	0.275	1.14e-39	0
CHST15	3.52e-44	0.334061	0.473	0.135	1.16e-39	0
DDX10	3.8e-44	0.371448	0.551	0.188	1.25e-39	0
PDPN	3.87e-44	0.470294	0.708	0.291	1.27e-39	0
CNIH3	7.59e-44	0.360122	0.345	0.068	2.49e-39	0
GRPEL1	8.01e-44	0.427185	0.799	0.404	2.63e-39	0
LARP4	8.75e-44	0.406736	0.697	0.307	2.87e-39	0
HMGA1	8.91e-44	0.47394	0.689	0.291	2.92e-39	0
SMARCA1	1.41e-43	0.444941	0.653	0.263	4.64e-39	0
TOMM40	1.63e-43	0.412781	0.653	0.266	5.36e-39	0
JAM2	2.24e-43	0.323588	0.574	0.202	7.34e-39	0
YBX1	2.31e-43	0.387872	0.995	0.895	7.6e-39	0
SRPX	2.31e-43	0.446135	0.875	0.404	7.6e-39	0
TMEM165	4.1e-43	0.502438	0.885	0.564	1.35e-38	0
LAMC3	5.38e-43	0.346873	0.339	0.062	1.77e-38	0
TSHZ3	5.81e-43	0.320781	0.449	0.122	1.91e-38	0
CRY1	6.3e-43	0.389431	0.674	0.297	2.07e-38	0
HMOX1	6.57e-43	0.827489	0.637	0.257	2.16e-38	0
UTP6	8.31e-43	0.391799	0.65	0.278	2.73e-38	0
CD63	9.28e-43	0.455806	1	0.782	3.05e-38	0
F2R	9.59e-43	0.435006	0.648	0.253	3.15e-38	0
UTP3	1.15e-42	0.40763	0.721	0.329	3.76e-38	0
MEDAG	1.18e-42	0.827858	0.7	0.33	3.86e-38	0
VCL	1.63e-42	0.448838	0.799	0.41	5.37e-38	0
TPST1	2.2e-42	0.42873	0.653	0.267	7.22e-38	0
TUBB3	2.51e-42	0.468709	0.446	0.124	8.24e-38	0
JHDM1D	2.82e-42	0.460847	0.71	0.335	9.26e-38	0
EGFR	3.01e-42	0.425096	0.809	0.372	9.87e-38	0
TUBA1C	3.82e-42	0.559837	0.799	0.434	1.25e-37	0
PLXDC1	9.58e-42	0.446266	0.624	0.25	3.15e-37	0
YES1	9.63e-42	0.373364	0.775	0.362	3.16e-37	0
RCN1	1.18e-41	0.416637	0.815	0.41	3.89e-37	0
ADAM17	2.03e-41	0.437835	0.786	0.4	6.67e-37	0
ITGB1	2.03e-41	0.435574	0.977	0.719	6.68e-37	0
CCT2	2.32e-41	0.437929	0.911	0.594	7.62e-37	0
SLC25A33	2.43e-41	0.383371	0.802	0.376	7.98e-37	0
CXXC5	2.82e-41	0.526782	0.731	0.367	9.26e-37	0
PAPPA	3.1e-41	0.599331	0.48	0.147	1.02e-36	0
FOXK2	3.39e-41	0.389586	0.64	0.261	1.11e-36	0
MEG8	4.28e-41	0.351357	0.436	0.117	1.41e-36	0
DDX5	5.06e-41	0.374239	0.997	0.96	1.66e-36	0
CXCL3	6.63e-41	1.06835	0.614	0.259	2.18e-36	0
RP11-129B22.1	7.17e-41	0.387549	0.595	0.214	2.35e-36	0
B4GALT1	8.41e-41	0.489171	0.893	0.512	2.76e-36	0
GAS7	9.66e-41	0.592033	0.705	0.332	3.17e-36	0
MLF1	1.01e-40	0.589374	0.721	0.342	3.31e-36	0
TRIM47	1.04e-40	0.423453	0.517	0.184	3.42e-36	0
MEG9	1.05e-40	0.306027	0.352	0.075	3.46e-36	0
LONRF2	1.09e-40	0.377478	0.546	0.184	3.58e-36	0
ACSL3	1.53e-40	0.459334	0.851	0.472	5.03e-36	0
ACSL4	2.06e-40	0.497943	0.734	0.347	6.75e-36	0
TPBG	2.25e-40	0.460164	0.687	0.301	7.4e-36	0
ETF1	2.76e-40	0.414936	0.93	0.588	9.05e-36	0
CPSF6	3.13e-40	0.309986	0.663	0.271	1.03e-35	0
GNL2	3.23e-40	0.39772	0.783	0.387	1.06e-35	0
LMO4	4.15e-40	0.58453	0.773	0.431	1.36e-35	0
RND3	4.48e-40	0.624185	0.867	0.443	1.47e-35	0
EIF5B	4.49e-40	0.493889	0.937	0.675	1.47e-35	0
CHKA	4.93e-40	0.367514	0.574	0.219	1.62e-35	0
PTPRG	5.32e-40	0.350856	0.577	0.226	1.74e-35	0
SPAG9	6.79e-40	0.461236	0.966	0.706	2.23e-35	0
PXDN	9.53e-40	0.391231	0.577	0.229	3.13e-35	0
NOP58	1.19e-39	0.395078	0.843	0.47	3.89e-35	0
SEPP1	1.25e-39	0.416411	0.992	0.553	4.11e-35	0
TSR1	1.27e-39	0.389538	0.629	0.267	4.18e-35	0
AL132709.8	1.53e-39	0.415059	0.543	0.196	5.03e-35	0
DCUN1D5	2.09e-39	0.340304	0.59	0.229	6.87e-35	0
TSC22D1	2.97e-39	0.577783	0.825	0.445	9.75e-35	0
PRRX2	3.76e-39	0.447335	0.653	0.288	1.24e-34	0
SRM	5.43e-39	0.417658	0.668	0.315	1.78e-34	0
U2AF1	6.32e-39	0.403877	0.979	0.782	2.07e-34	0
PUS7	7.47e-39	0.336653	0.499	0.164	2.45e-34	0
LIMS1	7.92e-39	0.528158	0.883	0.536	2.6e-34	0
STIP1	9.46e-39	0.411506	0.757	0.377	3.1e-34	0
TEX10	1.35e-38	0.296135	0.52	0.175	4.44e-34	0
EGR2	1.84e-38	0.433403	0.595	0.226	6.03e-34	0
CCT3	3.07e-38	0.423005	0.875	0.527	1.01e-33	0
AKAP12	3.53e-38	0.427794	0.903	0.476	1.16e-33	0
TXLNG	5.67e-38	0.446853	0.768	0.38	1.86e-33	0
PTPRK	5.69e-38	0.29774	0.499	0.167	1.87e-33	0
ZBTB21	6e-38	0.350515	0.749	0.342	1.97e-33	0
SLC16A1	7.56e-38	0.424693	0.661	0.291	2.48e-33	0
MLTK	8.53e-38	0.332532	0.681	0.308	2.8e-33	0
DUSP14	9e-38	0.456247	0.608	0.262	2.95e-33	0
TUBB2B	9.36e-38	0.399814	0.394	0.109	3.07e-33	0
CKAP4	1.02e-37	0.382241	0.653	0.297	3.36e-33	0
ZNF667	1.1e-37	0.360741	0.446	0.136	3.62e-33	0
THAP2	1.48e-37	0.42277	0.679	0.29	4.86e-33	0
UBE2G2	2.05e-37	0.340513	0.653	0.292	6.74e-33	0
OLFM2	2.35e-37	0.422284	0.525	0.182	7.71e-33	0
ZDBF2	2.79e-37	0.362732	0.546	0.199	9.15e-33	0
KIAA1217	2.88e-37	0.447534	0.629	0.261	9.46e-33	0
RRP9	3.06e-37	0.279099	0.415	0.118	1e-32	0
FBL	3.38e-37	0.413221	0.773	0.417	1.11e-32	0
TAF13	4.02e-37	0.312183	0.582	0.242	1.32e-32	0
RAPH1	4.03e-37	0.322396	0.582	0.234	1.32e-32	0
NDRG1	5.44e-37	0.342376	0.775	0.397	1.79e-32	0
DNTTIP2	6.04e-37	0.415779	0.916	0.579	1.98e-32	0
PNRC2	6.56e-37	0.453148	0.89	0.578	2.15e-32	0
HDGF	6.59e-37	0.423391	0.804	0.482	2.16e-32	0
SLC7A8	6.91e-37	0.418938	0.517	0.183	2.27e-32	0
MAGED2	6.94e-37	0.38585	0.815	0.434	2.28e-32	0
CD59	7.4e-37	0.344917	0.94	0.618	2.43e-32	0
TXN	7.79e-37	0.443614	0.982	0.755	2.56e-32	0
DKC1	7.9e-37	0.379912	0.661	0.297	2.59e-32	0
RP11-30B1.1	7.94e-37	0.342586	0.454	0.144	2.61e-32	0
SOCS2	8e-37	0.445452	0.514	0.186	2.62e-32	0
ARHGAP10	8.34e-37	0.408757	0.778	0.423	2.74e-32	0
PDGFRB	8.85e-37	0.401652	0.807	0.383	2.9e-32	0
LDLR	9.47e-37	0.373918	0.645	0.272	3.11e-32	0
MMP19	1.12e-36	0.428923	0.535	0.198	3.68e-32	0
LUC7L3	1.12e-36	0.419492	0.914	0.641	3.69e-32	0
SPON1	2.14e-36	0.255207	0.405	0.111	7.04e-32	0
WDR74	2.33e-36	0.331958	0.648	0.285	7.63e-32	0
DHX36	2.52e-36	0.414138	0.927	0.65	8.26e-32	0
FKBP4	2.65e-36	0.402197	0.637	0.273	8.68e-32	0
FERMT2	2.74e-36	0.399139	0.828	0.446	8.98e-32	0
TAF9	3.73e-36	0.403288	0.846	0.518	1.22e-31	0
RBBP6	4.46e-36	0.409522	0.906	0.557	1.46e-31	0
TRIB1	4.48e-36	0.361556	0.689	0.306	1.47e-31	0
PRDX1	5.74e-36	0.447426	0.969	0.747	1.88e-31	0
DHX33	6.15e-36	0.276288	0.467	0.156	2.02e-31	0
WBP5	6.44e-36	0.408997	0.796	0.427	2.11e-31	0
MEIS2	7.05e-36	0.442465	0.676	0.322	2.31e-31	0
ZNFX1	7.93e-36	0.335867	0.718	0.361	2.6e-31	0
UTP18	1.11e-35	0.33127	0.627	0.275	3.66e-31	0
A4GALT	1.41e-35	0.29448	0.441	0.134	4.63e-31	0
ATP6V0A1	1.48e-35	0.386651	0.525	0.205	4.87e-31	0
TSPAN5	1.7e-35	0.425343	0.512	0.19	5.56e-31	0
PRICKLE2	1.75e-35	0.417151	0.601	0.241	5.75e-31	0
C16orf72	1.99e-35	0.361307	0.619	0.281	6.54e-31	0
ACVRL1	2.71e-35	0.30327	0.452	0.143	8.88e-31	0
COPRS	2.73e-35	0.341553	0.653	0.301	8.97e-31	0
DUSP6	2.92e-35	0.465593	0.538	0.204	9.59e-31	0
ASAP1	2.98e-35	0.382176	0.838	0.493	9.78e-31	0
CYP1B1	3.01e-35	0.541479	0.713	0.328	9.86e-31	0
TUBB6	3.4e-35	0.329415	0.768	0.397	1.12e-30	0
ENPP2	3.53e-35	0.302177	0.535	0.197	1.16e-30	0
GSTM3	4.18e-35	0.374884	0.736	0.369	1.37e-30	0
HSPH1	7.79e-35	0.478873	0.937	0.592	2.56e-30	0
SRFBP1	8.94e-35	0.364652	0.658	0.309	2.93e-30	0
SPIRE1	9.44e-35	0.320901	0.491	0.183	3.1e-30	0
HNRNPU	1.08e-34	0.389077	0.982	0.814	3.54e-30	0
PVRL2	1.23e-34	0.292463	0.645	0.284	4.05e-30	0
IFITM3	1.34e-34	0.366275	0.979	0.637	4.39e-30	0
PPTC7	1.38e-34	0.304141	0.653	0.292	4.53e-30	0
RP11-166D19.1	1.59e-34	0.395167	0.58	0.24	5.23e-30	0
PXDC1	1.69e-34	0.465932	0.778	0.406	5.53e-30	0
DUSP5	2.25e-34	0.298324	0.809	0.404	7.38e-30	0
UCK2	2.53e-34	0.287608	0.449	0.147	8.29e-30	0
KAZN	2.71e-34	0.38883	0.491	0.181	8.89e-30	0
LRFN5	3.69e-34	0.445555	0.415	0.131	1.21e-29	0
EIF2S1	3.89e-34	0.357948	0.77	0.424	1.28e-29	0
HNRNPA0	4.1e-34	0.369106	0.945	0.703	1.34e-29	0
CALU	5.52e-34	0.391409	0.812	0.452	1.81e-29	0
POSTN	5.64e-34	0.651948	0.598	0.235	1.85e-29	0
RCC2	6.05e-34	0.317456	0.577	0.244	1.99e-29	0
TCP1	6.36e-34	0.384904	0.856	0.533	2.09e-29	0
NAA25	6.75e-34	0.264206	0.491	0.175	2.21e-29	0
TNFRSF4	6.93e-34	0.414643	0.405	0.12	2.27e-29	0
BCCIP	9.52e-34	0.331375	0.642	0.299	3.12e-29	0
EBNA1BP2	1.55e-33	0.321146	0.603	0.271	5.1e-29	0
NNMT	1.77e-33	0.57875	0.872	0.482	5.81e-29	0
PLIN2	1.78e-33	0.617173	0.854	0.526	5.85e-29	0
MDK	1.82e-33	0.324703	0.768	0.353	5.98e-29	0
SYNCRIP	1.9e-33	0.370669	0.89	0.579	6.24e-29	0
FAM198B	1.95e-33	0.334848	0.538	0.212	6.41e-29	0
VMP1	2.08e-33	0.506512	0.851	0.555	6.82e-29	0
CTC-444N24.11	2.33e-33	0.403681	0.572	0.247	7.64e-29	0
BYSL	2.62e-33	0.256724	0.41	0.126	8.6e-29	0
PNPLA8	2.88e-33	0.436015	0.849	0.537	9.44e-29	0
LIF	3.43e-33	0.602043	0.444	0.146	1.13e-28	0
LHFP	3.67e-33	0.379823	0.924	0.501	1.2e-28	0
DOT1L	3.78e-33	0.278372	0.478	0.174	1.24e-28	0
TGFB2	4.54e-33	0.322334	0.392	0.117	1.49e-28	0
TNC	5.45e-33	0.915932	0.386	0.114	1.79e-28	0
DIP2C	5.88e-33	0.279535	0.478	0.171	1.93e-28	0
ZNF800	6.11e-33	0.342658	0.757	0.399	2e-28	0
AL035610.1	7.37e-33	0.273392	0.352	0.091	2.42e-28	0
TNFAIP2	7.83e-33	0.565294	0.794	0.432	2.57e-28	0
IRF2BP2	7.89e-33	0.383056	0.864	0.52	2.59e-28	0
DDX18	8.38e-33	0.427955	0.867	0.604	2.75e-28	0
CPNE8	8.41e-33	0.347216	0.514	0.209	2.76e-28	0
ERCC1	1.36e-32	0.358257	0.689	0.34	4.47e-28	0
PPRC1	1.4e-32	0.278609	0.517	0.205	4.59e-28	0
2020-09-11	1.97e-32	0.457049	0.82	0.482	6.46e-28	0
CLCF1	3.95e-32	0.305217	0.446	0.157	1.3e-27	0
CPE	4e-32	0.407045	0.953	0.46	1.31e-27	0
HNRNPC	4.44e-32	0.350243	0.961	0.763	1.46e-27	0
TMEM176B	4.46e-32	0.343756	0.83	0.428	1.46e-27	0
CIRH1A	5.67e-32	0.266386	0.413	0.135	1.86e-27	0
CNOT2	6.06e-32	0.477576	0.757	0.451	1.99e-27	0
LAMA2	6.22e-32	0.250546	0.692	0.302	2.04e-27	0
LRRFIP1	7.91e-32	0.419317	0.958	0.719	2.6e-27	0
CASC7	8.07e-32	0.311117	0.721	0.352	2.65e-27	0
LPL	8.95e-32	0.331181	0.371	0.109	2.94e-27	0
COL18A1	9.26e-32	0.320088	0.702	0.346	3.04e-27	0
MCL1	9.27e-32	0.431134	0.99	0.849	3.04e-27	0
NAA20	9.33e-32	0.309019	0.728	0.391	3.06e-27	0
EGFLAM	1.09e-31	0.311817	0.491	0.185	3.58e-27	0
ITPRIPL2	1.17e-31	0.469527	0.65	0.343	3.85e-27	0
PRMT1	1.54e-31	0.343167	0.783	0.456	5.05e-27	0
NFE2L2	1.82e-31	0.391637	0.977	0.723	5.97e-27	0
TMEM88	1.89e-31	0.302211	0.439	0.154	6.22e-27	0
ARFGAP3	2.11e-31	0.381397	0.867	0.559	6.92e-27	0
ETV3	2.5e-31	0.407955	0.65	0.308	8.2e-27	0
WSB1	3.09e-31	0.386839	0.945	0.705	1.01e-26	0
EXT1	3.2e-31	0.370317	0.522	0.223	1.05e-26	0
MAFG	3.3e-31	0.335836	0.77	0.41	1.08e-26	0
INPP1	3.63e-31	0.332626	0.606	0.293	1.19e-26	0
MAPK6	3.8e-31	0.30057	0.736	0.366	1.25e-26	0
IFT57	4.18e-31	0.360992	0.661	0.348	1.37e-26	0
PNPT1	4.22e-31	0.293677	0.538	0.22	1.38e-26	0
IARS	4.27e-31	0.321077	0.587	0.256	1.4e-26	0
IGFBP4	4.38e-31	0.353337	0.937	0.54	1.44e-26	0
HSP90AA1	6.82e-31	0.343849	1	0.963	2.24e-26	0
NKX3-1	7.13e-31	0.374603	0.274	0.056	2.34e-26	0
ICAM1	7.58e-31	0.47063	0.715	0.377	2.49e-26	0
NINJ1	7.96e-31	0.392855	0.789	0.428	2.61e-26	0
IFRD2	8.17e-31	0.283663	0.473	0.182	2.68e-26	0
MTUS1	1.07e-30	0.51175	0.585	0.272	3.5e-26	0
NOC2L	1.15e-30	0.260668	0.577	0.246	3.77e-26	0
PANX1	1.23e-30	0.287012	0.478	0.183	4.04e-26	0
RELT	1.24e-30	0.251982	0.509	0.201	4.07e-26	0
RRP1B	1.5e-30	0.309745	0.572	0.249	4.92e-26	0
FAT1	1.84e-30	0.423353	0.59	0.256	6.05e-26	0
FSTL1	1.93e-30	0.285477	0.916	0.469	6.33e-26	0
DNAJA1	2.43e-30	0.353452	0.997	0.849	7.99e-26	0
SNHG17	2.69e-30	0.276871	0.585	0.255	8.83e-26	0
CHD1	2.9e-30	0.394257	0.969	0.733	9.53e-26	0
FAM46A	3.01e-30	0.580118	0.713	0.379	9.89e-26	0
CALD1	3.06e-30	0.304064	0.99	0.54	1.01e-25	0
EIF1B	3.45e-30	0.500018	0.922	0.652	1.13e-25	0
TIMM17A	4.01e-30	0.280687	0.702	0.363	1.32e-25	0
SOD3	4.02e-30	0.315119	0.791	0.381	1.32e-25	0
RPL23	4.32e-30	0.317105	0.992	0.965	1.42e-25	0
KCNQ1OT1	4.7e-30	0.504479	0.802	0.466	1.54e-25	0
CAMTA1	4.9e-30	0.327464	0.822	0.475	1.61e-25	0
CYB5D1	5.12e-30	0.376955	0.543	0.232	1.68e-25	0
KPNA2	5.24e-30	0.352846	0.715	0.375	1.72e-25	0
DDX24	5.52e-30	0.311721	0.99	0.873	1.81e-25	0
CSNK1E	6.04e-30	0.389536	0.65	0.345	1.98e-25	0
AMOTL1	6.51e-30	0.300582	0.405	0.136	2.14e-25	0
CCDC59	6.89e-30	0.311895	0.859	0.523	2.26e-25	0
CCT5	8.18e-30	0.347391	0.849	0.527	2.69e-25	0
SH3PXD2A	9.07e-30	0.300071	0.603	0.267	2.98e-25	0
HAS2	9.19e-30	0.501247	0.444	0.156	3.02e-25	0
UBB	1.22e-29	0.337371	0.995	0.939	4e-25	0
RUNX1	1.22e-29	0.34436	0.7	0.349	4.01e-25	0
CCL2	1.24e-29	0.470282	0.757	0.426	4.08e-25	0
CNBP	1.46e-29	0.317357	0.971	0.811	4.8e-25	0
RP3-412A9.11	2.72e-29	0.378707	0.896	0.534	8.94e-25	0
YTHDF2	2.74e-29	0.322506	0.825	0.507	9.01e-25	0
AGO3	2.96e-29	0.357135	0.705	0.383	9.72e-25	0
RASD1	3.22e-29	0.507965	0.7	0.351	1.06e-24	0
PNN	3.23e-29	0.346323	0.916	0.675	1.06e-24	0
EIF4E	3.31e-29	0.436489	0.684	0.337	1.09e-24	0
ANXA2	3.35e-29	0.317415	0.995	0.76	1.1e-24	0
TMEM41B	3.65e-29	0.339534	0.598	0.28	1.2e-24	0
ST3GAL1	3.72e-29	0.359199	0.681	0.344	1.22e-24	0
NFKBIB	4.42e-29	0.251404	0.59	0.269	1.45e-24	0
IER3	4.62e-29	0.412763	0.932	0.582	1.52e-24	0
TIMP3	5.38e-29	0.518677	0.945	0.541	1.77e-24	0
OTUD4	6.18e-29	0.34755	0.65	0.336	2.03e-24	0
HNRNPF	6.22e-29	0.342816	0.966	0.745	2.04e-24	0
GLRX5	6.87e-29	0.37969	0.692	0.402	2.26e-24	0
ITGAV	9.23e-29	0.372088	0.786	0.454	3.03e-24	0
RRP15	9.77e-29	0.342978	0.614	0.296	3.21e-24	0
IPO5	9.89e-29	0.344396	0.663	0.368	3.25e-24	0
WASL	1.16e-28	0.278302	0.713	0.39	3.8e-24	0
TJP1	1.5e-28	0.256043	0.687	0.355	4.91e-24	0
NAA15	1.58e-28	0.304303	0.692	0.36	5.18e-24	0
FOXO3	1.6e-28	0.334937	0.755	0.41	5.25e-24	0
UBE2N	1.69e-28	0.298068	0.833	0.5	5.54e-24	0
PGM3	1.76e-28	0.337101	0.619	0.3	5.76e-24	0
USP10	1.86e-28	0.290315	0.627	0.306	6.11e-24	0
SRRM2	1.97e-28	0.307278	0.987	0.892	6.46e-24	0
RTN4	1.99e-28	0.433585	0.969	0.719	6.53e-24	0
RBFOX2	2e-28	0.296789	0.653	0.323	6.55e-24	0
AHCYL1	2.07e-28	0.316917	0.796	0.442	6.79e-24	0
MT1M	2.18e-28	0.295731	0.681	0.325	7.17e-24	0
NOP14	2.21e-28	0.268184	0.614	0.285	7.24e-24	0
GLT8D2	2.54e-28	0.262975	0.653	0.303	8.33e-24	0
GARS	2.6e-28	0.276707	0.629	0.305	8.55e-24	0
MT2P1	2.61e-28	0.292779	0.454	0.171	8.57e-24	0
DDX58	2.91e-28	0.285927	0.535	0.222	9.57e-24	0
STRAP	2.97e-28	0.318125	0.799	0.511	9.76e-24	0
MT-RNR2	3.27e-28	0.305718	1	1	1.07e-23	0
COPS8	3.76e-28	0.342221	0.695	0.36	1.23e-23	0
ATP2A2	4.29e-28	0.335359	0.796	0.46	1.41e-23	0
PHLDA2	4.64e-28	0.386307	0.556	0.246	1.52e-23	0
ESF1	4.95e-28	0.327094	0.65	0.331	1.62e-23	0
DAB2	6.79e-28	0.385066	0.744	0.422	2.23e-23	0
CMC2	1e-27	0.258298	0.648	0.322	3.3e-23	0
ARHGEF40	1.13e-27	0.339645	0.48	0.205	3.7e-23	0
DNAJB9	1.36e-27	0.347231	0.731	0.39	4.45e-23	0
HIVEP2	1.4e-27	0.327274	0.76	0.429	4.58e-23	0
MAML2	1.6e-27	0.357001	0.692	0.367	5.25e-23	0
ZFAND5	1.71e-27	0.400997	0.922	0.654	5.61e-23	0
TNFRSF10B	1.93e-27	0.257532	0.551	0.249	6.35e-23	0
SAMD4B	1.94e-27	0.263203	0.606	0.292	6.37e-23	0
SNHG15	4.16e-27	0.330821	0.768	0.432	1.37e-22	0
RPL7	4.58e-27	0.320994	0.992	0.904	1.5e-22	0
GCH1	4.63e-27	0.291315	0.507	0.215	1.52e-22	0
C17orf96	4.99e-27	0.250785	0.363	0.116	1.64e-22	0
ATF6	5.36e-27	0.379403	0.637	0.332	1.76e-22	0
S1PR3	5.87e-27	0.277886	0.352	0.111	1.93e-22	0
MORF4L2	6.45e-27	0.326992	0.911	0.635	2.12e-22	0
ARHGAP21	6.53e-27	0.3592	0.77	0.468	2.14e-22	0
YBX3	6.87e-27	0.294713	0.977	0.671	2.25e-22	0
TMEM70	1.24e-26	0.251184	0.689	0.37	4.06e-22	0
TAF4B	1.43e-26	0.282419	0.441	0.177	4.69e-22	0
RPL7L1	1.56e-26	0.294123	0.681	0.361	5.13e-22	0
MT1X	1.64e-26	0.541635	0.702	0.396	5.37e-22	0
PER2	1.77e-26	0.292085	0.71	0.38	5.8e-22	0
NUP153	1.8e-26	0.296132	0.702	0.395	5.9e-22	0
ARF4	1.96e-26	0.291529	0.909	0.633	6.44e-22	0
PPP1R15B	2e-26	0.281089	0.817	0.47	6.57e-22	0
SON	2.06e-26	0.294225	0.987	0.877	6.77e-22	0
SPRY2	2.14e-26	0.296479	0.731	0.384	7.02e-22	0
UBE3A	2.27e-26	0.32264	0.828	0.518	7.46e-22	0
ENO1	2.48e-26	0.300917	0.919	0.666	8.13e-22	0
CHMP4B	3.73e-26	0.293662	0.825	0.503	1.22e-21	0
WBP4	4.17e-26	0.337146	0.619	0.323	1.37e-21	0
MAP1B	4.45e-26	0.469761	0.739	0.415	1.46e-21	0
RP11-553L6.5	4.87e-26	0.260634	0.574	0.264	1.6e-21	0
NASP	5.29e-26	0.300627	0.916	0.677	1.74e-21	0
PPIL4	7.86e-26	0.301378	0.849	0.557	2.58e-21	0
TWISTNB	1.12e-25	0.330181	0.59	0.295	3.68e-21	0
SLK	1.2e-25	0.377638	0.833	0.545	3.95e-21	0
H2AFZ	1.31e-25	0.456661	0.948	0.779	4.3e-21	0
IL8	1.46e-25	0.614757	0.533	0.254	4.79e-21	0
UBE2S	1.52e-25	0.289991	0.755	0.422	4.97e-21	0
MRPL17	1.7e-25	0.279715	0.507	0.23	5.59e-21	0
ANKH	2.33e-25	0.267922	0.488	0.206	7.64e-21	0
UBA2	2.59e-25	0.254163	0.786	0.47	8.5e-21	0
MYO1B	2.62e-25	0.284137	0.551	0.264	8.61e-21	0
COPS2	2.75e-25	0.319844	0.76	0.473	9.01e-21	0
ZBTB20	2.99e-25	0.254983	0.744	0.409	9.81e-21	0
BAG1	3.57e-25	0.307019	0.841	0.538	1.17e-20	0
AHI1	3.58e-25	0.311867	0.794	0.485	1.17e-20	0
UFM1	3.78e-25	0.318554	0.817	0.517	1.24e-20	0
PROS1	3.95e-25	0.25206	0.598	0.294	1.3e-20	0
ABL1	4.07e-25	0.346428	0.569	0.282	1.34e-20	0
RP1-79C4.4	4.18e-25	0.255097	0.358	0.123	1.37e-20	0
RABEP1	4.22e-25	0.251055	0.702	0.38	1.38e-20	0
SUB1	4.4e-25	0.301309	0.977	0.832	1.44e-20	0
RRAGA	4.71e-25	0.282203	0.666	0.378	1.55e-20	0
GLUL	5.13e-25	0.456855	0.812	0.501	1.69e-20	0
NFKB1	5.6e-25	0.4015	0.916	0.635	1.84e-20	0
AMD1	6.5e-25	0.351537	0.893	0.593	2.13e-20	0
UBC	6.78e-25	0.319713	0.997	0.981	2.22e-20	0
FNDC3B	7.12e-25	0.289283	0.815	0.482	2.34e-20	0
NBPF10	8.53e-25	0.294001	0.637	0.338	2.8e-20	0
AHSA1	1.01e-24	0.269575	0.692	0.396	3.3e-20	0
GABPB1	1.06e-24	0.250626	0.525	0.237	3.49e-20	0
BLOC1S6	1.07e-24	0.364868	0.781	0.482	3.51e-20	0
CCT8	1.13e-24	0.273876	0.77	0.473	3.72e-20	0
BOC	1.27e-24	0.271187	0.561	0.265	4.17e-20	0
LAPTM4A	2.02e-24	0.290929	0.987	0.723	6.64e-20	0
RIPK2	2.05e-24	0.35292	0.561	0.29	6.73e-20	0
ASPH	2.44e-24	0.251223	0.718	0.39	8.01e-20	0
USP7	2.53e-24	0.278087	0.781	0.491	8.3e-20	0
TCEB1	2.64e-24	0.322585	0.896	0.623	8.68e-20	0
TRIO	2.7e-24	0.288319	0.681	0.366	8.86e-20	0
SPG20	3.09e-24	0.305189	0.804	0.496	1.01e-19	0
RPL4	3.12e-24	0.288466	0.979	0.809	1.02e-19	0
PGRMC1	3.27e-24	0.352771	0.799	0.486	1.07e-19	0
FOXC1	3.33e-24	0.290597	0.347	0.12	1.09e-19	0
RP6-99M1.2	3.67e-24	0.307238	0.475	0.207	1.2e-19	0
RAMP1	3.85e-24	0.252772	0.436	0.171	1.27e-19	0
AHCTF1	4.33e-24	0.260753	0.611	0.323	1.42e-19	0
NHP2L1	4.43e-24	0.301096	0.922	0.719	1.45e-19	0
MAFB	6.26e-24	0.497801	0.768	0.449	2.05e-19	0
MLXIP	6.83e-24	0.261037	0.556	0.27	2.24e-19	0
MPHOSPH10	7.28e-24	0.295535	0.702	0.404	2.39e-19	0
ABCF1	7.71e-24	0.296947	0.838	0.556	2.53e-19	0
PEAK1	8.44e-24	0.271077	0.595	0.308	2.77e-19	0
GCLM	8.59e-24	0.315003	0.734	0.397	2.82e-19	0
SFPQ	1.01e-23	0.307428	0.979	0.857	3.31e-19	0
SNHG3	1.05e-23	0.276245	0.483	0.22	3.45e-19	0
TWIST1	1.19e-23	0.418876	0.661	0.343	3.91e-19	0
KPNA4	1.22e-23	0.316811	0.833	0.541	4.02e-19	0
ENPEP	1.41e-23	0.272708	0.379	0.142	4.63e-19	0
HNRNPK	1.42e-23	0.279471	0.969	0.766	4.65e-19	0
PTN	1.45e-23	0.252416	0.496	0.216	4.77e-19	0
GBP1	1.53e-23	0.466829	0.475	0.205	5.01e-19	0
CDK6	1.82e-23	0.264241	0.499	0.221	5.96e-19	0
CRABP2	2.5e-23	0.318148	0.736	0.39	8.2e-19	0
RGS12	2.77e-23	0.964227	0.287	0.091	9.09e-19	0
RASSF8	2.87e-23	0.345538	0.624	0.344	9.43e-19	0
PSME2	3.07e-23	0.304421	0.796	0.5	1.01e-18	0
PABPC4	3.49e-23	0.267808	0.862	0.519	1.14e-18	0
REXO2	4.09e-23	0.267783	0.768	0.464	1.34e-18	0
RSPO3	4.14e-23	0.50231	0.48	0.223	1.36e-18	0
IMPAD1	4.2e-23	0.261845	0.569	0.284	1.38e-18	0
THBS1	4.44e-23	0.281409	0.7	0.372	1.46e-18	0
STAT3	6.35e-23	0.310368	0.943	0.702	2.08e-18	0
DNAJA2	6.68e-23	0.252846	0.849	0.565	2.19e-18	0
SLIRP	6.77e-23	0.281057	0.713	0.432	2.22e-18	0
NGFRAP1	7.06e-23	0.288581	0.734	0.412	2.32e-18	0
ANKRD11	9.06e-23	0.277061	0.95	0.72	2.97e-18	0
MT-RNR1	9.61e-23	0.259494	1	0.999	3.15e-18	0
RIOK1	9.7e-23	0.272381	0.522	0.252	3.18e-18	0
ZC3H12A	1.06e-22	0.259584	0.58	0.294	3.49e-18	0
LY6K	1.32e-22	0.34211	0.282	0.084	4.34e-18	0
ALDH1A3	1.48e-22	0.277183	0.345	0.123	4.85e-18	0
IMPDH2	1.63e-22	0.259252	0.674	0.377	5.34e-18	0
JMJD1C	2.52e-22	0.401128	0.927	0.73	8.28e-18	0
FBXO30	2.69e-22	0.257986	0.439	0.188	8.84e-18	0
TMED5	3.03e-22	0.280244	0.749	0.461	9.96e-18	0
LARP1B	3.59e-22	0.286095	0.493	0.233	1.18e-17	0
NAP1L1	5.79e-22	0.296517	0.987	0.831	1.9e-17	0
PTRF	6.1e-22	0.315733	0.851	0.491	2e-17	0
BACH1	6.33e-22	0.276788	0.734	0.46	2.08e-17	0
XYLT1	7e-22	0.2533	0.386	0.158	2.3e-17	0
GPATCH2L	7.54e-22	0.25576	0.606	0.325	2.47e-17	0
PDE4B	8.72e-22	0.314998	0.817	0.496	2.86e-17	0
ID3	1.08e-21	0.387246	0.812	0.499	3.54e-17	0
STK40	1.37e-21	0.266912	0.473	0.226	4.48e-17	0
RHOU	1.38e-21	0.292883	0.582	0.306	4.53e-17	0
PAICS	1.43e-21	0.269837	0.376	0.156	4.7e-17	0
OAT	1.47e-21	0.263324	0.734	0.429	4.82e-17	0
RIF1	1.49e-21	0.288121	0.775	0.494	4.9e-17	0
BAZ1A	1.84e-21	0.276696	0.927	0.668	6.02e-17	0
IRF1	2.16e-21	0.305204	0.953	0.74	7.09e-17	0
PARP14	2.28e-21	0.361681	0.739	0.454	7.47e-17	0
NOC3L	2.29e-21	0.256292	0.533	0.273	7.5e-17	0
RLF	2.78e-21	0.277843	0.721	0.419	9.12e-17	0
SLC25A37	2.81e-21	0.497799	0.554	0.312	9.21e-17	0
FRMD6	3.04e-21	0.314831	0.554	0.277	9.96e-17	0
YWHAQ	3.21e-21	0.323103	0.903	0.652	1.05e-16	0
JAK1	4.13e-21	0.267711	0.958	0.826	1.36e-16	0
NDUFA6	5.04e-21	0.250793	0.809	0.53	1.66e-16	0
ZFC3H1	5.2e-21	0.315963	0.747	0.47	1.71e-16	0
CSNK1A1	6.63e-21	0.279643	0.869	0.614	2.18e-16	0
PRPF4B	7.32e-21	0.269027	0.909	0.686	2.4e-16	0
CDV3	7.35e-21	0.296328	0.935	0.73	2.41e-16	0
RB1CC1	8.86e-21	0.321608	0.864	0.598	2.91e-16	0
CLEC2B	8.92e-21	0.843979	0.802	0.615	2.93e-16	0
PRDM1	9e-21	0.299472	0.681	0.37	2.96e-16	0
SIPA1L2	1.17e-20	0.279112	0.41	0.179	3.84e-16	0
BDKRB1	1.33e-20	0.433494	0.352	0.128	4.38e-16	0
DCLK1	2.07e-20	0.57184	0.585	0.306	6.81e-16	0
PRPF40A	3.19e-20	0.291963	0.88	0.63	1.05e-15	0
PNRC1	3.24e-20	0.293423	0.995	0.944	1.06e-15	0
CAMK2N1	3.96e-20	0.28401	0.674	0.373	1.3e-15	0
HOOK3	4.92e-20	0.277892	0.791	0.505	1.61e-15	0
ZC3H15	5.51e-20	0.262276	0.851	0.62	1.81e-15	0
SEC61B	8.7e-20	0.264207	0.953	0.79	2.86e-15	0
ZFP36L1	9.41e-20	0.341167	0.969	0.749	3.09e-15	0
FNBP4	4.37e-19	0.266238	0.883	0.657	1.43e-14	0
IFIT3	5.22e-19	0.552071	0.439	0.209	1.71e-14	0
GLS	6.19e-19	0.266927	0.862	0.628	2.03e-14	0
UBE2D1	7.35e-19	0.296943	0.611	0.381	2.41e-14	0
PFKFB3	9.95e-19	0.256156	0.721	0.418	3.27e-14	0
PRDX6	1.01e-18	0.283167	0.909	0.691	3.31e-14	0
GOLGA4	1.19e-18	0.288288	0.958	0.765	3.92e-14	0
CEBPD	1.64e-18	0.29651	0.969	0.65	5.37e-14	0
SNORD113	2.85e-18	0.256939	0.329	0.131	9.36e-14	0
MAP4K4	6.21e-18	0.256067	0.817	0.517	2.04e-13	0
CLIP1	7.99e-18	0.278463	0.778	0.496	2.62e-13	0
SSB	1.12e-17	0.28365	0.825	0.614	3.68e-13	0
EIF3E	1.82e-17	0.253602	0.937	0.752	5.99e-13	0
TOMM20	2.3e-17	0.251188	0.922	0.735	7.54e-13	0
PRKAR1A	5e-17	0.367568	0.783	0.546	1.64e-12	0
MAP3K4	5.81e-17	0.261306	0.496	0.264	1.91e-12	0
TXNRD1	6.01e-17	0.263195	0.765	0.467	1.97e-12	0
DDX3X	7.05e-17	0.255984	0.982	0.816	2.31e-12	0
VIMP	8.01e-17	0.254116	0.825	0.57	2.63e-12	0
C8orf4	8.85e-17	0.354268	0.342	0.145	2.9e-12	0
SOX4	3.15e-16	0.292806	0.708	0.42	1.03e-11	0
EIF5	3.26e-16	0.256959	0.969	0.829	1.07e-11	0
HNRNPH1	5.52e-16	0.264732	0.958	0.771	1.81e-11	0
TPI1	1.58e-15	0.261534	0.896	0.715	5.19e-11	0
SLC16A7	2.93e-15	0.281284	0.321	0.143	9.6e-11	0
NEAT1	4.69e-15	0.254478	1	0.941	1.54e-10	0
PTPN1	1.05e-14	0.26853	0.757	0.484	3.44e-10	0
TCEAL7	2.93e-14	0.272917	0.337	0.156	9.62e-10	0
KCNE4	7.55e-13	0.255909	0.397	0.204	2.48e-08	0
ARC	2.18e-12	0.29548	0.342	0.17	7.17e-08	0
FAM180A	4.68e-12	0.323516	0.308	0.152	1.54e-07	0
F3	4.59e-11	0.314154	0.413	0.229	1.51e-06	0
FGF7	1.11e-10	0.339354	0.48	0.29	3.66e-06	0
GADD45A	1.49e-10	0.287217	0.655	0.459	4.89e-06	0
TUBA1A	4.55e-10	0.282651	0.836	0.633	1.49e-05	0
PLAU	1.81e-09	0.268754	0.337	0.191	5.93e-05	0
CENPW	9.99e-09	0.276439	0.282	0.154	0.000327909	0
ANKRD37	4.71e-08	0.292651	0.319	0.18	0.00154722	0
IFIT1	4.82e-08	0.404101	0.321	0.185	0.00158293	0
RASA2	5.66e-08	0.270651	0.491	0.325	0.00185784	0
FST	2.52e-05	0.27139	0.358	0.243	0.828506	0
PTX3	4.01e-05	0.615315	0.355	0.244	1	0
PTPRC	2.77e-233	2.77203	0.984	0.113	9.08e-229	1
SYTL3	1.42e-228	2.167	0.862	0.037	4.66e-224	1
CD2	6.06e-228	1.99126	0.803	0.012	1.99e-223	1
TRBC2	1.01e-221	1.91086	0.799	0.017	3.3e-217	1
CCL5	1.46e-220	2.77236	0.831	0.032	4.79e-216	1
CD3E	9.28e-196	1.53429	0.693	0.006	3.05e-191	1
CXCR4	2.55e-194	2.15981	0.931	0.128	8.35e-190	1
CST7	3.75e-184	2.04097	0.765	0.045	1.23e-179	1
SPOCK2	1.14e-180	1.55457	0.705	0.024	3.74e-176	1
ARHGDIB	2.09e-179	1.9275	0.918	0.172	6.84e-175	1
CD7	1.64e-166	1.7733	0.677	0.033	5.38e-162	1
CNOT6L	7.3e-166	2.04722	0.922	0.25	2.4e-161	1
CD69	3.66e-161	1.72836	0.712	0.047	1.2e-156	1
LEPROTL1	4.14e-161	1.90613	0.843	0.157	1.36e-156	1
CD3D	2.81e-150	1.52964	0.567	0.01	9.23e-146	1
PTPRCAP	9.54e-148	1.33583	0.668	0.048	3.13e-143	1
SRGN	1.42e-147	1.81284	0.994	0.295	4.67e-143	1
GIMAP7	1.05e-141	1.34719	0.658	0.045	3.45e-137	1
NKG7	1.03e-139	2.1776	0.555	0.017	3.37e-135	1
CD96	1.36e-139	1.18442	0.533	0.009	4.45e-135	1
PTPN22	1.53e-139	1.20347	0.58	0.026	5.01e-135	1
B2M	1.62e-139	1.2809	1	0.996	5.31e-135	1
RUNX3	6.24e-139	1.44162	0.721	0.081	2.05e-134	1
LCP1	5.26e-137	1.45124	0.781	0.112	1.73e-132	1
CD8A	8.85e-135	1.52331	0.511	0.008	2.91e-130	1
HCST	1.38e-134	1.3536	0.68	0.071	4.52e-130	1
HLA-B	1.37e-132	1.52907	1	0.884	4.49e-128	1
CYTIP	8.82e-131	1.32398	0.708	0.087	2.89e-126	1
HLA-A	4.17e-130	1.37963	1	0.94	1.37e-125	1
AIM1	6.96e-128	1.52223	0.643	0.067	2.29e-123	1
TMEM66	1.63e-125	1.95072	0.95	0.734	5.35e-121	1
STAT4	2.98e-125	1.28275	0.596	0.05	9.77e-121	1
EMB	7.16e-125	1.24794	0.602	0.055	2.35e-120	1
CD48	3.25e-124	1.24072	0.737	0.106	1.07e-119	1
CDC42SE2	2.3e-123	1.3881	0.724	0.135	7.55e-119	1
CD247	9.86e-123	1.12601	0.473	0.008	3.24e-118	1
PARP8	1.38e-122	1.27259	0.602	0.058	4.53e-118	1
SAMSN1	1.47e-122	1.29019	0.73	0.101	4.82e-118	1
SLA	3.78e-121	1.23192	0.542	0.032	1.24e-116	1
HLA-C	9.31e-121	1.34441	0.994	0.837	3.06e-116	1
IL7R	1.72e-120	2.46531	0.614	0.062	5.65e-116	1
CD3G	2.03e-120	1.17147	0.47	0.009	6.68e-116	1
SMAP2	1.43e-118	1.49211	0.818	0.211	4.68e-114	1
CD52	4.66e-117	1.34606	0.646	0.073	1.53e-112	1
IL2RG	9.94e-117	1.15691	0.63	0.078	3.26e-112	1
RNF125	1.78e-114	1.22877	0.611	0.078	5.83e-110	1
AC092580.4	1.99e-112	1.37402	0.442	0.009	6.53e-108	1
ARAP2	3.07e-112	1.23633	0.608	0.076	1.01e-107	1
CTSW	5.33e-112	1.17077	0.455	0.013	1.75e-107	1
KLRB1	1.53e-110	1.60829	0.451	0.013	5.03e-106	1
BTG1	7.24e-109	1.38266	1	0.934	2.37e-104	1
FYN	1.07e-108	1.49052	0.871	0.486	3.51e-104	1
RPL28	2.64e-107	0.821306	1	0.99	8.65e-103	1
CREM	6.42e-107	1.82476	0.912	0.526	2.11e-102	1
PCED1B-AS1	7.84e-107	1.0861	0.498	0.034	2.57e-102	1
GZMM	1.82e-106	0.987636	0.439	0.014	5.97e-102	1
GZMA	3.25e-105	1.29945	0.423	0.01	1.07e-100	1
GZMK	3.31e-105	1.63014	0.404	0.005	1.09e-100	1
TUBA4A	1.21e-104	1.2607	0.545	0.055	3.97e-100	1
RPS12	3.86e-104	0.75291	1	0.997	1.27e-99	1
IQGAP2	5.25e-104	1.35148	0.73	0.186	1.72e-99	1
TRAC	1.08e-102	1.0502	0.47	0.028	3.55e-98	1
IL2RB	2.1e-102	0.832886	0.389	0.004	6.9e-98	1
ITK	3.36e-101	0.849761	0.392	0.005	1.1e-96	1
MALAT1	3.4e-101	0.630984	1	0.998	1.12e-96	1
STK4	4.29e-101	1.32689	0.846	0.354	1.41e-96	1
RPS27	7.54e-101	0.698225	1	0.984	2.47e-96	1
RPS3	8.51e-98	0.727478	0.997	0.995	2.79e-93	1
BCL11B	5.16e-97	0.854179	0.373	0.004	1.69e-92	1
PPP2R5C	1.22e-96	1.46078	0.79	0.336	4.01e-92	1
TGFB1	6.23e-96	1.3577	0.74	0.251	2.04e-91	1
ZFP36L2	1.37e-95	1.46287	0.966	0.738	4.49e-91	1
ARL4C	2.05e-95	1.50964	0.787	0.28	6.72e-91	1
ARHGAP9	5.41e-95	0.901218	0.436	0.025	1.78e-90	1
EZR	1.18e-94	1.49593	0.803	0.274	3.86e-90	1
LCK	1.21e-94	0.789235	0.376	0.007	3.98e-90	1
FYB	2.24e-94	1.05944	0.505	0.051	7.36e-90	1
GPR65	3.39e-94	1.02013	0.451	0.031	1.11e-89	1
MT-CO1	2.77e-93	0.706995	1	0.996	9.1e-89	1
IKZF1	2.92e-93	1.08187	0.505	0.055	9.58e-89	1
CD8B	2.23e-92	1.06524	0.361	0.005	7.33e-88	1
IL32	2.67e-92	1.67356	0.746	0.259	8.75e-88	1
CLEC2D	2.18e-91	1.05517	0.48	0.046	7.15e-87	1
RPS29	1.78e-88	0.76259	0.994	0.941	5.84e-84	1
FAM177A1	8.89e-88	1.75508	0.809	0.461	2.92e-83	1
SMCHD1	1.87e-87	1.45332	0.878	0.632	6.12e-83	1
CXCR6	1.81e-86	1.01508	0.342	0.005	5.93e-82	1
GZMH	3.31e-86	1.03376	0.329	0.003	1.09e-81	1
SKAP1	1.11e-85	0.72043	0.351	0.009	3.66e-81	1
CD37	2.97e-85	0.834226	0.589	0.099	9.74e-81	1
RPL30	3.05e-85	0.600639	0.997	0.995	9.99e-81	1
RPS14	2.14e-84	0.61483	1	0.995	7.01e-80	1
RPS15A	1.6e-83	0.596419	1	0.99	5.24e-79	1
SLC38A1	1.69e-83	1.09799	0.624	0.148	5.55e-79	1
STK17B	1.84e-83	1.17242	0.837	0.477	6.03e-79	1
RHOH	1.92e-82	0.91045	0.476	0.055	6.3e-78	1
ISG20	6.52e-82	1.23456	0.737	0.242	2.14e-77	1
MT-ND2	1.13e-81	0.823855	0.997	0.98	3.73e-77	1
GZMB	1.69e-81	1.51409	0.339	0.009	5.55e-77	1
PRF1	2.87e-81	1.07999	0.339	0.01	9.42e-77	1
RPS19	4.45e-81	0.663727	1	0.989	1.46e-76	1
RPS21	1.02e-80	0.639945	0.994	0.966	3.36e-76	1
STK17A	6.89e-80	1.26584	0.781	0.419	2.26e-75	1
RPS27A	1.08e-79	0.517551	1	0.997	3.54e-75	1
GIMAP4	1.46e-79	1.14323	0.451	0.049	4.8e-75	1
KLRD1	1.75e-79	1.04507	0.326	0.008	5.75e-75	1
AKNA	3.33e-78	1.11148	0.52	0.098	1.09e-73	1
SH2D1A	2.96e-77	0.831423	0.301	0.004	9.71e-73	1
ALOX5AP	3.68e-77	0.973456	0.495	0.069	1.21e-72	1
XCL1	3.81e-77	1.3734	0.304	0.004	1.25e-72	1
RPLP2	2.05e-76	0.554797	0.994	0.984	6.71e-72	1
KLRC1	2.99e-76	1.06271	0.298	0.004	9.81e-72	1
CCDC64	2.13e-74	0.827264	0.329	0.013	7e-70	1
RP11-94L15.2	7.07e-74	0.898686	0.348	0.019	2.32e-69	1
SRSF7	8.66e-74	1.00932	0.94	0.82	2.84e-69	1
PRKCH	1.34e-73	0.800524	0.401	0.04	4.41e-69	1
CD53	1.67e-73	0.89787	0.545	0.104	5.48e-69	1
SH2D2A	2.23e-72	0.839318	0.376	0.033	7.31e-68	1
MT-CO2	2.36e-72	0.624727	1	0.996	7.73e-68	1
SLA2	2.46e-72	0.710939	0.295	0.006	8.07e-68	1
CALM1	4.3e-71	0.8487	0.966	0.941	1.41e-66	1
KIAA1551	5.79e-71	1.2591	0.649	0.233	1.9e-66	1
SYTL2	4.66e-70	0.903562	0.417	0.053	1.53e-65	1
MT-CO3	1.71e-68	0.562179	1	0.992	5.62e-64	1
EML4	9.59e-68	1.23648	0.781	0.529	3.15e-63	1
PDCD4	9.86e-68	1.31668	0.749	0.451	3.23e-63	1
PPP1R16B	5.48e-67	0.67534	0.304	0.014	1.8e-62	1
RCAN3	7.27e-67	0.844396	0.408	0.056	2.39e-62	1
KMT2E	8.09e-66	0.989808	0.868	0.669	2.65e-61	1
APOBEC3G	3.14e-65	1.02164	0.426	0.068	1.03e-60	1
CYBA	2.1e-64	0.930193	0.853	0.584	6.9e-60	1
LAPTM5	2.86e-64	0.741869	0.602	0.135	9.38e-60	1
ITGA4	1.91e-63	1.0955	0.592	0.209	6.25e-59	1
ACAP1	1.96e-63	0.748141	0.395	0.055	6.44e-59	1
S1PR4	7.82e-63	0.599226	0.292	0.015	2.57e-58	1
MATK	1.84e-62	0.663333	0.276	0.011	6.05e-58	1
CORO1A	2.21e-62	0.775898	0.395	0.055	7.25e-58	1
PBX4	8.74e-62	0.721631	0.332	0.03	2.87e-57	1
MT-ND3	1.02e-61	0.595994	1	0.988	3.35e-57	1
PEBP1P3	1.13e-61	0.687563	0.301	0.019	3.72e-57	1
MT-ND1	2.46e-61	0.571882	0.997	0.984	8.06e-57	1
RPL19	2.55e-60	0.456897	1	0.998	8.38e-56	1
RGS1	1.06e-59	1.1883	0.492	0.101	3.47e-55	1
TMSB4X	7.35e-59	0.722645	0.994	0.988	2.41e-54	1
TSC22D3	1.02e-58	1.14225	0.828	0.537	3.35e-54	1
RPS28	1.99e-58	0.498297	0.997	0.971	6.53e-54	1
FAM46C	2.55e-58	0.898935	0.423	0.079	8.36e-54	1
DUSP2	5.52e-57	1.13525	0.774	0.396	1.81e-52	1
EEF1D	2.25e-56	0.59261	0.959	0.935	7.38e-52	1
WIPF1	4.21e-56	1.00195	0.633	0.296	1.38e-51	1
PTPN7	4.37e-56	0.704907	0.307	0.029	1.43e-51	1
EVI2B	7.93e-56	0.7545	0.426	0.082	2.6e-51	1
GNG2	1.59e-55	0.997667	0.495	0.137	5.23e-51	1
SLFN12L	1.93e-55	0.583588	0.276	0.018	6.33e-51	1
RNF19A	1.93e-55	1.23115	0.683	0.39	6.34e-51	1
RASGRP1	4.05e-55	0.612491	0.26	0.014	1.33e-50	1
FNBP1	4.47e-55	0.916344	0.737	0.444	1.47e-50	1
CRTAM	5.64e-55	1.11369	0.254	0.012	1.85e-50	1
CD97	6.53e-55	1.1709	0.561	0.204	2.14e-50	1
RPS15	7.7e-55	0.438283	0.994	0.995	2.53e-50	1
MT-ATP6	9.64e-55	0.473875	1	0.997	3.16e-50	1
MBP	4.35e-54	1.01745	0.63	0.274	1.43e-49	1
PITPNC1	8.3e-54	0.877247	0.511	0.156	2.72e-49	1
MT-ND5	1.07e-53	0.570541	0.991	0.983	3.52e-49	1
P2RY10	1.51e-53	0.590775	0.279	0.021	4.95e-49	1
PDE4D	1.36e-52	0.940527	0.461	0.121	4.45e-48	1
CDKN1B	1.65e-51	0.911934	0.542	0.201	5.42e-47	1
FAU	2.03e-51	0.400955	0.997	0.989	6.66e-47	1
FAM129A	2.51e-51	0.981435	0.577	0.224	8.24e-47	1
RPS7	3.69e-51	0.429927	1	0.989	1.21e-46	1
RPL10	1.22e-50	0.402518	1	0.997	3.99e-46	1
ETS1	1.78e-50	0.933497	0.781	0.541	5.85e-46	1
BIN2	3.98e-50	0.613803	0.279	0.026	1.31e-45	1
GMFG	1.2e-49	0.753028	0.552	0.19	3.93e-45	1
LTB	1.61e-49	0.767671	0.32	0.039	5.3e-45	1
TPM3	1.15e-48	0.778197	0.803	0.603	3.78e-44	1
CASP8	1.24e-48	0.776258	0.373	0.072	4.06e-44	1
OASL	1.52e-48	0.849165	0.379	0.073	4.99e-44	1
DOCK8	1.72e-48	0.731058	0.392	0.081	5.64e-44	1
FKBP5	3.19e-48	0.862539	0.511	0.171	1.05e-43	1
AKAP13	7.5e-48	0.926341	0.809	0.657	2.46e-43	1
HCLS1	1.53e-47	0.673035	0.439	0.106	5.01e-43	1
HLA-F	2.02e-47	0.897217	0.555	0.221	6.64e-43	1
DOCK10	2.16e-47	0.787625	0.398	0.091	7.09e-43	1
MT-CYB	2.33e-47	0.47836	1	0.997	7.65e-43	1
RPL13	3.71e-47	0.360661	1	0.998	1.22e-42	1
EVI2A	7.72e-47	0.658594	0.326	0.051	2.53e-42	1
GPRIN3	2e-46	0.535538	0.254	0.022	6.58e-42	1
OXNAD1	4.24e-46	0.588319	0.263	0.026	1.39e-41	1
LIMD2	7.81e-46	0.747049	0.429	0.113	2.56e-41	1
CCDC88C	1.03e-45	0.650662	0.31	0.046	3.37e-41	1
RPS2	1.43e-45	0.443042	1	0.994	4.69e-41	1
PIK3R1	3.1e-45	1.07256	0.759	0.553	1.02e-40	1
SYAP1	3.78e-45	0.997695	0.687	0.465	1.24e-40	1
BIRC3	6.74e-45	0.797337	0.683	0.314	2.21e-40	1
PDE7A	1.37e-44	0.853467	0.464	0.151	4.51e-40	1
SYNE2	3.26e-44	0.942419	0.702	0.439	1.07e-39	1
OCIAD2	5.97e-44	0.524202	0.27	0.031	1.96e-39	1
TMEM2	6.37e-44	1.11195	0.661	0.422	2.09e-39	1
CCSER2	7.12e-44	0.908381	0.677	0.468	2.34e-39	1
RP11-347P5.1	8.2e-43	0.628642	0.317	0.055	2.69e-38	1
LRMP	9.82e-43	0.584352	0.254	0.027	3.22e-38	1
MYH9	1.35e-42	0.88667	0.68	0.435	4.41e-38	1
EPB41	5.44e-42	0.705978	0.339	0.068	1.79e-37	1
GCC2	2.17e-41	0.88663	0.668	0.435	7.14e-37	1
MGAT4A	2.38e-41	0.755233	0.339	0.071	7.8e-37	1
GPSM3	4.11e-41	0.585628	0.382	0.091	1.35e-36	1
PIK3IP1	5.59e-41	0.762421	0.417	0.121	1.83e-36	1
PPP1CB	9.93e-41	0.979225	0.727	0.609	3.26e-36	1
RPL14	1.02e-40	0.421732	0.994	0.973	3.36e-36	1
PABPC1	1.59e-40	0.770309	0.966	0.929	5.23e-36	1
RALGAPA1	3.2e-40	0.947576	0.545	0.274	1.05e-35	1
GYPC	1.23e-39	0.914376	0.677	0.444	4.04e-35	1
C9orf78	1.44e-39	0.830899	0.665	0.47	4.73e-35	1
OST4	1.74e-39	0.591143	0.834	0.77	5.72e-35	1
DUSP4	2.15e-39	0.881073	0.382	0.095	7.06e-35	1
DDIT4	3.76e-39	0.866991	0.705	0.416	1.23e-34	1
SH3BGRL3	9.3e-39	0.766788	0.803	0.639	3.05e-34	1
GIMAP1	9.77e-39	0.514812	0.26	0.034	3.21e-34	1
PGK1	1.57e-38	1.02554	0.712	0.58	5.15e-34	1
PTMA	5.54e-38	0.442726	1	0.99	1.82e-33	1
ARPC2	9.51e-38	0.655305	0.843	0.806	3.12e-33	1
SRSF2	4.53e-37	0.71445	0.828	0.821	1.49e-32	1
RBM38	5.02e-37	0.635114	0.313	0.067	1.65e-32	1
VAMP8	4.75e-36	0.581449	0.417	0.13	1.56e-31	1
FXYD5	6.77e-36	0.897762	0.624	0.421	2.22e-31	1
RNF213	1.74e-35	0.964404	0.614	0.402	5.72e-31	1
RPL23A	8.57e-35	0.357494	0.984	0.982	2.81e-30	1
RPL34	1.6e-34	0.341145	1	0.996	5.25e-30	1
SEMA4D	2.48e-34	0.54848	0.279	0.055	8.13e-30	1
GPR183	2.73e-34	0.359856	0.451	0.129	8.97e-30	1
PDCL3	3.05e-34	0.876315	0.436	0.172	1e-29	1
YPEL5	2.94e-33	0.949814	0.668	0.556	9.65e-29	1
PPP1R2	3.05e-33	0.916589	0.646	0.496	1e-28	1
RPLP1	3.08e-33	0.38387	1	0.997	1.01e-28	1
TAGAP	3.9e-33	0.581023	0.26	0.046	1.28e-28	1
G3BP2	1.03e-32	0.827238	0.671	0.539	3.39e-28	1
PREX1	2.01e-32	0.674325	0.351	0.105	6.59e-28	1
ICAM3	2.73e-32	0.589831	0.329	0.089	8.96e-28	1
APBB1IP	3.29e-32	0.775088	0.42	0.164	1.08e-27	1
GAPDH	5.65e-32	0.690219	0.875	0.901	1.85e-27	1
2020-09-06	6.47e-32	0.78385	0.52	0.278	2.12e-27	1
HOPX	2.45e-31	0.764325	0.342	0.1	8.04e-27	1
RASSF5	2.82e-31	0.653434	0.329	0.093	9.26e-27	1
RPL32	4.17e-31	0.325888	0.991	0.996	1.37e-26	1
CRIP1	5e-31	1.31084	0.687	0.505	1.64e-26	1
ATP5E	1.14e-30	0.441103	0.934	0.906	3.73e-26	1
ABRACL	1.93e-30	0.619019	0.389	0.142	6.34e-26	1
FMNL1	2e-30	0.671247	0.392	0.145	6.57e-26	1
ANKRD44	2.49e-30	0.494717	0.27	0.057	8.19e-26	1
SVIP	3.15e-30	0.670033	0.304	0.081	1.03e-25	1
ORAI1	3.27e-30	0.685446	0.357	0.119	1.07e-25	1
ARHGAP30	3.43e-30	0.522033	0.251	0.049	1.13e-25	1
NDNL2	3.94e-30	0.75933	0.476	0.24	1.29e-25	1
ITGB2	9.34e-30	0.536341	0.313	0.078	3.07e-25	1
ARPC3	1.58e-29	0.542415	0.784	0.735	5.17e-25	1
TNFRSF1B	1.7e-29	0.655613	0.505	0.236	5.58e-25	1
SOCS1	3.02e-29	0.800404	0.498	0.248	9.92e-25	1
ANKRD12	9.82e-29	0.695315	0.828	0.778	3.22e-24	1
DDX24	2.06e-28	0.503003	0.928	0.897	6.76e-24	1
PLEKHA2	2.11e-28	0.607606	0.382	0.144	6.91e-24	1
CCL4	3.45e-28	0.271151	0.439	0.164	1.13e-23	1
TNFAIP3	3.66e-28	0.660343	0.796	0.627	1.2e-23	1
FAM49B	4.97e-28	0.603821	0.455	0.202	1.63e-23	1
PIP4K2A	5.35e-28	0.701467	0.436	0.202	1.76e-23	1
RPS10	1.62e-27	0.469974	0.915	0.909	5.31e-23	1
RPL18A	2.27e-27	0.328228	0.997	0.976	7.44e-23	1
CSNK1G2	3.87e-27	0.702155	0.483	0.27	1.27e-22	1
RPSA	4.38e-27	0.404404	0.969	0.96	1.44e-22	1
CFL1	8.3e-27	0.500666	0.875	0.907	2.72e-22	1
MT-ND4	1.76e-26	0.348611	0.997	0.993	5.79e-22	1
IL10RA	2.38e-26	0.597743	0.348	0.12	7.8e-22	1
GIMAP5	7.52e-26	0.53859	0.254	0.06	2.47e-21	1
YWHAZ	7.53e-26	0.57819	0.828	0.845	2.47e-21	1
MRPL1	1.19e-25	0.797552	0.364	0.146	3.91e-21	1
TSPYL2	1.83e-25	1.12483	0.649	0.551	6e-21	1
SELK	1.91e-25	0.582239	0.803	0.803	6.26e-21	1
RPL36AL	3.67e-25	0.347316	0.984	0.963	1.2e-20	1
ANXA1	5.44e-25	1.14639	0.809	0.668	1.78e-20	1
WHSC1L1	9.68e-25	0.735283	0.63	0.544	3.18e-20	1
EEF1B2	1.88e-24	0.373676	0.953	0.957	6.15e-20	1
MBNL1	1.94e-24	0.704933	0.668	0.592	6.36e-20	1
JOSD1	1.98e-24	0.70639	0.524	0.343	6.51e-20	1
TCF7	3.38e-24	0.647978	0.323	0.119	1.11e-19	1
IDS	9.5e-24	0.866548	0.586	0.472	3.12e-19	1
NDUFS5	1.31e-23	0.55125	0.812	0.825	4.31e-19	1
YWHAB	1.43e-23	0.592491	0.79	0.846	4.71e-19	1
TC2N	4.39e-23	0.605001	0.307	0.11	1.44e-18	1
CCND3	4.99e-23	0.517399	0.313	0.114	1.64e-18	1
UBXN1	5.4e-23	0.517188	0.699	0.694	1.77e-18	1
PTGER4	7.89e-23	0.683762	0.517	0.34	2.59e-18	1
CHD2	7.89e-23	0.502105	0.875	0.888	2.59e-18	1
MSN	2.59e-22	0.63431	0.627	0.512	8.51e-18	1
SRRM1	2.98e-22	0.548008	0.777	0.825	9.77e-18	1
USP15	3.77e-22	0.616551	0.643	0.586	1.24e-17	1
SEC11C	3.96e-22	0.402229	0.301	0.098	1.3e-17	1
CYTH1	6.86e-22	0.623011	0.514	0.34	2.25e-17	1
SLFN5	1.8e-21	0.82184	0.414	0.218	5.9e-17	1
HIST1H4C	2.8e-21	0.838488	0.602	0.486	9.19e-17	1
FAM102A	3.5e-21	0.565067	0.295	0.108	1.15e-16	1
HNRNPDL	3.61e-21	0.412521	0.862	0.893	1.18e-16	1
ATP5L	1.13e-20	0.476436	0.787	0.83	3.72e-16	1
2020-09-07	3.47e-20	0.48064	0.828	0.865	1.14e-15	1
RPS26	4.48e-20	0.656226	0.868	0.892	1.47e-15	1
FAM107B	4.62e-20	0.71863	0.643	0.534	1.52e-15	1
SAMD9	1.16e-19	0.651339	0.398	0.207	3.81e-15	1
ATF7IP	2.37e-19	0.558224	0.313	0.132	7.77e-15	1
PBXIP1	2.38e-19	0.754691	0.464	0.314	7.82e-15	1
RPS25	2.61e-19	0.28296	0.959	0.965	8.56e-15	1
ELF1	2.72e-19	0.520479	0.721	0.699	8.92e-15	1
COX4I1	3.71e-19	0.357062	0.9	0.901	1.22e-14	1
IFITM2	4.36e-19	0.641297	0.755	0.766	1.43e-14	1
TNRC6B	9.58e-19	0.586264	0.583	0.485	3.14e-14	1
AC058791.2	2.32e-18	0.723336	0.492	0.357	7.6e-14	1
RBM39	2.86e-18	0.416643	0.915	0.92	9.38e-14	1
SC5D	3.38e-18	0.689844	0.329	0.157	1.11e-13	1
CHST12	4.21e-18	0.633457	0.357	0.186	1.38e-13	1
N4BP1	4.93e-18	0.687776	0.448	0.294	1.62e-13	1
H2AFV	6.53e-18	0.624952	0.608	0.589	2.14e-13	1
PAIP2	8.54e-18	0.576553	0.608	0.566	2.8e-13	1
HMGB2	9.97e-18	0.821127	0.514	0.401	3.27e-13	1
SATB1	1.05e-17	0.531666	0.279	0.108	3.45e-13	1
GPBP1	1.21e-17	0.499027	0.762	0.811	3.97e-13	1
CMIP	1.46e-17	0.664469	0.376	0.21	4.8e-13	1
HINT1	1.47e-17	0.398979	0.834	0.872	4.81e-13	1
ITSN2	2.03e-17	0.611462	0.467	0.316	6.65e-13	1
LPXN	2.59e-17	0.349182	0.273	0.1	8.5e-13	1
ARHGEF1	2.72e-17	0.512004	0.32	0.152	8.94e-13	1
ATP1B3	3.09e-17	0.999042	0.73	0.755	1.01e-12	1
RPL3	4.1e-17	0.256128	0.987	0.994	1.34e-12	1
PRRC2C	8.6e-17	0.370844	0.89	0.906	2.82e-12	1
RFTN1	8.87e-17	0.550518	0.345	0.171	2.91e-12	1
TLK1	1.05e-16	0.697869	0.439	0.293	3.43e-12	1
BTN3A2	1.21e-16	0.483277	0.273	0.111	3.97e-12	1
OSTF1	1.97e-16	0.621954	0.414	0.264	6.46e-12	1
DIAPH1	2e-16	0.58763	0.382	0.222	6.55e-12	1
NAP1L4	2.08e-16	0.604822	0.514	0.423	6.83e-12	1
CAPZA1	3.56e-16	0.655726	0.527	0.445	1.17e-11	1
SNHG6	4e-16	0.382997	0.777	0.792	1.31e-11	1
PHF3	4.77e-16	0.56124	0.558	0.475	1.57e-11	1
LDHA	5.62e-16	0.40162	0.878	0.887	1.84e-11	1
RPL41	1.05e-15	0.330002	0.828	0.853	3.45e-11	1
ZNF331	1.21e-15	0.786045	0.536	0.406	3.98e-11	1
SMEK1	1.36e-15	0.60743	0.505	0.412	4.47e-11	1
FOXP1	2.02e-15	0.539479	0.586	0.481	6.61e-11	1
TSTD1	2.06e-15	0.425861	0.26	0.107	6.76e-11	1
PFDN5	4.18e-15	0.253198	0.95	0.95	1.37e-10	1
ADRBK1	4.51e-15	0.444874	0.27	0.117	1.48e-10	1
KIF20B	5.18e-15	0.531556	0.276	0.122	1.7e-10	1
CENPC	5.99e-15	0.553406	0.473	0.347	1.97e-10	1
KANSL1	6.28e-15	0.536591	0.345	0.19	2.06e-10	1
SIRT7	8.2e-15	0.44231	0.279	0.128	2.69e-10	1
PRKX	8.91e-15	0.563772	0.313	0.16	2.92e-10	1
CDC42	9.93e-15	0.365015	0.781	0.836	3.26e-10	1
C9orf142	1.25e-14	0.499481	0.301	0.15	4.09e-10	1
ZBTB1	3.14e-14	0.552591	0.58	0.504	1.03e-09	1
LITAF	4.36e-14	0.529001	0.661	0.647	1.43e-09	1
LBH	6.05e-14	0.448033	0.263	0.113	1.99e-09	1
COX7C	6.5e-14	0.328128	0.846	0.891	2.13e-09	1
FOSL2	8.03e-14	0.575024	0.561	0.5	2.64e-09	1
HIPK1	1.18e-13	0.635765	0.417	0.296	3.88e-09	1
SLC7A5	1.25e-13	0.52774	0.379	0.231	4.1e-09	1
ARPC1B	1.38e-13	0.422275	0.555	0.456	4.52e-09	1
C10orf118	1.53e-13	0.515333	0.439	0.305	5.04e-09	1
AKAP9	1.66e-13	0.479613	0.69	0.69	5.43e-09	1
HLA-E	2.01e-13	0.275144	0.953	0.943	6.59e-09	1
EVL	2.17e-13	0.693371	0.423	0.313	7.12e-09	1
PAK2	2.43e-13	0.448385	0.702	0.76	7.99e-09	1
HNRNPUL1	2.52e-13	0.561388	0.495	0.43	8.28e-09	1
RP11-864N7.2	2.85e-13	0.478325	0.621	0.664	9.37e-09	1
TMA7	2.9e-13	0.446155	0.671	0.755	9.52e-09	1
RAB8B	3.41e-13	0.618125	0.542	0.491	1.12e-08	1
CDK17	3.52e-13	0.620451	0.473	0.384	1.15e-08	1
PRPF38B	3.52e-13	0.428064	0.693	0.725	1.15e-08	1
RGCC	3.91e-13	0.798572	0.567	0.439	1.28e-08	1
RAD21	7.29e-13	0.509038	0.533	0.493	2.39e-08	1
STAG2	8.98e-13	0.544261	0.539	0.5	2.95e-08	1
AAK1	9.48e-13	0.471923	0.32	0.184	3.11e-08	1
GABARAPL1	1.17e-12	0.565381	0.624	0.592	3.84e-08	1
THRAP3	1.25e-12	0.468884	0.611	0.639	4.1e-08	1
OFD1	1.43e-12	0.547232	0.417	0.299	4.69e-08	1
RARRES3	1.51e-12	0.644612	0.467	0.389	4.97e-08	1
ARID4B	1.56e-12	0.392445	0.762	0.812	5.11e-08	1
METRNL	1.91e-12	0.522424	0.749	0.776	6.27e-08	1
GNPTAB	2.16e-12	0.64143	0.351	0.222	7.09e-08	1
FBXO34	2.33e-12	0.597345	0.389	0.273	7.64e-08	1
SACM1L	2.48e-12	0.45132	0.298	0.163	8.14e-08	1
UHMK1	2.8e-12	0.507199	0.323	0.19	9.2e-08	1
PPP2R5A	2.9e-12	0.449054	0.295	0.16	9.52e-08	1
IK	3.52e-12	0.576353	0.489	0.434	1.15e-07	1
N4BP2L2	4.97e-12	0.45096	0.665	0.746	1.63e-07	1
MAT2B	5.28e-12	0.444145	0.251	0.12	1.73e-07	1
OPTN	5.87e-12	0.584072	0.53	0.489	1.93e-07	1
JUND	6.37e-12	0.327212	0.981	0.97	2.09e-07	1
GUK1	6.49e-12	0.467806	0.665	0.722	2.13e-07	1
CIB1	8.05e-12	0.539861	0.439	0.357	2.64e-07	1
GLIPR1	8.86e-12	0.558943	0.48	0.379	2.91e-07	1
PHF20	1.39e-11	0.570509	0.473	0.405	4.55e-07	1
UQCRB	1.61e-11	0.321857	0.834	0.897	5.28e-07	1
LNPEP	1.62e-11	0.432672	0.263	0.135	5.33e-07	1
MYL12B	1.69e-11	0.290188	0.806	0.883	5.56e-07	1
SYF2	2.17e-11	0.546007	0.536	0.534	7.11e-07	1
CALM2	2.27e-11	0.320989	0.859	0.906	7.45e-07	1
MRP63	3.04e-11	0.528589	0.404	0.311	9.99e-07	1
LYSMD2	3.26e-11	0.429248	0.279	0.15	1.07e-06	1
PDE4B	3.3e-11	0.394988	0.674	0.554	1.08e-06	1
NR3C1	4.68e-11	0.554394	0.636	0.67	1.53e-06	1
PDE4A	6.29e-11	0.432611	0.254	0.128	2.06e-06	1
VPS37B	7.13e-11	0.605006	0.379	0.278	2.34e-06	1
MXD4	1.17e-10	0.569587	0.436	0.358	3.84e-06	1
DDX6	1.26e-10	0.539322	0.508	0.491	4.12e-06	1
DNAJC9	1.36e-10	0.405879	0.263	0.141	4.47e-06	1
TTC39C	1.52e-10	0.515326	0.257	0.137	4.99e-06	1
CBLB	2.01e-10	0.546361	0.492	0.432	6.58e-06	1
PLP2	2.43e-10	0.485644	0.429	0.331	7.98e-06	1
VPS4B	3.52e-10	0.497455	0.448	0.38	1.16e-05	1
CDK2AP2	3.75e-10	0.410212	0.254	0.132	1.23e-05	1
CCDC107	4.44e-10	0.531478	0.379	0.279	1.46e-05	1
PPDPF	4.47e-10	0.441916	0.652	0.72	1.47e-05	1
TRAPPC10	4.57e-10	0.60766	0.436	0.376	1.5e-05	1
TAF1D	4.76e-10	0.370277	0.734	0.777	1.56e-05	1
BRD1	4.83e-10	0.53823	0.53	0.549	1.59e-05	1
LDLRAD4	5.08e-10	0.602728	0.266	0.148	1.67e-05	1
TRA2A	5.21e-10	0.47388	0.571	0.577	1.71e-05	1
JMJD6	6.08e-10	0.508786	0.426	0.344	1.99e-05	1
RILPL2	6.25e-10	0.437982	0.367	0.237	2.05e-05	1
RP11-138A9.1	6.37e-10	0.498081	0.429	0.352	2.09e-05	1
AES	6.63e-10	0.562173	0.498	0.471	2.18e-05	1
SCAF11	6.73e-10	0.399127	0.727	0.814	2.21e-05	1
HERPUD2	6.91e-10	0.462839	0.285	0.171	2.27e-05	1
NKTR	8.47e-10	0.480698	0.53	0.499	2.78e-05	1
ZCCHC2	9.12e-10	0.501298	0.329	0.22	2.99e-05	1
SERP1	1.16e-09	0.288547	0.743	0.814	3.82e-05	1
CSNK1D	1.69e-09	0.444016	0.555	0.575	5.55e-05	1
SP100	2.5e-09	0.425506	0.602	0.624	8.2e-05	1
GPCPD1	2.8e-09	0.507702	0.332	0.228	9.21e-05	1
YPEL3	3.26e-09	0.499192	0.357	0.263	0.000106908	1
hsa-mir-6723	3.45e-09	0.494599	0.357	0.226	0.000113298	1
ANAPC16	4.01e-09	0.460442	0.436	0.375	0.00013159	1
UQCR10	4.25e-09	0.451796	0.533	0.546	0.00013951	1
KIF2A	4.48e-09	0.501394	0.411	0.341	0.000147113	1
BDP1	5.95e-09	0.432723	0.605	0.653	0.000195398	1
RNF168	6.87e-09	0.459508	0.335	0.234	0.000225566	1
ZNF292	8.31e-09	0.484763	0.395	0.307	0.00027266	1
EIF3K	8.99e-09	0.272213	0.749	0.835	0.000295149	1
SNX6	9.43e-09	0.410094	0.514	0.507	0.000309374	1
CRBN	1.01e-08	0.401051	0.364	0.276	0.000330646	1
PRR13	1.59e-08	0.402301	0.285	0.185	0.000520712	1
GGA2	1.6e-08	0.518822	0.266	0.164	0.000524011	1
TAX1BP1	1.63e-08	0.336525	0.687	0.764	0.000536075	1
NCOR1	1.75e-08	0.465158	0.542	0.588	0.000573546	1
CTSC	1.85e-08	0.304619	0.266	0.148	0.000607792	1
EPC1	1.97e-08	0.417545	0.555	0.606	0.000646778	1
PSMB9	2.1e-08	0.450447	0.335	0.24	0.000690388	1
COX7A2	2.18e-08	0.313445	0.68	0.798	0.000716453	1
SERPINB9	2.2e-08	0.335285	0.47	0.377	0.000723308	1
APMAP	2.33e-08	0.443614	0.313	0.221	0.000765605	1
SNRPD2	2.52e-08	0.373753	0.624	0.725	0.000827596	1
COMMD6	2.65e-08	0.292697	0.74	0.815	0.000870722	1
POLR3E	4.09e-08	0.436108	0.304	0.213	0.00134156	1
PDCD10	4.46e-08	0.510709	0.373	0.305	0.00146329	1
DCXR	4.48e-08	0.515703	0.354	0.279	0.00147187	1
ZCCHC11	4.55e-08	0.483572	0.48	0.453	0.00149197	1
MIER1	4.9e-08	0.423519	0.502	0.504	0.00160806	1
APRT	5.1e-08	0.392326	0.561	0.615	0.00167545	1
UTRN	5.56e-08	0.443607	0.476	0.433	0.00182449	1
RHOG	5.66e-08	0.447274	0.382	0.307	0.0018581	1
SF3B1	7.15e-08	0.348298	0.661	0.777	0.00234804	1
SPCS3	7.64e-08	0.489713	0.414	0.363	0.00250818	1
RORA	8.29e-08	0.582174	0.514	0.523	0.0027204	1
FAM105B	8.34e-08	0.44803	0.276	0.183	0.00273574	1
SNRNP200	1.09e-07	0.556212	0.395	0.345	0.00359013	1
SF3B2	1.19e-07	0.379025	0.549	0.623	0.00390648	1
SF1	1.35e-07	0.347945	0.649	0.754	0.00442378	1
PAPD5	1.38e-07	0.492847	0.279	0.188	0.00454127	1
PSMB8	1.45e-07	0.458723	0.426	0.387	0.00474423	1
CCNDBP1	1.95e-07	0.427757	0.313	0.231	0.00638919	1
MYL12A	3.59e-07	0.419139	0.671	0.799	0.0117727	1
ATP5G2	3.76e-07	0.259028	0.693	0.774	0.012356	1
MT-ND4L	3.84e-07	0.281966	0.784	0.881	0.0125971	1
RGS10	4.16e-07	0.366564	0.411	0.345	0.013647	1
HN1	5.38e-07	0.498359	0.442	0.427	0.0176451	1
ITGAE	5.39e-07	0.411623	0.251	0.164	0.0177045	1
CCNH	5.47e-07	0.527783	0.476	0.472	0.017954	1
SSNA1	6.75e-07	0.372451	0.288	0.204	0.0221383	1
SRSF3	6.93e-07	0.334796	0.683	0.786	0.0227581	1
PRMT2	7.51e-07	0.526579	0.392	0.359	0.0246341	1
PFN1	7.64e-07	0.356986	0.79	0.878	0.0250903	1
HMGN1	8.78e-07	0.436335	0.542	0.611	0.0288303	1
PSMD13	1.02e-06	0.492877	0.386	0.353	0.033483	1
TMPO	1.2e-06	0.423011	0.26	0.177	0.0392908	1
BUB3	1.31e-06	0.481404	0.42	0.407	0.0430414	1
CIR1	1.52e-06	0.415747	0.408	0.365	0.0499805	1
RNMT	1.71e-06	0.369942	0.555	0.61	0.0562844	1
PPM1G	1.99e-06	0.453979	0.483	0.515	0.0652745	1
BRD9	2.29e-06	0.481922	0.276	0.201	0.0752994	1
MATR3	2.47e-06	0.279819	0.687	0.808	0.0810242	1
UBR2	2.85e-06	0.459656	0.313	0.248	0.093531	1
COX6C	3.11e-06	0.269946	0.677	0.813	0.101916	1
TMEM123	3.2e-06	0.369341	0.476	0.471	0.10487	1
BCLAF1	3.45e-06	0.334267	0.63	0.724	0.113199	1
SMC3	3.86e-06	0.41948	0.392	0.349	0.126577	1
TBCC	4.15e-06	0.391787	0.26	0.185	0.136303	1
UBE2D2	5.09e-06	0.341458	0.571	0.687	0.166914	1
SLC2A3	6.43e-06	0.380994	0.524	0.528	0.21098	1
TMSB4XP8	1e-05	0.427489	0.408	0.393	0.329621	1
RP11-742N3.1	1.01e-05	0.471109	0.364	0.322	0.333065	1
NDUFA12	1.07e-05	0.382517	0.401	0.38	0.351154	1
EAPP	1.2e-05	0.406068	0.342	0.296	0.39324	1
TERF2IP	1.29e-05	0.3711	0.574	0.675	0.422174	1
SSH2	1.34e-05	0.419915	0.27	0.201	0.439363	1
S100A4	1.61e-05	0.345184	0.787	0.85	0.528491	1
MALT1	1.65e-05	0.401315	0.304	0.237	0.540205	1
RAB27A	1.74e-05	0.437798	0.364	0.318	0.571203	1
TPR	1.75e-05	0.285953	0.639	0.748	0.574971	1
FRYL	1.84e-05	0.411261	0.313	0.256	0.605507	1
ORMDL1	1.9e-05	0.428818	0.433	0.451	0.623026	1
SLBP	1.92e-05	0.522491	0.414	0.418	0.63038	1
HNRNPA3	2.04e-05	0.285048	0.683	0.803	0.670593	1
ACTN4	2.1e-05	0.453127	0.48	0.536	0.690039	1
ISCU	2.11e-05	0.381114	0.498	0.558	0.692511	1
SPSB3	2.12e-05	0.341066	0.276	0.208	0.697382	1
ARID4A	2.39e-05	0.358469	0.354	0.296	0.785779	1
HGSNAT	2.56e-05	0.430262	0.273	0.211	0.83928	1
DDX27	2.58e-05	0.452712	0.436	0.447	0.846284	1
RASA2	2.74e-05	0.283666	0.398	0.361	0.900382	1
UQCR11	2.78e-05	0.434865	0.502	0.568	0.912418	1
SUPT5H	3.11e-05	0.439845	0.348	0.315	1	1
CREBRF	3.25e-05	0.411256	0.498	0.518	1	1
SPCS1	3.45e-05	0.30232	0.539	0.638	1	1
ATP11B	3.79e-05	0.410507	0.292	0.237	1	1
AUTS2	4.13e-05	0.53221	0.345	0.317	1	1
MPHOSPH8	4.21e-05	0.361776	0.517	0.575	1	1
CDC40	4.73e-05	0.410748	0.31	0.259	1	1
STXBP3	4.97e-05	0.360826	0.276	0.22	1	1
RICTOR	5.08e-05	0.462779	0.31	0.26	1	1
COTL1	5.27e-05	0.46466	0.458	0.463	1	1
NR4A2	5.41e-05	0.464018	0.48	0.449	1	1
TCF25	6.11e-05	0.290885	0.649	0.809	1	1
TMEM160	6.6e-05	0.35447	0.273	0.215	1	1
RP11-349A22.5	6.62e-05	0.420725	0.426	0.442	1	1
GSTK1	8.03e-05	0.39226	0.401	0.402	1	1
C1orf63	8.2e-05	0.32193	0.539	0.601	1	1
NOL7	8.26e-05	0.398081	0.486	0.553	1	1
KDM5A	8.3e-05	0.445525	0.408	0.421	1	1
DEK	0.000104113	0.255578	0.668	0.794	1	1
RFC1	0.000106556	0.422932	0.348	0.311	1	1
SEC14L1	0.000109059	0.334871	0.364	0.322	1	1
YTHDC1	0.000134288	0.327007	0.555	0.657	1	1
COX8A	0.000141279	0.273586	0.599	0.737	1	1
CKLF	0.000151186	0.389875	0.26	0.204	1	1
CD44	0.000155172	0.266106	0.755	0.787	1	1
SUN2	0.000168079	0.375217	0.27	0.216	1	1
FGFR1OP2	0.000173901	0.37178	0.498	0.581	1	1
CYLD	0.000197175	0.390442	0.508	0.569	1	1
CAP1	0.000199365	0.352289	0.439	0.475	1	1
COX6A1	0.000205859	0.273324	0.592	0.74	1	1
ACTR2	0.000211812	0.340685	0.489	0.538	1	1
CWF19L2	0.000214112	0.360668	0.26	0.206	1	1
DNAJC1	0.000231597	0.423139	0.448	0.5	1	1
ADAR	0.000256579	0.385634	0.445	0.494	1	1
MT-ND6	0.000306537	0.443526	0.379	0.37	1	1
SMARCA5	0.000326085	0.343751	0.558	0.678	1	1
GNA13	0.000340694	0.364261	0.323	0.285	1	1
HECA	0.000358996	0.412503	0.339	0.323	1	1
RANBP2	0.00036287	0.350023	0.517	0.558	1	1
IQGAP1	0.000388333	0.374607	0.492	0.55	1	1
TMEM243	0.000419928	0.367987	0.32	0.293	1	1
GON4L	0.000420523	0.380184	0.357	0.351	1	1
ERP29	0.000431244	0.280541	0.52	0.617	1	1
ATPIF1	0.000487375	0.420548	0.511	0.62	1	1
GTF3A	0.000505435	0.478551	0.357	0.354	1	1
DDX46	0.000545308	0.321817	0.571	0.684	1	1
PPIG	0.000638228	0.340651	0.58	0.681	1	1
RABGAP1L	0.000650883	0.394442	0.254	0.209	1	1
USP47	0.00067094	0.387474	0.451	0.512	1	1
PTGES3	0.000696364	0.251603	0.687	0.838	1	1
SRPR	0.000714368	0.340953	0.436	0.483	1	1
C19orf53	0.000808238	0.296447	0.539	0.672	1	1
TMEM50A	0.000920318	0.271662	0.539	0.643	1	1
NIPBL	0.000930407	0.343101	0.524	0.641	1	1
PPP1CA	0.000956872	0.367906	0.285	0.253	1	1
UBALD2	0.000999854	0.351726	0.376	0.379	1	1
RPS19BP1	0.00103264	0.382552	0.404	0.444	1	1
MED10	0.00106348	0.384466	0.439	0.511	1	1
KAT6A	0.00107143	0.376111	0.414	0.455	1	1
ZC3H18	0.00117305	0.386241	0.342	0.34	1	1
ZNHIT3	0.00124345	0.32852	0.279	0.248	1	1
TMF1	0.00133949	0.338596	0.498	0.596	1	1
WNK1	0.00146746	0.411536	0.455	0.533	1	1
SETD2	0.00155509	0.433972	0.433	0.496	1	1
TRIM38	0.00170934	0.389846	0.273	0.237	1	1
NUP98	0.00204187	0.394246	0.392	0.424	1	1
ATP2B1	0.00206275	0.356448	0.445	0.475	1	1
MEAF6	0.00206972	0.370064	0.329	0.328	1	1
ADSS	0.00210917	0.428677	0.376	0.398	1	1
JTB	0.00214278	0.322604	0.498	0.607	1	1
ANXA11	0.00229181	0.311235	0.373	0.374	1	1
SRP54	0.00235457	0.331118	0.389	0.426	1	1
NKAP	0.00237452	0.461612	0.285	0.262	1	1
ANP32E	0.002466	0.330263	0.461	0.529	1	1
VPS13C	0.00259386	0.343184	0.411	0.45	1	1
HIGD2A	0.00270293	0.326388	0.47	0.553	1	1
ATRX	0.00274434	0.304074	0.608	0.73	1	1
USP8	0.0029152	0.392781	0.379	0.407	1	1
PSIP1	0.00333391	0.342457	0.433	0.483	1	1
GOLGB1	0.00334106	0.277124	0.69	0.801	1	1
ODF2L	0.00402781	0.385346	0.345	0.348	1	1
RP11-51O6.1	0.0042263	0.291856	0.489	0.607	1	1
RBM23	0.00433003	0.409436	0.282	0.265	1	1
SRRT	0.00437931	0.438609	0.354	0.378	1	1
THUMPD1	0.00442569	0.342837	0.342	0.345	1	1
MZT2B	0.0048354	0.284916	0.571	0.739	1	1
HELZ	0.00495092	0.410298	0.307	0.306	1	1
NR1H2	0.00508836	0.368825	0.288	0.272	1	1
BOD1L1	0.00530809	0.333517	0.524	0.63	1	1
FAM96B	0.00548572	0.298222	0.451	0.548	1	1
ARPC4	0.00566332	0.31046	0.276	0.254	1	1
ID2	0.00567817	0.338138	0.589	0.647	1	1
SIK3	0.00568216	0.384099	0.433	0.512	1	1
ESCO1	0.00587606	0.349393	0.27	0.25	1	1
CREBZF	0.00599984	0.376486	0.361	0.384	1	1
SYNRG	0.0063751	0.336748	0.266	0.247	1	1
FOXJ3	0.00652855	0.334473	0.254	0.23	1	1
MAF	0.0065686	0.513048	0.292	0.48	1	1
STK10	0.00675932	0.318584	0.254	0.228	1	1
SP110	0.00691833	0.35369	0.279	0.256	1	1
DNAJB6	0.00748427	0.283612	0.602	0.751	1	1
AC016831.7	0.00751845	0.408911	0.273	0.261	1	1
PHF11	0.00823786	0.329995	0.282	0.271	1	1
NDFIP1	0.00845379	0.306549	0.536	0.675	1	1
RALBP1	0.00858839	0.38036	0.339	0.353	1	1
PHF20L1	0.00873181	0.377771	0.382	0.42	1	1
TXNL4A	0.0089822	0.345461	0.348	0.377	1	1
MED4	0.00950479	0.335636	0.414	0.488	1	1
ANP32A	0.0095416	0.275563	0.254	0.23	1	1
AKR1C1	1.33e-103	1.62267	0.848	0.177	4.37e-99	2
C11orf53	1.16e-86	0.897169	0.623	0.086	3.79e-82	2
OGN	6.89e-80	0.967418	0.98	0.339	2.26e-75	2
PLK2	7.68e-80	1.53155	0.819	0.232	2.52e-75	2
COL14A1	6.8e-79	1.21599	0.985	0.416	2.23e-74	2
ID4	4.19e-76	1.25292	0.73	0.161	1.38e-71	2
GPRC5A	1.39e-72	0.984648	0.966	0.406	4.56e-68	2
THBS2	5.01e-70	1.02733	0.902	0.302	1.64e-65	2
ADAM12	1.44e-69	0.861524	0.848	0.253	4.72e-65	2
LMCD1	2.48e-69	1.06857	0.716	0.177	8.15e-65	2
VEGFA	3.11e-69	1.13558	0.98	0.49	1.02e-64	2
PDLIM4	1.59e-67	0.819946	0.956	0.367	5.2e-63	2
CPXM1	5.01e-67	0.651395	0.863	0.26	1.64e-62	2
GFPT2	2.38e-66	0.77454	0.98	0.415	7.81e-62	2
LUM	2.86e-66	1.05544	1	0.552	9.38e-62	2
CHRDL1	1.35e-65	0.642774	0.887	0.262	4.43e-61	2
APOC1	1.19e-64	1.02881	0.838	0.282	3.91e-60	2
PRICKLE2	3.23e-64	0.65874	0.828	0.256	1.06e-59	2
CNN1	1.77e-63	0.689168	0.706	0.166	5.81e-59	2
PDPN	9.45e-63	0.863309	0.892	0.32	3.1e-58	2
THAP2	1.64e-62	1.31791	0.853	0.317	5.38e-58	2
FAT1	8.43e-62	1.12001	0.814	0.268	2.77e-57	2
HTRA1	9.34e-61	0.920623	0.971	0.48	3.06e-56	2
KIAA1217	3.4e-60	0.901889	0.824	0.282	1.12e-55	2
RP11-129B22.1	1.44e-59	0.596755	0.779	0.239	4.74e-55	2
COL1A1	3.87e-59	1.18099	0.98	0.502	1.27e-54	2
TNFRSF12A	2.64e-58	0.912534	0.98	0.508	8.65e-54	2
NPTX1	5.06e-58	0.585584	0.392	0.044	1.66e-53	2
MEDAG	5.81e-58	1.05111	0.882	0.353	1.91e-53	2
CLMP	5.43e-57	0.702057	0.887	0.35	1.78e-52	2
PTX3	1.14e-56	1.37222	0.706	0.203	3.75e-52	2
BDKRB1	1.95e-55	1.1703	0.569	0.125	6.41e-51	2
SRGAP1	2.3e-55	0.883994	0.966	0.466	7.55e-51	2
COL1A2	6.05e-55	1.01278	1	0.554	1.99e-50	2
MMP2	7.05e-55	0.840308	0.98	0.498	2.31e-50	2
AEBP1	6.22e-54	0.696115	0.966	0.446	2.04e-49	2
HSPB6	3.92e-53	0.538121	0.667	0.173	1.29e-48	2
INHBA	5.28e-53	1.29887	0.52	0.106	1.73e-48	2
RP11-219G10.3	5.41e-53	0.467459	0.49	0.087	1.78e-48	2
LRRC8B	9.45e-53	0.47135	0.461	0.079	3.1e-48	2
SFRP2	1.48e-52	0.821561	0.961	0.456	4.85e-48	2
CSRP2	3.81e-52	0.602579	0.701	0.192	1.25e-47	2
MDK	6.56e-52	0.621874	0.931	0.386	2.15e-47	2
POSTN	9.25e-52	1.00337	0.789	0.256	3.04e-47	2
FOSL1	4.42e-51	0.647825	0.882	0.347	1.45e-46	2
FN1	4.54e-51	0.665905	0.912	0.399	1.49e-46	2
ADAMTS15	2.6e-50	0.430326	0.52	0.101	8.53e-46	2
MAP4K5	1.29e-49	0.646833	0.951	0.49	4.22e-45	2
GLIS3	8.79e-49	0.487413	0.529	0.117	2.89e-44	2
IER3	2.94e-48	1.34993	0.951	0.629	9.64e-44	2
CREB5	4.11e-48	0.637688	0.789	0.284	1.35e-43	2
IL1R1	2.3e-47	0.811917	0.931	0.473	7.54e-43	2
KDM6B	3.42e-47	0.759604	1	0.641	1.12e-42	2
2020-03-03	4.47e-47	0.554851	0.667	0.195	1.47e-42	2
ITIH5	2.72e-46	0.520552	0.735	0.224	8.93e-42	2
AHCYL1	4.15e-46	0.647386	0.931	0.47	1.36e-41	2
RARRES2	7.81e-46	0.669281	0.956	0.472	2.56e-41	2
CCDC92	8.44e-46	0.529482	0.696	0.224	2.77e-41	2
GEM	9.56e-46	0.862396	0.995	0.521	3.14e-41	2
SLC12A8	5.96e-45	0.426125	0.299	0.031	1.96e-40	2
CTHRC1	1.27e-44	0.65142	0.667	0.206	4.16e-40	2
CPE	1.42e-44	0.700013	0.985	0.526	4.66e-40	2
RP11-274J7.2	3.1e-44	0.386223	0.554	0.136	1.02e-39	2
TNFAIP6	3.98e-44	0.680833	0.995	0.491	1.31e-39	2
DPT	4.7e-44	0.940936	0.833	0.383	1.54e-39	2
NAF1	6.28e-44	0.72091	0.863	0.353	2.06e-39	2
MSX1	1.5e-43	0.666121	0.784	0.301	4.91e-39	2
PAPPA	1.39e-42	0.763476	0.613	0.173	4.57e-38	2
LIF	1.47e-42	0.844098	0.593	0.165	4.83e-38	2
RAMP1	1.9e-42	0.485291	0.618	0.18	6.24e-38	2
CTNNAL1	4.94e-42	0.583724	0.956	0.46	1.62e-37	2
LTBP1	9.21e-42	0.344715	0.471	0.098	3.02e-37	2
LONRF2	2.97e-41	0.472946	0.672	0.215	9.76e-37	2
NGF	3.81e-41	0.360506	0.319	0.043	1.25e-36	2
UAP1	4.74e-41	0.661487	0.961	0.559	1.55e-36	2
THBS1	4.8e-41	0.716595	0.863	0.392	1.57e-36	2
APOE	1.96e-40	0.954582	0.907	0.47	6.43e-36	2
SLIT3	7.38e-40	0.436371	0.838	0.316	2.42e-35	2
MAT2A	1.23e-39	0.625313	0.966	0.568	4.05e-35	2
OLFM2	1.85e-39	0.569195	0.642	0.212	6.06e-35	2
MAP1B	3.66e-39	0.723803	0.907	0.434	1.2e-34	2
COL5A2	4.56e-39	0.66514	0.863	0.389	1.5e-34	2
TRIO	1.62e-38	0.525163	0.863	0.382	5.33e-34	2
SPARC	1.95e-38	0.686773	0.985	0.542	6.4e-34	2
CCDC80	2.77e-38	0.415656	0.971	0.488	9.1e-34	2
PDGFRL	3.06e-38	0.636518	0.907	0.415	1e-33	2
HSP90AB1	3.71e-38	0.61765	1	0.97	1.22e-33	2
SLC25A33	4.09e-38	0.481938	0.892	0.422	1.34e-33	2
MT2A	1.14e-37	0.889425	0.995	0.792	3.74e-33	2
SNAI2	1.18e-37	0.719207	0.784	0.337	3.86e-33	2
RHOU	1.68e-37	0.481302	0.799	0.31	5.51e-33	2
LRRC17	1.69e-37	0.370883	0.623	0.192	5.55e-33	2
MEIS2	2.57e-37	0.511104	0.833	0.347	8.43e-33	2
OAF	2.76e-37	0.558947	0.873	0.416	9.07e-33	2
PLTP	2.79e-37	0.528736	0.873	0.387	9.14e-33	2
PEG10	3.85e-37	0.506332	0.598	0.185	1.26e-32	2
ACSL4	4.44e-37	0.727388	0.819	0.388	1.46e-32	2
COL3A1	5.33e-37	0.941275	0.922	0.494	1.75e-32	2
TPM2	9.04e-37	0.469675	0.912	0.45	2.97e-32	2
CREB3L1	1.37e-36	0.401296	0.525	0.149	4.5e-32	2
ANGPTL4	1.64e-36	1.2032	0.642	0.249	5.38e-32	2
HOMER1	1.87e-36	0.593443	0.799	0.324	6.15e-32	2
MEG3	3.11e-36	0.747034	0.971	0.518	1.02e-31	2
COL6A1	3.29e-36	0.574727	0.985	0.53	1.08e-31	2
CYB5D1	4.91e-36	0.459745	0.716	0.248	1.61e-31	2
COL12A1	6.6e-36	0.457073	0.75	0.285	2.17e-31	2
SERPINE1	1.04e-35	0.606669	0.971	0.458	3.42e-31	2
EFEMP1	1.12e-35	0.380965	0.765	0.284	3.66e-31	2
FST	1.13e-35	0.883889	0.627	0.216	3.69e-31	2
RYBP	4.43e-35	0.643175	0.956	0.549	1.45e-30	2
ITGAV	1.15e-34	0.480793	0.926	0.478	3.77e-30	2
SLC7A8	1.36e-34	0.454788	0.623	0.213	4.45e-30	2
MGP	1.89e-34	0.353305	0.985	0.712	6.22e-30	2
C11orf96	2.87e-34	0.748676	0.951	0.518	9.43e-30	2
SOX4	6.23e-34	0.70236	0.858	0.437	2.04e-29	2
PGM3	6.72e-34	0.47176	0.755	0.323	2.2e-29	2
DCAF13	8.04e-34	0.467448	0.858	0.396	2.64e-29	2
UCK2	1.08e-33	0.295503	0.564	0.172	3.56e-29	2
LRFN5	1.16e-33	0.375022	0.534	0.153	3.82e-29	2
SPSB1	1.35e-33	0.48783	0.907	0.436	4.45e-29	2
CXCL2	1.5e-33	1.00335	0.868	0.5	4.92e-29	2
CYP1B1	1.77e-33	0.692708	0.779	0.372	5.81e-29	2
MFAP4	4.83e-33	0.365231	0.868	0.383	1.58e-28	2
CLDN11	4.85e-33	0.279007	0.461	0.115	1.59e-28	2
SLC39A14	6.15e-33	0.484199	0.779	0.332	2.02e-28	2
TXNRD1	8.53e-33	0.783565	0.882	0.49	2.8e-28	2
DCN	9.43e-33	0.488297	1	0.618	3.1e-28	2
NNMT	1.06e-32	0.78399	0.922	0.53	3.49e-28	2
OLFML3	1.61e-32	0.390844	0.858	0.384	5.28e-28	2
LEPREL1	3.16e-32	0.292397	0.382	0.084	1.04e-27	2
WTAP	4.14e-32	0.548275	0.98	0.693	1.36e-27	2
RSPO3	4.67e-32	0.451919	0.662	0.23	1.53e-27	2
FBLN1	5.17e-32	0.413196	0.961	0.509	1.7e-27	2
RP4-659J6.2	5.37e-32	0.459058	0.554	0.183	1.76e-27	2
ANGPTL1	5.42e-32	0.365629	0.657	0.236	1.78e-27	2
TSHZ2	8.31e-32	0.38962	0.824	0.363	2.73e-27	2
LHFPL2	1.52e-31	0.404057	0.897	0.396	5e-27	2
CTSK	1.56e-31	0.586592	0.98	0.514	5.11e-27	2
TIMP2	1.82e-31	0.497253	0.99	0.619	5.99e-27	2
TMOD1	1.95e-31	0.251667	0.309	0.056	6.4e-27	2
PDLIM3	2.27e-31	0.33759	0.348	0.072	7.46e-27	2
PRRX1	4.14e-31	0.567646	0.926	0.487	1.36e-26	2
PENK	4.97e-31	1.44218	0.314	0.062	1.63e-26	2
MT1E	5.87e-31	0.757151	0.858	0.454	1.93e-26	2
SLC19A2	5.9e-31	0.448918	0.681	0.252	1.94e-26	2
USP12	8.9e-31	0.433757	0.912	0.475	2.92e-26	2
MAFB	1.31e-30	0.918337	0.858	0.48	4.31e-26	2
JMJD1C	1.54e-30	0.624333	0.971	0.751	5.06e-26	2
RND3	1.8e-30	0.59866	0.931	0.493	5.92e-26	2
CEBPB	1.96e-30	0.581812	0.995	0.732	6.42e-26	2
PTGS2	1.98e-30	0.829816	0.814	0.395	6.51e-26	2
ITPRIP	2.2e-30	0.374891	0.789	0.326	7.21e-26	2
MLF1	3.33e-30	0.426866	0.833	0.378	1.09e-25	2
MT1A	4.01e-30	0.710076	0.789	0.36	1.31e-25	2
CSF1	5.47e-30	0.568798	0.574	0.208	1.8e-25	2
ZNF703	5.81e-30	0.390116	0.623	0.234	1.91e-25	2
SERPINF1	7.01e-30	0.422584	0.966	0.528	2.3e-25	2
CRISPLD2	7.12e-30	0.455548	0.956	0.472	2.34e-25	2
RASSF8	1.02e-29	0.459551	0.784	0.358	3.35e-25	2
BTG3	1.14e-29	0.469403	0.971	0.555	3.74e-25	2
GPNMB	1.15e-29	0.478185	0.838	0.398	3.78e-25	2
GADD45A	2.2e-29	0.630091	0.848	0.456	7.22e-25	2
UGCG	3.73e-29	0.586838	0.814	0.421	1.22e-24	2
OTUD4	3.93e-29	0.358577	0.804	0.356	1.29e-24	2
FHL2	3.99e-29	0.307873	0.51	0.16	1.31e-24	2
BASP1	4.52e-29	0.422479	0.882	0.427	1.48e-24	2
RPL23	4.81e-29	0.364194	1	0.967	1.58e-24	2
RUNX1	5.29e-29	0.438812	0.804	0.382	1.74e-24	2
NAMPT	7.73e-29	0.509706	0.956	0.605	2.54e-24	2
COL6A3	1.43e-28	0.427447	0.971	0.521	4.68e-24	2
ASB1	1.49e-28	0.260917	0.485	0.148	4.9e-24	2
IL6ST	2.96e-28	0.516156	0.99	0.705	9.73e-24	2
GULP1	3.42e-28	0.4003	0.618	0.234	1.12e-23	2
CAMK2N1	6.38e-28	0.55899	0.794	0.396	2.09e-23	2
METAP2	6.39e-28	0.459816	0.951	0.586	2.1e-23	2
COL6A2	8.26e-28	0.421614	0.99	0.568	2.71e-23	2
WDR43	8.58e-28	0.426956	0.936	0.5	2.82e-23	2
PLIN2	9.23e-28	0.789528	0.897	0.565	3.03e-23	2
COL18A1	9.26e-28	0.363372	0.828	0.376	3.04e-23	2
NFATC2	9.4e-28	0.413047	0.652	0.262	3.09e-23	2
SLC41A2	1.1e-27	0.269967	0.525	0.181	3.6e-23	2
RCAN1	1.23e-27	0.436013	0.657	0.273	4.03e-23	2
MYC	1.57e-27	0.43391	0.887	0.459	5.17e-23	2
TWIST1	1.79e-27	0.440925	0.799	0.366	5.88e-23	2
SLC16A1	1.86e-27	0.361922	0.75	0.329	6.1e-23	2
SPG20	2.12e-27	0.483788	0.907	0.523	6.96e-23	2
GLT8D2	2.26e-27	0.301285	0.77	0.334	7.42e-23	2
SNORD113	2.85e-27	0.291675	0.466	0.137	9.37e-23	2
CLEC11A	3.88e-27	0.321148	0.745	0.316	1.27e-22	2
AKR1C2	5.29e-27	0.41299	0.368	0.091	1.73e-22	2
NPM1	5.53e-27	0.448764	0.985	0.866	1.81e-22	2
FGFR1	5.78e-27	0.476862	0.966	0.577	1.9e-22	2
ATP2A2	6.24e-27	0.447122	0.868	0.497	2.05e-22	2
RP1-79C4.4	7.54e-27	0.253749	0.461	0.14	2.48e-22	2
CRABP2	8.52e-27	0.398048	0.868	0.419	2.8e-22	2
MKI67IP	8.62e-27	0.515271	0.926	0.519	2.83e-22	2
LGALS3BP	9.19e-27	0.362205	0.882	0.438	3.02e-22	2
SLC43A3	9.88e-27	0.41274	0.647	0.282	3.24e-22	2
CAMTA2	1.18e-26	0.406215	0.446	0.136	3.89e-22	2
ACSL3	1.72e-26	0.443073	0.922	0.514	5.63e-22	2
KIF21A	1.93e-26	0.465665	0.691	0.301	6.35e-22	2
EGFR	2.55e-26	0.442191	0.853	0.427	8.37e-22	2
ZFP36L1	3.71e-26	0.533502	0.995	0.776	1.22e-21	2
NFIL3	3.73e-26	0.416173	0.931	0.505	1.22e-21	2
RP11-166D19.1	5.03e-26	0.425943	0.657	0.276	1.65e-21	2
MRAS	5.47e-26	0.296922	0.475	0.16	1.8e-21	2
MT1M	7.05e-26	0.499854	0.77	0.362	2.31e-21	2
GCLM	7.13e-26	0.425911	0.843	0.427	2.34e-21	2
TPBG	7.3e-26	0.446003	0.745	0.347	2.4e-21	2
TSC22D2	8.19e-26	0.483661	0.809	0.443	2.69e-21	2
XBP1	9.44e-26	0.448081	0.98	0.695	3.1e-21	2
SHB	9.51e-26	0.276806	0.485	0.157	3.12e-21	2
ERRFI1	1.03e-25	0.352645	0.917	0.469	3.39e-21	2
MYOF	1.33e-25	0.324188	0.74	0.326	4.36e-21	2
RCN3	1.38e-25	0.322952	0.721	0.321	4.53e-21	2
CTSL	1.69e-25	0.397043	0.985	0.614	5.54e-21	2
TUBA1C	1.88e-25	0.443873	0.873	0.474	6.16e-21	2
RNF149	1.95e-25	0.440293	0.936	0.578	6.38e-21	2
FHL1	2.51e-25	0.256377	0.779	0.339	8.23e-21	2
LRRC8C	4.29e-25	0.271991	0.451	0.14	1.41e-20	2
KCNK1	5.19e-25	0.341993	0.368	0.099	1.7e-20	2
TIMP3	6.45e-25	0.488774	0.995	0.591	2.12e-20	2
TAC1	7.92e-25	0.67264	0.706	0.319	2.6e-20	2
NBL1	7.97e-25	0.386484	0.838	0.435	2.62e-20	2
FAM180A	8.25e-25	0.442661	0.456	0.15	2.71e-20	2
USP10	8.56e-25	0.321937	0.735	0.334	2.81e-20	2
RPS8	1.02e-24	0.275131	1	0.996	3.36e-20	2
HBEGF	1.09e-24	0.419818	0.451	0.146	3.57e-20	2
EFEMP2	1.1e-24	0.314476	0.686	0.298	3.6e-20	2
LGALS1	1.54e-24	0.503645	1	0.797	5.07e-20	2
RPS11	1.92e-24	0.287771	1	0.984	6.32e-20	2
RPL7	2.49e-24	0.351427	0.99	0.917	8.18e-20	2
FLNC	2.84e-24	0.361787	0.377	0.11	9.33e-20	2
DCLK1	3.08e-24	0.524358	0.716	0.324	1.01e-19	2
VASN	3.24e-24	0.406603	0.902	0.45	1.06e-19	2
ATP13A3	3.57e-24	0.405284	0.98	0.557	1.17e-19	2
C12orf75	4.27e-24	0.330715	0.603	0.236	1.4e-19	2
UGDH	4.33e-24	0.449354	0.794	0.413	1.42e-19	2
SPHK1	4.76e-24	0.3549	0.873	0.425	1.56e-19	2
ENAH	6.55e-24	0.305145	0.667	0.29	2.15e-19	2
MRC2	6.8e-24	0.369992	0.804	0.392	2.23e-19	2
SOD2	7.42e-24	0.45896	1	0.783	2.44e-19	2
RRP1	8.59e-24	0.325164	0.676	0.29	2.82e-19	2
SLC4A7	8.62e-24	0.466499	0.892	0.508	2.83e-19	2
RBP1	8.89e-24	0.253681	0.564	0.209	2.92e-19	2
B4GALT1	9.32e-24	0.475038	0.912	0.563	3.06e-19	2
FAM208B	9.93e-24	0.311253	0.873	0.451	3.26e-19	2
NAP1L1	1.15e-23	0.445642	0.99	0.853	3.78e-19	2
SRPX	1.21e-23	0.373965	0.912	0.465	3.97e-19	2
FCGRT	2.7e-23	0.364227	0.971	0.629	8.87e-19	2
LRP12	2.74e-23	0.299564	0.48	0.165	8.98e-19	2
RPL24	3.21e-23	0.278455	1	0.99	1.05e-18	2
MLLT11	3.42e-23	0.336155	0.431	0.143	1.12e-18	2
ANK2	3.6e-23	0.326305	0.564	0.215	1.18e-18	2
ANXA5	3.63e-23	0.425042	1	0.788	1.19e-18	2
PGRMC1	4.22e-23	0.399042	0.917	0.512	1.39e-18	2
WNT2	4.9e-23	0.500977	0.569	0.238	1.61e-18	2
RP6-99M1.2	6.16e-23	0.40245	0.583	0.228	2.02e-18	2
PCOLCE	6.49e-23	0.387956	0.877	0.462	2.13e-18	2
SDC4	6.93e-23	0.358767	0.569	0.231	2.27e-18	2
ASPN	7.15e-23	0.321651	0.441	0.144	2.35e-18	2
AL132709.8	8.71e-23	0.351805	0.593	0.237	2.86e-18	2
GDF15	9.82e-23	0.554776	0.27	0.06	3.22e-18	2
TLE4	9.87e-23	0.377709	0.828	0.465	3.24e-18	2
RP11-30B1.1	1.01e-22	0.26974	0.5	0.181	3.32e-18	2
NOP16	1.11e-22	0.330691	0.784	0.352	3.65e-18	2
ENC1	1.48e-22	0.26099	0.368	0.104	4.85e-18	2
ARID5B	1.65e-22	0.445112	0.971	0.759	5.4e-18	2
DIP2C	1.85e-22	0.252483	0.539	0.205	6.07e-18	2
S100A16	1.91e-22	0.379506	0.755	0.363	6.26e-18	2
EMILIN1	2.04e-22	0.261592	0.583	0.232	6.71e-18	2
HSPA5	2.1e-22	0.425966	0.98	0.814	6.88e-18	2
HMOX1	2.1e-22	0.595623	0.676	0.305	6.9e-18	2
LARP6	3.75e-22	0.323744	0.755	0.366	1.23e-17	2
RPL37A	3.84e-22	0.263936	0.995	0.985	1.26e-17	2
MT-RNR2	5.2e-22	0.320749	1	1	1.71e-17	2
CLIP1	5.4e-22	0.351396	0.902	0.516	1.77e-17	2
MT2P1	5.52e-22	0.280388	0.529	0.2	1.81e-17	2
RPL13A	6.47e-22	0.25065	1	0.99	2.12e-17	2
S100A13	6.62e-22	0.311809	0.912	0.518	2.17e-17	2
RPL5	7.17e-22	0.258865	1	0.991	2.35e-17	2
FAP	7.24e-22	0.2956	0.632	0.267	2.38e-17	2
EIF4E	7.77e-22	0.703205	0.755	0.375	2.55e-17	2
BZW2	8.62e-22	0.335391	0.755	0.377	2.83e-17	2
COL5A1	8.7e-22	0.291132	0.667	0.282	2.86e-17	2
SERBP1	1.02e-21	0.390385	1	0.807	3.35e-17	2
ZNF593	1.4e-21	0.308396	0.74	0.374	4.6e-17	2
YES1	1.41e-21	0.295858	0.804	0.416	4.62e-17	2
SERPING1	1.7e-21	0.347421	0.975	0.551	5.58e-17	2
HIVEP2	1.82e-21	0.326972	0.833	0.464	5.99e-17	2
SPARCL1	1.88e-21	0.306767	0.951	0.514	6.17e-17	2
PFKP	2.1e-21	0.275879	0.554	0.223	6.89e-17	2
NUDT4	2.18e-21	0.389872	0.603	0.28	7.16e-17	2
RPL9	2.36e-21	0.2611	1	0.99	7.75e-17	2
PXDC1	2.46e-21	0.354199	0.824	0.452	8.07e-17	2
ARC	2.83e-21	0.628256	0.471	0.173	9.28e-17	2
C1R	3.37e-21	0.281112	0.946	0.494	1.11e-16	2
RSL1D1	3.94e-21	0.36285	0.966	0.7	1.29e-16	2
C1S	4.2e-21	0.29333	0.975	0.534	1.38e-16	2
HECTD2	5.12e-21	0.27295	0.525	0.208	1.68e-16	2
EMP1	5.38e-21	0.410144	0.966	0.599	1.77e-16	2
CTSF	5.77e-21	0.333682	0.745	0.386	1.89e-16	2
AL132709.5	6.5e-21	0.39014	0.554	0.235	2.13e-16	2
CD276	7.32e-21	0.25857	0.623	0.264	2.4e-16	2
SPON2	7.43e-21	0.303461	0.892	0.482	2.44e-16	2
YWHAG	7.95e-21	0.345402	0.897	0.534	2.61e-16	2
KCNE4	8.06e-21	1.0583	0.49	0.216	2.64e-16	2
SDC2	9.32e-21	0.300706	0.681	0.317	3.06e-16	2
LIMS1	9.77e-21	0.477968	0.907	0.581	3.21e-16	2
CMYA5	1.01e-20	0.265676	0.426	0.147	3.32e-16	2
TOP1	1.04e-20	0.418645	0.985	0.757	3.41e-16	2
VIM	1.07e-20	0.328042	1	0.968	3.51e-16	2
MXRA5	1.08e-20	0.290136	0.789	0.367	3.53e-16	2
EMILIN2	1.22e-20	0.324392	0.711	0.347	4.01e-16	2
RP11-283G6.5	1.29e-20	0.281885	0.26	0.062	4.24e-16	2
GTPBP4	1.61e-20	0.316497	0.853	0.472	5.27e-16	2
DNAJA1	2.04e-20	0.336231	0.99	0.871	6.71e-16	2
SH3PXD2A	2.2e-20	0.292093	0.657	0.307	7.24e-16	2
TAF9	2.8e-20	0.332323	0.912	0.554	9.18e-16	2
DDX21	2.94e-20	0.36874	0.98	0.794	9.64e-16	2
HNRNPAB	3.08e-20	0.354597	0.975	0.723	1.01e-15	2
PEA15	3.5e-20	0.283685	0.902	0.5	1.15e-15	2
TMEM176A	3.59e-20	0.314887	0.809	0.42	1.18e-15	2
RAN	4.11e-20	0.330688	0.98	0.778	1.35e-15	2
MIR4435-1HG	4.29e-20	0.602158	0.608	0.288	1.41e-15	2
UTP11L	5.46e-20	0.304838	0.76	0.39	1.79e-15	2
TP53RK	7.06e-20	0.256962	0.657	0.3	2.32e-15	2
NOLC1	7.12e-20	0.321187	0.853	0.465	2.34e-15	2
MAP3K4	7.2e-20	0.324882	0.613	0.278	2.36e-15	2
IL6	7.67e-20	0.33883	0.647	0.306	2.52e-15	2
FNIP2	7.95e-20	0.250662	0.637	0.3	2.61e-15	2
FSTL1	8.05e-20	0.354305	0.956	0.526	2.64e-15	2
EIF3E	8.11e-20	0.34809	0.975	0.772	2.66e-15	2
EPB41L4A-AS1	8.61e-20	0.347187	0.887	0.565	2.83e-15	2
GNB2L1	8.93e-20	0.267804	1	0.98	2.93e-15	2
EIF4A1	9.05e-20	0.343305	0.975	0.632	2.97e-15	2
CXXC5	9.22e-20	0.351115	0.779	0.411	3.03e-15	2
ABL2	9.77e-20	0.337986	0.853	0.48	3.21e-15	2
PPP2CB	1.05e-19	0.374517	0.877	0.506	3.43e-15	2
HIVEP3	1.1e-19	0.346827	0.392	0.133	3.6e-15	2
PLA2G16	1.27e-19	0.301802	0.701	0.347	4.16e-15	2
SPRY2	1.4e-19	0.33641	0.799	0.423	4.6e-15	2
CD63	1.55e-19	0.373354	0.995	0.814	5.09e-15	2
VCL	2.78e-19	0.301914	0.838	0.459	9.12e-15	2
C12orf57	3.15e-19	0.342235	0.971	0.703	1.03e-14	2
MAPK6	3.24e-19	0.354698	0.76	0.415	1.06e-14	2
IPO7	4.74e-19	0.294665	0.863	0.505	1.56e-14	2
MYO1E	5.71e-19	0.269229	0.475	0.196	1.88e-14	2
RHEB	5.76e-19	0.334454	0.931	0.586	1.89e-14	2
ZBTB21	7.05e-19	0.312944	0.775	0.396	2.31e-14	2
ODC1	7.44e-19	0.380835	0.804	0.44	2.44e-14	2
RCN1	7.72e-19	0.314022	0.814	0.468	2.53e-14	2
EDNRB	8.35e-19	0.451768	0.701	0.352	2.74e-14	2
JARID2	8.39e-19	0.400277	0.706	0.363	2.75e-14	2
RPF2	9.35e-19	0.265344	0.775	0.38	3.07e-14	2
EIF3J	1.01e-18	0.32599	0.951	0.608	3.32e-14	2
JHDM1D	1.17e-18	0.283285	0.745	0.383	3.85e-14	2
ATRAID	1.42e-18	0.282703	0.848	0.49	4.66e-14	2
DSEL	1.57e-18	0.297614	0.544	0.234	5.16e-14	2
HAS2	1.58e-18	0.863778	0.461	0.194	5.19e-14	2
NCL	1.82e-18	0.339419	1	0.95	5.98e-14	2
BCCIP	2.15e-18	0.256079	0.696	0.339	7.05e-14	2
CYB5A	2.95e-18	0.279274	0.735	0.371	9.69e-14	2
CYCS	2.96e-18	0.329031	0.98	0.716	9.72e-14	2
GAL	3.9e-18	0.455262	0.426	0.161	1.28e-13	2
HMGA1	3.92e-18	0.282486	0.696	0.347	1.29e-13	2
HSPH1	5.22e-18	0.356223	0.946	0.64	1.71e-13	2
NDUFS4	5.35e-18	0.26479	0.804	0.439	1.76e-13	2
FAM46A	5.39e-18	0.444246	0.745	0.422	1.77e-13	2
TBX3	5.83e-18	0.312627	0.495	0.211	1.91e-13	2
COPS8	6.14e-18	0.355295	0.74	0.4	2.01e-13	2
GNL2	6.59e-18	0.272528	0.814	0.438	2.16e-13	2
FOXO3	7.18e-18	0.325819	0.794	0.453	2.36e-13	2
FBL	8e-18	0.287712	0.819	0.46	2.63e-13	2
EFHD2	9.11e-18	0.315939	0.848	0.518	2.99e-13	2
NXT1	9.88e-18	0.258562	0.897	0.51	3.24e-13	2
PHF10	1.14e-17	0.269988	0.662	0.328	3.75e-13	2
LMNA	1.15e-17	0.421214	1	0.793	3.76e-13	2
DST	1.15e-17	0.254078	0.77	0.421	3.79e-13	2
BHLHE41	1.18e-17	0.254342	0.833	0.42	3.86e-13	2
SPTSSA	1.2e-17	0.267035	0.799	0.435	3.93e-13	2
METRNL	1.35e-17	0.326472	0.98	0.736	4.42e-13	2
CNN3	1.46e-17	0.287827	0.907	0.526	4.81e-13	2
EIF5A	1.99e-17	0.313029	0.951	0.645	6.52e-13	2
FOXK2	2.04e-17	0.27737	0.652	0.313	6.69e-13	2
EIF3B	2.46e-17	0.290872	0.833	0.499	8.07e-13	2
RPL4	2.71e-17	0.305385	0.98	0.833	8.89e-13	2
TIPARP	3.32e-17	0.516072	0.873	0.574	1.09e-12	2
DNAJB9	3.34e-17	0.341575	0.755	0.435	1.1e-12	2
DKC1	3.85e-17	0.296068	0.691	0.344	1.26e-12	2
C6orf48	3.89e-17	0.290966	0.838	0.514	1.28e-12	2
S1PR3	3.94e-17	0.268618	0.387	0.14	1.29e-12	2
MRPL32	3.94e-17	0.268346	0.848	0.469	1.29e-12	2
IGFBP4	4.3e-17	0.321287	0.98	0.589	1.41e-12	2
KLHL21	4.74e-17	0.260848	0.706	0.356	1.56e-12	2
NRIP1	4.94e-17	0.281778	0.858	0.506	1.62e-12	2
CCL2	5.18e-17	0.347297	0.819	0.463	1.7e-12	2
IFI27L2	5.36e-17	0.276754	0.779	0.431	1.76e-12	2
PPIB	6.18e-17	0.292047	0.98	0.812	2.03e-12	2
MT-RNR1	7.13e-17	0.26837	1	0.999	2.34e-12	2
KHDRBS3	9.19e-17	0.298087	0.456	0.189	3.02e-12	2
FNDC3A	9.2e-17	0.287533	0.873	0.538	3.02e-12	2
EIF1B	9.41e-17	0.385441	0.951	0.686	3.09e-12	2
WASL	1.31e-16	0.266478	0.809	0.421	4.31e-12	2
BAG3	1.44e-16	0.278145	0.765	0.409	4.71e-12	2
ILF2	2.3e-16	0.308504	0.922	0.602	7.53e-12	2
PFDN2	2.98e-16	0.311001	0.936	0.674	9.77e-12	2
GSPT1	3.05e-16	0.301747	0.98	0.715	1e-11	2
SEMA6A	3.3e-16	0.290164	0.627	0.308	1.08e-11	2
PITPNB	3.62e-16	0.272071	0.892	0.557	1.19e-11	2
ZDBF2	4.06e-16	0.285421	0.554	0.247	1.33e-11	2
CEBPZ	4.74e-16	0.288154	0.941	0.634	1.55e-11	2
TNFAIP8	5.36e-16	0.410991	0.696	0.381	1.76e-11	2
VCAN	5.62e-16	0.273742	0.877	0.486	1.84e-11	2
PNO1	6.29e-16	0.271821	0.755	0.408	2.07e-11	2
GNL3	6.96e-16	0.317355	0.882	0.547	2.28e-11	2
RAB7A	6.96e-16	0.311358	0.951	0.645	2.29e-11	2
PMEPA1	7.51e-16	0.381351	0.725	0.452	2.47e-11	2
GNG12	8.86e-16	0.292381	0.691	0.386	2.91e-11	2
UTP6	1.09e-15	0.264123	0.657	0.33	3.58e-11	2
SLC7A2	1.16e-15	0.339047	0.598	0.292	3.82e-11	2
ETF1	1.36e-15	0.275786	0.926	0.637	4.46e-11	2
PRDX6	1.75e-15	0.317026	0.966	0.712	5.73e-11	2
RASAL2	1.85e-15	0.252136	0.456	0.204	6.07e-11	2
HNRNPA0	2.03e-15	0.299953	0.971	0.733	6.67e-11	2
CILP	2.43e-15	0.256272	0.456	0.196	7.98e-11	2
S100A6	2.47e-15	0.270749	1	0.929	8.1e-11	2
CDKN1A	2.56e-15	0.279809	0.951	0.641	8.39e-11	2
LHFP	2.91e-15	0.271634	0.975	0.554	9.54e-11	2
NID1	3.02e-15	0.260522	0.897	0.501	9.9e-11	2
MICAL2	3.21e-15	0.27069	0.363	0.142	1.05e-10	2
EGR3	3.23e-15	0.269078	0.588	0.283	1.06e-10	2
BLOC1S6	3.53e-15	0.27985	0.848	0.514	1.16e-10	2
RPLP0	3.69e-15	0.290184	1	0.939	1.21e-10	2
TUBB2A	3.77e-15	0.271666	0.814	0.486	1.24e-10	2
YBX1	4.11e-15	0.275563	0.995	0.909	1.35e-10	2
TMEM176B	4.36e-15	0.250693	0.877	0.478	1.43e-10	2
FNDC3B	4.65e-15	0.259654	0.848	0.524	1.53e-10	2
GREM2	4.72e-15	0.303464	0.284	0.093	1.55e-10	2
SPATS2L	6.5e-15	0.339639	0.794	0.476	2.13e-10	2
SIK1	9.01e-15	0.295996	0.824	0.473	2.96e-10	2
FGF2	1.3e-14	0.282069	0.436	0.19	4.28e-10	2
ITPRIPL2	1.36e-14	0.254547	0.701	0.379	4.46e-10	2
TFPI2	1.7e-14	0.609744	0.294	0.101	5.58e-10	2
SNX9	1.77e-14	0.337624	0.931	0.629	5.81e-10	2
KLF9	2.2e-14	0.293279	0.897	0.573	7.23e-10	2
PNPLA8	2.33e-14	0.30932	0.887	0.575	7.64e-10	2
RB1CC1	2.91e-14	0.329958	0.902	0.63	9.56e-10	2
RTN4	3.72e-14	0.314173	0.98	0.752	1.22e-09	2
BDKRB2	4.2e-14	0.30641	0.451	0.199	1.38e-09	2
ELL2	5.69e-14	0.30577	0.75	0.454	1.87e-09	2
MAP4K4	5.99e-14	0.304164	0.838	0.557	1.97e-09	2
IGFBP3	6.48e-14	0.374649	0.485	0.233	2.13e-09	2
ATP1A1	6.98e-14	0.282388	0.941	0.631	2.29e-09	2
TXN	7.77e-14	0.346469	0.99	0.786	2.55e-09	2
CHD1	8.58e-14	0.316014	0.975	0.765	2.82e-09	2
MT1X	1.08e-13	0.415708	0.73	0.435	3.55e-09	2
TNC	1.09e-13	0.443574	0.373	0.155	3.58e-09	2
PDGFRB	1.4e-13	0.283743	0.794	0.446	4.6e-09	2
TIMP1	1.4e-13	0.295514	1	0.7	4.6e-09	2
PA2G4	1.41e-13	0.276871	0.941	0.638	4.61e-09	2
G3BP1	1.42e-13	0.252819	0.931	0.613	4.67e-09	2
SLC20A1	1.88e-13	0.300836	0.74	0.431	6.16e-09	2
TSC22D1	1.88e-13	0.384996	0.853	0.494	6.17e-09	2
SEPP1	2.02e-13	0.266131	0.971	0.619	6.62e-09	2
EIF1AX	2.64e-13	0.255721	0.887	0.552	8.67e-09	2
ALDH1A1	2.99e-13	0.269394	0.613	0.323	9.82e-09	2
ID3	3.42e-13	0.445451	0.843	0.538	1.12e-08	2
RAB21	3.53e-13	0.306101	0.917	0.644	1.16e-08	2
UBE2Q2P1	4.05e-13	0.25149	0.475	0.229	1.33e-08	2
EIF4A3	6.74e-13	0.251581	0.956	0.669	2.21e-08	2
PPA1	8.94e-13	0.261168	0.897	0.598	2.93e-08	2
SERTAD2	1.02e-12	0.313277	0.466	0.235	3.33e-08	2
PAK1IP1	1.08e-12	0.298763	0.623	0.344	3.54e-08	2
EIF5B	2e-12	0.286242	0.926	0.714	6.55e-08	2
ITGB1	5.63e-12	0.263118	0.975	0.756	1.85e-07	2
TPM4	5.64e-12	0.530923	0.936	0.726	1.85e-07	2
HSPD1	1.31e-11	0.254367	0.985	0.804	4.3e-07	2
SLC25A4	2.02e-11	0.356541	0.412	0.188	6.64e-07	2
MMP3	2.49e-11	0.800614	0.392	0.188	8.16e-07	2
HNRNPH3	3.68e-11	0.254449	0.931	0.645	1.21e-06	2
PPARG	9.13e-11	0.276539	0.294	0.124	3e-06	2
CCDC71L	1.54e-10	0.346168	0.431	0.214	5.04e-06	2
DLK1	3.29e-09	0.321929	0.534	0.313	0.000108066	2
ZFAND5	7.6e-09	0.286371	0.931	0.691	0.000249381	2
CRYAB	1.55e-07	0.364605	0.373	0.189	0.00509351	2
BNIP3L	2.3e-07	0.283271	0.745	0.505	0.00756313	2
ETV3	3.74e-07	0.250442	0.559	0.372	0.0122854	2
LINC00152	1.02e-05	0.375539	0.588	0.423	0.333414	2
DNAJB1	1.61e-60	1.83417	0.972	0.562	5.27e-56	3
EGR1	4.44e-60	1.7397	0.959	0.487	1.46e-55	3
IER5L	6.61e-57	1.10636	0.69	0.159	2.17e-52	3
JUN	1.58e-55	1.48467	0.986	0.759	5.17e-51	3
TCF7L2	1.21e-51	0.777306	0.848	0.294	3.97e-47	3
FOS	7.68e-51	1.71541	0.966	0.665	2.52e-46	3
KLF4	5.05e-50	1.29946	0.917	0.444	1.66e-45	3
ZFHX4	2.12e-49	0.638117	0.703	0.18	6.95e-45	3
HSPA1B	3.41e-48	1.95948	0.876	0.451	1.12e-43	3
KLF10	5.85e-48	1.19404	0.828	0.379	1.92e-43	3
OSR2	6.82e-48	0.546409	0.448	0.066	2.24e-43	3
ATF3	7.54e-48	1.59045	0.855	0.398	2.47e-43	3
FOSB	9.16e-48	1.40233	0.966	0.741	3.01e-43	3
NR2F1	5.21e-47	0.983716	0.745	0.244	1.71e-42	3
SERTAD1	1.82e-41	1.15889	0.876	0.585	5.97e-37	3
ALX4	5.23e-41	0.337748	0.276	0.024	1.72e-36	3
DNAJB4	1.85e-39	0.980098	0.655	0.213	6.07e-35	3
GADD45B	1.09e-38	1.34815	0.966	0.741	3.59e-34	3
CXCL12	3.73e-38	0.899912	0.966	0.568	1.22e-33	3
HES1	7.92e-38	1.38018	0.731	0.291	2.6e-33	3
SFRP2	1.55e-37	1.30897	0.924	0.483	5.1e-33	3
NR4A1	8.03e-37	1.22778	0.862	0.513	2.64e-32	3
CDKN1C	8.32e-37	0.841457	0.793	0.346	2.73e-32	3
HSPA1A	2.4e-36	1.85266	0.931	0.635	7.89e-32	3
MEX3B	6.66e-36	0.303272	0.297	0.036	2.19e-31	3
TXNIP	3.85e-34	0.756347	0.938	0.481	1.26e-29	3
SERTAD3	2.03e-33	0.426941	0.524	0.137	6.65e-29	3
LDB2	4.3e-33	0.508573	0.676	0.237	1.41e-28	3
ZFP36	6.22e-33	1.1167	0.972	0.878	2.04e-28	3
ID1	1.08e-32	1.66096	0.683	0.294	3.53e-28	3
IER2	1.53e-32	1.03922	0.945	0.778	5.04e-28	3
SEPP1	5.09e-32	0.722672	0.993	0.632	1.67e-27	3
COL1A2	8.92e-32	1.16	0.972	0.577	2.93e-27	3
IGFBP4	9.63e-32	0.800454	0.986	0.606	3.16e-27	3
SVIL	1.54e-31	0.642227	0.821	0.408	5.07e-27	3
PPP1R15A	1.88e-31	0.748727	0.945	0.767	6.16e-27	3
ZC2HC1A	2.88e-31	0.354936	0.503	0.13	9.46e-27	3
ADAMTS5	2.98e-31	0.560265	0.517	0.141	9.78e-27	3
COL3A1	1.43e-30	1.27716	0.938	0.512	4.7e-26	3
JUNB	1.92e-30	1.10398	0.931	0.882	6.3e-26	3
MIDN	2.21e-30	0.724994	0.814	0.423	7.24e-26	3
HTRA1	2.97e-30	0.922581	0.91	0.509	9.74e-26	3
PCDH18	3.3e-30	0.4981	0.538	0.155	1.08e-25	3
CYR61	4.19e-30	1.02735	0.807	0.384	1.37e-25	3
CCNG2	4.65e-30	0.548794	0.648	0.245	1.53e-25	3
NFIC	4.88e-30	0.597368	0.89	0.494	1.6e-25	3
ID3	7.54e-30	0.997446	0.91	0.545	2.48e-25	3
IGF1	9.69e-30	0.872648	0.938	0.516	3.18e-25	3
BTG2	1.74e-29	0.993665	0.862	0.574	5.72e-25	3
CTGF	2.31e-29	1.2862	0.807	0.423	7.6e-25	3
TCF4	4.85e-29	0.626843	0.917	0.51	1.59e-24	3
KCNQ1OT1	5.92e-29	1.08797	0.876	0.519	1.94e-24	3
DDIT3	9.4e-29	0.777749	0.655	0.262	3.08e-24	3
ANGPTL1	1.82e-28	0.773733	0.641	0.256	5.99e-24	3
CIRBP	2.44e-28	0.532339	0.979	0.836	8.02e-24	3
RND3	2.59e-28	0.743796	0.945	0.511	8.5e-24	3
DCN	3.15e-28	0.687438	1	0.635	1.03e-23	3
BICC1	5.13e-28	0.559167	0.841	0.406	1.69e-23	3
CNTN1	5.19e-28	0.448807	0.503	0.153	1.7e-23	3
PLEKHH2	5.46e-28	0.618115	0.738	0.342	1.79e-23	3
MMP16	7.6e-28	0.51844	0.538	0.177	2.5e-23	3
FILIP1L	1.63e-27	0.900326	0.717	0.342	5.33e-23	3
COL1A1	2.06e-27	1.30052	0.924	0.529	6.77e-23	3
NR2F2	6.89e-27	0.473781	0.752	0.317	2.26e-22	3
LONRF1	8.42e-27	0.434732	0.607	0.217	2.76e-22	3
NOVA1	6.32e-26	0.311249	0.779	0.35	2.07e-21	3
OLFML3	7.88e-26	0.705044	0.793	0.413	2.59e-21	3
HSP90AA1	8.08e-26	0.834654	0.986	0.971	2.65e-21	3
CTSK	1.46e-25	0.754825	0.952	0.538	4.79e-21	3
CEBPD	2.02e-25	0.926517	0.959	0.709	6.64e-21	3
CALD1	2.02e-25	0.548459	0.993	0.621	6.65e-21	3
HSPB1	2.23e-25	1.08334	0.862	0.539	7.32e-21	3
KLF2	4.03e-25	0.553667	0.786	0.362	1.32e-20	3
ARHGAP28	4.3e-25	0.253555	0.255	0.04	1.41e-20	3
LUM	4.32e-25	0.833368	0.959	0.577	1.42e-20	3
DUSP1	4.53e-25	1.0165	0.952	0.758	1.49e-20	3
CRABP2	5.42e-25	0.613801	0.828	0.443	1.78e-20	3
NUPR1	8.6e-25	0.584178	0.8	0.436	2.82e-20	3
FMO1	9.67e-25	0.49769	0.407	0.112	3.17e-20	3
NFIA	9.93e-25	0.576942	0.869	0.485	3.26e-20	3
EGR3	1.54e-24	0.638925	0.648	0.29	5.06e-20	3
CCNL1	2.92e-24	0.709846	0.89	0.758	9.59e-20	3
PLAGL1	3.09e-24	0.650656	0.738	0.372	1.01e-19	3
HSPH1	3.76e-24	0.959479	0.897	0.659	1.23e-19	3
ALDH1A1	8.5e-24	0.477612	0.738	0.323	2.79e-19	3
IER5	9.02e-24	0.713083	0.779	0.478	2.96e-19	3
KLF9	1.56e-23	0.663947	0.876	0.59	5.11e-19	3
MXRA8	2.45e-23	0.523809	0.807	0.423	8.03e-19	3
LRRC17	2.66e-23	0.735615	0.552	0.219	8.72e-19	3
SERPINH1	3.03e-23	0.634289	0.69	0.342	9.96e-19	3
ADD3	3.37e-23	0.53689	0.89	0.529	1.11e-18	3
UACA	7e-23	0.573002	0.745	0.4	2.3e-18	3
PCOLCE	7.8e-23	0.605179	0.862	0.483	2.56e-18	3
CSRNP1	8.64e-23	0.678954	0.779	0.5	2.84e-18	3
CLK1	1.31e-22	0.537679	0.793	0.471	4.31e-18	3
EGR2	1.46e-22	0.659335	0.634	0.289	4.81e-18	3
PBX1	2.16e-22	0.492739	0.662	0.301	7.08e-18	3
NEU1	2.38e-22	0.696431	0.731	0.394	7.81e-18	3
DLC1	2.46e-22	0.464461	0.697	0.334	8.08e-18	3
TOB1	2.53e-22	0.642529	0.697	0.343	8.31e-18	3
SOCS3	3.52e-22	1.01862	0.814	0.586	1.15e-17	3
OGN	3.75e-22	0.807401	0.752	0.393	1.23e-17	3
RHOB	7.29e-22	0.689628	0.766	0.399	2.39e-17	3
MARCKS	7.53e-22	0.436361	0.883	0.527	2.47e-17	3
RASD1	8.26e-22	0.806332	0.772	0.407	2.71e-17	3
COL14A1	9.79e-22	0.9544	0.807	0.461	3.21e-17	3
VCAN	1.06e-21	0.680462	0.862	0.506	3.49e-17	3
IGSF10	1.93e-21	0.452837	0.586	0.246	6.33e-17	3
LIMA1	2.47e-21	0.535068	0.869	0.512	8.12e-17	3
CLEC11A	3.1e-21	0.46252	0.703	0.34	1.02e-16	3
EBF1	4.52e-21	0.453875	0.648	0.294	1.48e-16	3
COL6A1	5.71e-21	0.502841	0.931	0.556	1.87e-16	3
SERPINF1	7.48e-21	0.649463	0.91	0.554	2.45e-16	3
LGALS3BP	1.32e-20	0.52081	0.821	0.465	4.33e-16	3
HSPA6	1.68e-20	2.02617	0.31	0.08	5.52e-16	3
PDK4	2e-20	0.673069	0.552	0.21	6.55e-16	3
PTN	2.1e-20	0.758518	0.586	0.257	6.89e-16	3
LINC00478	2.64e-20	0.435292	0.49	0.181	8.65e-16	3
JUND	2.64e-20	0.608326	0.993	0.97	8.67e-16	3
MEG3	3.03e-20	0.586738	0.952	0.54	9.94e-16	3
GSTT1	3.16e-20	0.261318	0.255	0.051	1.04e-15	3
RARRES2	4.4e-20	0.583855	0.862	0.504	1.44e-15	3
FAM184A	5.49e-20	0.461947	0.497	0.184	1.8e-15	3
IFRD1	6.4e-20	0.633981	0.841	0.547	2.1e-15	3
PDGFRL	6.49e-20	0.673392	0.772	0.452	2.13e-15	3
GSN	8.96e-20	0.349676	1	0.707	2.94e-15	3
DNAJA1	9.52e-20	0.688081	0.945	0.882	3.12e-15	3
SETBP1	9.79e-20	0.39486	0.524	0.209	3.21e-15	3
MMP2	1.1e-19	0.709811	0.89	0.529	3.62e-15	3
OSR1	1.2e-19	0.304256	0.297	0.069	3.92e-15	3
KANK2	1.33e-19	0.343755	0.476	0.172	4.38e-15	3
RUNX1T1	1.65e-19	0.423269	0.49	0.178	5.42e-15	3
CMBL	2e-19	0.30872	0.393	0.123	6.55e-15	3
CCDC80	2.09e-19	0.568664	0.876	0.52	6.86e-15	3
PDGFRA	2.47e-19	0.49447	0.793	0.423	8.09e-15	3
MDK	2.55e-19	0.581381	0.772	0.428	8.37e-15	3
FAM20A	3.25e-19	0.333898	0.352	0.105	1.07e-14	3
PER1	3.34e-19	0.412787	0.641	0.306	1.1e-14	3
SGCD	3.39e-19	0.294813	0.345	0.097	1.11e-14	3
FAP	3.53e-19	0.441339	0.621	0.285	1.16e-14	3
TCEAL7	4.43e-19	0.641938	0.476	0.173	1.45e-14	3
SLC40A1	4.69e-19	0.331461	0.421	0.133	1.54e-14	3
MAFB	5.6e-19	0.507207	0.876	0.495	1.84e-14	3
MAFF	7.96e-19	0.645326	0.848	0.603	2.61e-14	3
COL5A2	8.15e-19	0.552525	0.786	0.419	2.68e-14	3
PHF13	8.26e-19	0.276604	0.407	0.135	2.71e-14	3
RBM43	8.92e-19	0.270352	0.345	0.096	2.93e-14	3
NID1	1.02e-18	0.537587	0.883	0.52	3.33e-14	3
ZNF106	1.16e-18	0.554306	0.766	0.454	3.81e-14	3
PDZRN3	1.33e-18	0.310857	0.386	0.126	4.36e-14	3
GAS1	1.38e-18	0.401526	0.434	0.142	4.52e-14	3
MGP	2.14e-18	0.410543	0.952	0.728	7.03e-14	3
CDKN2C	2.15e-18	0.376289	0.483	0.189	7.07e-14	3
GPR124	2.3e-18	0.437716	0.572	0.261	7.54e-14	3
C1R	2.37e-18	0.501061	0.876	0.523	7.79e-14	3
[truncated: 3,032 more rows]
