# Supplementary material for: Characterization of Gene Expression Signatures for the Identification of Cellular Heterogeneity in the Developing Mammary Gland
Source: J Mammary Gland Biol Neoplasia. 2021 May 14;26(1):43–66. doi: 10.1007/s10911-021-09486-3 (PMC8217035; doi:10.1007/s10911-021-09486-3)
Supplement: Supplementary file 10 — Supplementary file10 (XLSX 102 KB) [file 10911_2021_9486_MOESM10_ESM.xlsx]

## Sheet: mhEC markers
p_val	avg_logFC	pct.1	pct.2	p_val_adj	cluster	gene
0	0.794494	0.995	0.966	0	1	SRGN
0	0.669208	0.991	0.96	0	1	CD74
0	0.65994	0.994	0.918	0	1	CD52
0	0.646599	0.991	0.957	0	1	CCR7
0	0.646021	0.99	0.936	0	1	HLA-DQA1
0	0.601098	0.99	0.96	0	1	HLA-DRB5
0	0.587754	0.99	0.933	0	1	HLA-DQB1
0	0.546245	0.993	0.973	0	1	KLF2
0	0.513261	0.988	0.931	0	1	CD79A
0	0.497624	0.999	0.994	0	1	TMSB4X
0	0.492961	0.993	0.936	0	1	CORO1A
0	0.462867	0.992	0.934	0	1	ETS1
0	0.42733	0.986	0.934	0	1	TSC22D3
0	0.417479	0.991	0.912	0	1	RAC2
0	0.406569	0.988	0.906	0	1	RHOH
0	0.37945	0.988	0.95	0	1	NEURL3
0	0.369196	0.99	0.907	0	1	ARHGDIB
0	0.36579	0.987	0.952	0	1	CD2
0	0.365135	0.983	0.926	0	1	CD83
0	0.365099	0.99	0.94	0	1	CD3G
0	0.359349	0.989	0.928	0	1	CD3D
0	0.354144	0.99	0.935	0	1	FAM107B
0	0.346506	0.977	0.885	0	1	MZB1
0	0.345396	0.98	0.94	0	1	IL7R
0	0.344575	0.987	0.926	0	1	LTB
0	0.334568	0.99	0.967	0	1	PIM1
0	0.320741	0.971	0.868	0	1	TSPAN13
0	0.303553	0.986	0.942	0	1	GMFG
0	0.294411	0.979	0.912	0	1	DUSP2
0	0.292581	0.983	0.932	0	1	IRF8
0	0.274377	0.986	0.941	0	1	LCP1
0	0.272409	0.982	0.918	0	1	RGS1
0	0.254708	0.952	0.908	0	1	DUSP10
0	0.254316	0.975	0.866	0	1	CXCR4
0	0.253371	0.978	0.905	0	1	GPR183
9.24674e-273	0.331069	0.937	0.82	1.84935e-269	1	FXYD5
3.43857e-258	0.312721	0.956	0.902	6.87715e-255	1	SH3BGRL3
4.27336e-177	0.275638	0.997	0.984	8.54673e-174	1	B2M
2.17534e-171	0.346806	0.927	0.919	4.35067e-168	1	PPP1R15A
2.22461e-10	0.307894	0.548	0.523	4.44923e-07	1	PMAIP1
3.03469e-08	0.45627	0.462	0.331	6.06937e-05	1	AGR2
0	0.311405	0.865	0.696	0	2	IGFBP7
0	0.304453	0.976	0.733	0	2	SPARC
2.91991e-237	0.253568	0.776	0.609	5.83982e-234	2	MYLK
6.93221e-87	0.255099	0.681	0.475	1.38644e-83	2	ANGPTL4
6.75121e-80	0.25036	0.754	0.722	1.35024e-76	2	CTSC
4.70336e-33	0.25342	0.721	0.69	9.40671e-30	2	ID3
1.58053e-19	0.280705	0.591	0.579	3.16105e-16	2	ID1
0	1.12173	0.947	0.608	0	3	ACTA1
0	0.735726	0.861	0.581	0	3	MYLPF
0	0.714554	0.936	0.706	0	3	CKM
0	0.57938	0.933	0.514	0	3	TNNI2
0	0.549711	0.84	0.451	0	3	TNNT3
0	0.508415	0.975	0.825	0	3	DBI
0	0.405968	0.953	0.764	0	3	CLDN3
0	0.39214	0.897	0.642	0	3	EHF
0	0.336769	0.991	0.824	0	3	FCGBP
0	0.30863	0.993	0.854	0	3	CTSH
0	0.288715	0.975	0.832	0	3	ELF5
0	0.269993	0.923	0.3	0	3	PVALB
0	0.264799	0.968	0.718	0	3	CLU
0	0.26135	0.974	0.864	0	3	CD14
0	0.255808	0.989	0.866	0	3	MUC15
0	0.254587	0.99	0.859	0	3	BASP1
1.61823e-301	0.274192	0.939	0.776	3.23646e-298	3	MGST1
2.71001e-288	0.32597	0.898	0.65	5.42001e-285	3	ANXA1
2.147e-284	0.361947	0.91	0.706	4.29399e-281	3	LGALS3
5.26511e-148	0.294814	0.729	0.668	1.05302e-144	3	RNASE1
5.04369e-130	0.308459	0.782	0.615	1.00874e-126	3	CCND1
4.90719e-69	0.251105	0.632	0.494	9.81438e-66	3	CA2
2.13784e-51	0.390777	0.566	0.357	4.27568e-48	3	LTF
3.31167e-36	0.73858	0.544	0.351	6.62334e-33	3	S100A8
1.19771e-26	0.785186	0.504	0.311	2.39542e-23	3	TNNC2
9.33478e-22	0.28653	0.666	0.618	1.86696e-18	3	CRYAB
1.12032e-13	0.326165	0.676	0.737	2.24064e-10	3	GLRX
1.24547e-06	0.41079	0.581	0.547	0.00249095	3	KRT16
3.4158e-06	0.274689	0.423	0.268	0.00683159	3	KLK6
0.000321865	0.530208	0.486	0.309	0.643729	3	S100A9
0.00228028	0.551531	0.433	0.396	1	3	KRT81
0	2.85225	0.999	0.674	0	4	KRT14
0	2.6116	0.991	0.702	0	4	ACTA2
0	2.28027	0.98	0.723	0	4	TAGLN
0	2.25921	0.994	0.658	0	4	KRT17
0	2.15479	1	0.926	0	4	APOE
0	2.12935	1	0.82	0	4	SFN
0	1.99547	0.994	0.638	0	4	TPM2
0	1.80556	0.995	0.742	0	4	SPARC
0	1.6952	0.989	0.829	0	4	FST
0	1.53113	0.999	0.949	0	4	CTSV
0	1.51578	0.991	0.71	0	4	CXCL14
0	1.4589	0.996	0.748	0	4	CDA
0	1.44918	0.999	0.797	0	4	MAFF
0	1.44683	1	0.972	0	4	PMEPA1
0	1.40948	0.997	0.923	0	4	ODC1
0	1.40403	0.997	0.76	0	4	IFITM3
0	1.35018	0.943	0.613	0	4	CHI3L1
0	1.29708	0.994	0.774	0	4	TNFRSF12A
0	1.29522	0.998	0.785	0	4	IER3
0	1.27373	0.992	0.831	0	4	IL17B
0	1.26865	0.998	0.929	0	4	CEBPB
0	1.25524	0.927	0.453	0	4	MYL9
0	1.23365	0.989	0.774	0	4	TPM1
0	1.22261	0.978	0.654	0	4	CALD1
0	1.21129	0.945	0.584	0	4	CNN1
0	1.18764	0.979	0.892	0	4	IGFBP5
0	1.16497	0.939	0.5	0	4	MGP
0	1.15905	0.982	0.706	0	4	THBS1
0	1.14523	0.996	0.935	0	4	GJB4
0	1.12147	0.998	0.759	0	4	LCN2
0	1.12059	0.994	0.892	0	4	FERMT1
0	1.0805	0.994	0.717	0	4	HMOX1
0	1.07402	0.984	0.756	0	4	SOX4
0	1.07376	0.94	0.694	0	4	IGFBP7
0	1.04984	0.915	0.523	0	4	C2orf40
0	1.02638	0.992	0.787	0	4	FXYD3
0	1.02046	0.984	0.912	0	4	CLIC4
0	0.976917	0.996	0.72	0	4	GJB3
0	0.974222	0.963	0.752	0	4	RBP1
0	0.968929	0.904	0.601	0	4	MYLK
0	0.967428	0.993	0.764	0	4	HSPB1
0	0.963697	0.953	0.681	0	4	TSC22D1
0	0.962864	0.991	0.821	0	4	COL4A1
0	0.958891	0.936	0.735	0	4	PDPN
0	0.943469	0.999	0.921	0	4	NEAT1
0	0.936711	0.937	0.77	0	4	APOC1
0	0.9356	0.93	0.743	0	4	MYH11
0	0.925301	0.998	0.871	0	4	CD9
0	0.92307	0.954	0.717	0	4	TM4SF1
0	0.919061	0.965	0.652	0	4	TUBB6
0	0.91151	0.991	0.932	0	4	COTL1
0	0.904315	0.965	0.676	0	4	MT2A
0	0.896022	0.999	0.979	0	4	UBE2S
0	0.893416	0.986	0.874	0	4	CSRP1
0	0.891514	0.995	0.947	0	4	S100A10
0	0.858705	0.943	0.514	0	4	PALLD
0	0.85766	0.973	0.742	0	4	SERPINE1
0	0.848174	0.99	0.771	0	4	TIPARP
0	0.839009	0.995	0.899	0	4	SDC4
0	0.829986	0.95	0.489	0	4	RBPMS
0	0.818942	0.97	0.7	0	4	DST
0	0.816503	0.988	0.85	0	4	HBEGF
0	0.816127	0.991	0.941	0	4	SRXN1
0	0.802583	0.984	0.822	0	4	MARCKSL1
0	0.80002	0.976	0.833	0	4	IFITM2
0	0.797317	0.991	0.867	0	4	CSTB
0	0.791164	0.973	0.604	0	4	COL4A2
0	0.788004	0.988	0.71	0	4	FOSL1
0	0.775679	0.956	0.817	0	4	POSTN
0	0.769202	0.993	0.814	0	4	ERRFI1
0	0.761703	0.872	0.437	0	4	KRT5
0	0.761152	0.969	0.757	0	4	COL9A3
0	0.75917	0.998	0.845	0	4	PHLDA1
0	0.758732	0.996	0.839	0	4	MAP2K3
0	0.751529	0.982	0.847	0	4	CSF1
0	0.749406	0.997	0.959	0	4	DYNLL1
0	0.748729	0.961	0.851	0	4	CRISPLD2
0	0.726067	0.991	0.865	0	4	LMNA
0	0.712388	0.998	0.965	0	4	KCNQ1OT1
0	0.711403	0.993	0.944	0	4	S100A11
0	0.70674	0.942	0.576	0	4	MEG3
0	0.687243	0.984	0.889	0	4	IL11
0	0.686197	0.93	0.683	0	4	CNN3
0	0.686023	0.959	0.674	0	4	AEBP1
0	0.679504	0.93	0.629	0	4	DUSP6
0	0.679071	0.992	0.965	0	4	SLC25A4
0	0.677971	0.901	0.585	0	4	PDLIM7
0	0.67723	0.989	0.95	0	4	TMEM176B
0	0.67436	0.952	0.937	0	4	SLCO2A1
0	0.664497	0.893	0.628	0	4	SERPINH1
0	0.657231	1	0.995	0	4	HSPA8
0	0.649999	0.973	0.869	0	4	TIMP3
0	0.640873	0.984	0.831	0	4	LYAR
0	0.640216	0.991	0.781	0	4	DUSP7
0	0.630996	0.941	0.72	0	4	ACTN1
0	0.614099	0.958	0.882	0	4	ITGA6
0	0.613789	0.893	0.558	0	4	SPHK1
0	0.608427	0.956	0.675	0	4	BGN
0	0.604189	0.958	0.797	0	4	WIF1
0	0.59819	0.929	0.545	0	4	LAMA3
0	0.596671	0.902	0.568	0	4	PDLIM3
0	0.591037	0.989	0.873	0	4	NFIX
0	0.589641	0.901	0.693	0	4	VEGFA
0	0.585493	0.907	0.679	0	4	TUBB2A
0	0.579749	0.993	0.978	0	4	EIF5A
0	0.578571	0.977	0.748	0	4	ARC
0	0.572353	0.942	0.688	0	4	MRPS6
0	0.571741	0.928	0.741	0	4	TUBA4A
0	0.563664	0.922	0.791	0	4	KITLG
0	0.560971	0.961	0.806	0	4	FGF1
0	0.560456	0.966	0.63	0	4	BAG3
0	0.552441	0.894	0.725	0	4	IL24
0	0.544188	0.936	0.807	0	4	NAV2
0	0.542242	0.975	0.705	0	4	FGFR1
0	0.534239	0.996	0.972	0	4	FTL
0	0.533647	0.965	0.727	0	4	TXNRD1
0	0.527784	0.94	0.819	0	4	MSRB1
0	0.526762	0.956	0.58	0	4	PXDC1
0	0.522803	0.989	0.941	0	4	TMEM176A
0	0.520384	0.911	0.746	0	4	CLTB
0	0.517545	0.957	0.892	0	4	EFHD2
0	0.511414	0.932	0.748	0	4	AMOTL1
0	0.511144	0.924	0.629	0	4	NRG1
0	0.509929	0.985	0.941	0	4	NRTN
0	0.508987	0.942	0.809	0	4	MFGE8
0	0.508085	0.982	0.746	0	4	UAP1
0	0.505896	0.849	0.602	0	4	FHL2
0	0.503293	0.883	0.499	0	4	SMTN
0	0.500055	0.779	0.513	0	4	TSHZ2
0	0.49772	0.874	0.622	0	4	PERP
0	0.493545	0.881	0.576	0	4	GSTO1
0	0.491636	1	0.993	0	4	HSP90AA1
0	0.489057	0.983	0.873	0	4	TMEM158
0	0.488562	0.992	0.938	0	4	DUSP5
0	0.488049	0.981	0.917	0	4	GEM
0	0.475402	0.895	0.763	0	4	LMOD1
0	0.474989	0.982	0.817	0	4	DUSP1
0	0.471828	0.841	0.558	0	4	LIMA1
0	0.462053	0.97	0.621	0	4	NPW
0	0.460157	0.961	0.841	0	4	ICAM1
0	0.456464	0.884	0.529	0	4	GJA1
0	0.451649	0.948	0.833	0	4	MAST4
0	0.450717	0.989	0.959	0	4	SLC25A5
0	0.446433	0.986	0.933	0	4	LDHA
0	0.442574	0.971	0.638	0	4	CKB
0	0.439023	0.924	0.824	0	4	MOXD1
0	0.422684	0.999	0.98	0	4	DNAJA1
0	0.422313	0.952	0.917	0	4	ALDH2
0	0.417772	0.903	0.673	0	4	SRM
0	0.416227	0.989	0.735	0	4	TRIB1
0	0.416213	0.986	0.885	0	4	DCN
0	0.41403	0.966	0.92	0	4	NOP56
0	0.407572	0.976	0.846	0	4	HILPDA
0	0.406244	0.972	0.667	0	4	FBLN2
0	0.401731	0.97	0.553	0	4	SHROOM3
0	0.40117	0.902	0.617	0	4	MMP2
0	0.396893	0.874	0.553	0	4	GSTM3
0	0.393017	0.864	0.707	0	4	TENM2
0	0.390802	0.949	0.657	0	4	HTRA1
0	0.389438	0.89	0.51	0	4	PRSS23
0	0.385984	0.904	0.747	0	4	HAS2
0	0.383504	0.954	0.779	0	4	EFNB1
0	0.377382	0.86	0.555	0	4	DLL1
0	0.373909	0.842	0.47	0	4	MICAL2
0	0.373726	0.98	0.878	0	4	SLC20A1
0	0.371177	0.963	0.657	0	4	PLK2
0	0.368583	0.885	0.671	0	4	ELN
0	0.368192	0.981	0.882	0	4	ZNF703
0	0.366579	0.869	0.557	0	4	PLTP
0	0.366421	0.912	0.797	0	4	CPNE8
0	0.359107	0.774	0.644	0	4	GAS1
0	0.35852	0.838	0.475	0	4	PKP1
0	0.35841	0.83	0.492	0	4	PTPRE
0	0.351428	0.778	0.401	0	4	IGFBP2
0	0.350614	0.889	0.663	0	4	CXCL12
0	0.345362	0.843	0.554	0	4	FRMD6
0	0.341644	0.976	0.896	0	4	NGF
0	0.338768	0.919	0.409	0	4	FSTL1
0	0.337332	0.934	0.655	0	4	PTX3
0	0.337189	0.981	0.719	0	4	EPHA2
0	0.336764	0.996	0.972	0	4	IER5
0	0.335285	0.971	0.827	0	4	NPY
0	0.333239	0.794	0.6	0	4	COL7A1
0	0.33283	0.967	0.616	0	4	COL12A1
0	0.327512	0.968	0.859	0	4	FLNC
0	0.326388	0.778	0.577	0	4	SBSPON
0	0.324381	0.962	0.819	0	4	IFFO2
0	0.323228	0.926	0.57	0	4	DUSP14
0	0.3206	0.917	0.604	0	4	KLF5
0	0.319421	0.977	0.901	0	4	C2CD4B
0	0.318411	0.758	0.37	0	4	VWA1
0	0.317897	0.931	0.597	0	4	CTNNBIP1
0	0.303373	0.885	0.681	0	4	PRELP
0	0.303292	0.959	0.888	0	4	EGR2
0	0.300675	0.894	0.756	0	4	WNT10A
0	0.298653	0.975	0.821	0	4	PDE10A
0	0.293261	0.981	0.856	0	4	HSPH1
0	0.290761	0.969	0.776	0	4	VASN
0	0.29023	0.887	0.656	0	4	KCTD1
0	0.28527	0.85	0.629	0	4	DPYSL3
0	0.283836	0.951	0.632	0	4	FMOD
0	0.281185	0.904	0.747	0	4	SMAD1
0	0.279094	0.909	0.596	0	4	ARL4D
0	0.278651	0.972	0.611	0	4	HSPB8
0	0.277994	0.955	0.807	0	4	NNAT
0	0.276823	0.808	0.433	0	4	SLC6A8
0	0.269384	0.95	0.505	0	4	PRRG4
0	0.262166	0.785	0.441	0	4	CDH13
0	0.259908	0.889	0.873	0	4	DCLK1
0	0.258413	0.873	0.871	0	4	GSTM5
0	0.252487	0.965	0.7	0	4	BAMBI
3.02218e-307	0.36376	0.951	0.778	6.04436e-304	4	MGST1
8.01216e-305	0.502796	0.983	0.875	1.60243e-301	4	TUBB4B
1.00961e-300	0.373941	0.804	0.544	2.01922e-297	4	SPRY2
5.65409e-296	0.4986	0.742	0.428	1.13082e-292	4	JAG1
9.05978e-296	0.429845	0.863	0.569	1.81196e-292	4	DSP
9.00632e-295	0.482559	0.992	0.883	1.80126e-291	4	HSPD1
1.01154e-278	0.655926	0.787	0.471	2.02309e-275	4	ANGPTL4
1.26503e-273	0.390605	0.967	0.76	2.53007e-270	4	CDKN1A
1.84134e-273	0.33892	0.714	0.431	3.68269e-270	4	TP63
9.46292e-266	0.254854	0.969	0.838	1.89258e-262	4	RASSF1
8.79554e-265	0.261979	0.957	0.731	1.75911e-261	4	DNAJB9
2.48552e-250	0.449447	0.741	0.519	4.97104e-247	4	LAMB3
3.57013e-250	0.460182	0.773	0.55	7.14026e-247	4	TINAGL1
1.39124e-245	0.361593	0.813	0.518	2.78247e-242	4	KRT16
1.20504e-244	0.366075	0.948	0.893	2.41007e-241	4	SLC38A2
2.48584e-244	0.316211	0.997	0.965	4.97168e-241	4	H2AFZ
4.84536e-238	0.287732	0.894	0.768	9.69072e-235	4	CRIP2
9.63621e-233	0.447733	0.997	0.972	1.92724e-229	4	ZFP36L1
3.6726e-229	0.359297	0.771	0.493	7.34519e-226	4	PHLDA3
6.81926e-229	0.559427	0.713	0.437	1.36385e-225	4	ACTG2
3.04519e-225	0.33075	0.864	0.658	6.09038e-222	4	CDCP1
5.85539e-223	0.332015	0.983	0.906	1.17108e-219	4	CACYBP
1.04617e-220	0.282372	0.735	0.5	2.09233e-217	4	SEMA3C
8.00468e-219	0.279345	0.717	0.472	1.60094e-215	4	NES
6.43608e-218	0.338673	0.804	0.53	1.28722e-214	4	OSMR
3.70832e-217	0.619937	0.737	0.394	7.41663e-214	4	IGFBP3
4.39367e-214	0.432789	0.863	0.613	8.78733e-211	4	DDIT4
5.82448e-212	0.261839	0.707	0.409	1.1649e-208	4	BCAM
2.91523e-208	0.380458	0.993	0.974	5.83046e-205	4	HSPA5
6.74749e-208	0.29975	0.847	0.622	1.3495e-204	4	PDLIM4
1.38321e-207	0.352518	0.94	0.861	2.76642e-204	4	C1QBP
4.39054e-199	0.350615	0.763	0.577	8.78108e-196	4	LDHB
1.30369e-198	0.316218	0.803	0.717	2.60738e-195	4	GAS6
4.16569e-196	0.3755	0.743	0.552	8.33138e-193	4	PRNP
4.92598e-190	0.366599	0.863	0.725	9.85196e-187	4	GCLM
8.34764e-188	0.28248	0.9	0.714	1.66953e-184	4	GSN
1.37351e-185	0.329803	0.996	0.968	2.74702e-182	4	HSPE1
7.60338e-181	0.294688	0.683	0.373	1.52068e-177	4	SNAI2
5.56951e-178	0.268411	0.991	0.956	1.1139e-174	4	IFRD1
2.74593e-176	0.333096	0.748	0.57	5.49186e-173	4	SMIM3
9.45657e-172	0.335539	0.658	0.34	1.89131e-168	4	CDH3
5.38147e-161	0.266729	0.912	0.775	1.07629e-157	4	CDC42EP3
7.37911e-157	0.265454	0.833	0.798	1.47582e-153	4	PDGFA
6.58155e-154	0.335604	0.774	0.65	1.31631e-150	4	SERPINB5
4.55776e-149	0.250281	0.851	0.69	9.11552e-146	4	S100A16
2.46702e-148	0.264562	0.997	0.974	4.93405e-145	4	SRSF3
1.43584e-145	0.312158	0.916	0.801	2.87168e-142	4	SQSTM1
1.84882e-142	0.358082	0.692	0.474	3.69764e-139	4	CAV1
1.07928e-140	0.311766	0.891	0.769	2.15856e-137	4	CTSB
1.69148e-139	0.294641	0.873	0.784	3.38296e-136	4	SGK1
5.6079e-137	0.26688	0.823	0.678	1.12158e-133	4	ID3
8.40835e-133	0.291614	0.646	0.507	1.68167e-129	4	TNS4
1.3451e-123	0.266333	0.8	0.642	2.6902e-120	4	CXCL16
5.96696e-121	0.311125	0.708	0.484	1.19339e-117	4	MDK
4.4369e-114	0.360275	0.893	0.707	8.8738e-111	4	PLAUR
1.40702e-113	0.277598	0.63	0.355	2.81404e-110	4	PLAT
4.98754e-110	0.315606	0.703	0.525	9.97508e-107	4	LAMC2
2.16898e-109	0.291606	0.783	0.634	4.33796e-106	4	SDC1
2.77793e-106	0.274914	0.645	0.385	5.55586e-103	4	TRIM29
2.50266e-99	0.431948	0.672	0.465	5.00531e-96	4	CTGF
3.46097e-51	0.31147	0.577	0.381	6.92195e-48	4	ID4
2.66651e-44	0.290304	0.719	0.562	5.33302e-41	4	SLPI
9.82735e-40	0.370917	0.61	0.558	1.96547e-36	4	TIMP1
5.2493e-37	0.266154	0.644	0.562	1.04986e-33	4	AQP3
1.08132e-26	0.251497	0.755	0.798	2.16265e-23	4	FABP5
1.50496e-23	0.297024	0.578	0.554	3.00991e-20	4	ADAMTS1
0	0.481449	0.953	0.683	0	5	FABP4
0	0.409369	0.998	0.942	0	5	HLA-DQA1
0	0.405342	0.998	0.94	0	5	HLA-DQB1
0	0.375797	0.997	0.963	0	5	HLA-DRB5
0	0.299411	0.998	0.937	0	5	CD79A
0	0.296268	0.959	0.728	0	5	CCL11
5.72557e-280	0.325397	0.996	0.964	1.14511e-276	5	CD74
6.18822e-135	0.288386	0.293	0.272	1.23764e-131	5	NDUFA4L2
2.75904e-95	0.256961	0.681	0.468	5.51809e-92	5	RARRES2
1.72711e-80	0.260177	0.933	0.891	3.45423e-77	5	CST3
1.39699e-40	0.460981	0.391	0.535	2.79399e-37	5	G0S2
6.46294e-25	0.324	0.588	0.405	1.29259e-21	5	APOD
1.86553e-21	0.308561	0.838	0.831	3.73106e-18	5	SAT1
7.7608e-20	0.256226	0.531	0.363	1.55216e-16	5	TGFBI
1.70233e-14	0.277759	0.496	0.59	3.40466e-11	5	ID1
0.00677262	0.252757	0.535	0.526	1	5	SPARCL1
0	0.506827	0.96	0.723	0	6	CLDN4
0	0.496931	0.995	0.706	0	6	PRLR
0	0.475533	0.942	0.648	0	6	AREG
0	0.454824	0.928	0.624	0	6	KRT19
0	0.35597	0.993	0.822	0	6	CITED1
0	0.304569	0.969	0.772	0	6	CLDN3
0	0.295215	0.993	0.946	0	6	WNT4
0	0.282095	0.934	0.476	0	6	SLC7A2
0	0.280911	0.988	0.644	0	6	GPX3
0	0.263177	0.989	0.77	0	6	AQP5
7.38192e-303	0.439167	0.891	0.59	1.47638e-299	6	KRT7
4.92106e-285	0.360205	0.927	0.649	9.84212e-282	6	CLDN7
2.39975e-256	0.255302	0.996	0.994	4.7995e-253	6	JUND
1.18981e-222	0.537558	0.783	0.559	2.37961e-219	6	STC2
3.58421e-198	0.30134	0.958	0.885	7.16842e-195	6	TSPAN13
6.48602e-196	0.309675	0.988	0.975	1.2972e-192	6	EZR
6.76178e-174	0.320398	0.963	0.868	1.35236e-170	6	S100A6
1.87807e-170	0.386074	0.864	0.693	3.75614e-167	6	CYR61
1.78295e-167	0.292977	0.999	0.996	3.56591e-164	6	ACTG1
4.74023e-153	0.380313	0.984	0.92	9.48045e-150	6	KLF6
2.06541e-143	0.291523	0.662	0.307	4.13083e-140	6	TSPAN1
4.47501e-134	0.275321	0.798	0.538	8.95002e-131	6	WFDC2
8.81777e-129	0.282896	0.908	0.83	1.76355e-125	6	RHOB
5.19882e-121	0.269645	0.787	0.575	1.03976e-117	6	NUPR1
1.39996e-119	0.255231	0.817	0.633	2.79992e-116	6	ATP1B1
4.13022e-98	0.298156	0.78	0.571	8.26044e-95	6	H1F0
7.13483e-80	0.258513	0.904	0.8	1.42697e-76	6	SRI
3.92752e-64	0.43206	0.8	0.671	7.85503e-61	6	ANXA1
1.93612e-51	0.301383	0.949	0.932	3.87223e-48	6	NFKBIA
1.04171e-29	0.255563	0.611	0.626	2.08341e-26	6	DNAJC12
6.04285e-18	0.353441	0.564	0.341	1.20857e-14	6	AGR2
5.53495e-09	0.268381	0.537	0.351	1.10699e-05	6	C15orf48
0	3.13881	0.999	0.655	0	7	AREG
0	3.08103	0.993	0.956	0	7	CALCA
0	2.66898	0.989	0.698	0	7	PTN
0	2.49984	0.996	0.777	0	7	KRT18
0	2.4427	0.999	0.831	0	7	KRT8
0	2.15198	0.993	0.631	0	7	KRT19
0	2.14685	0.993	0.716	0	7	PRLR
0	2.12972	0.997	0.729	0	7	CLDN4
0	2.02433	0.996	0.869	0	7	S100A6
0	1.9802	0.975	0.657	0	7	GPX3
0	1.9293	0.964	0.612	0	7	F3
0	1.88949	0.997	0.877	0	7	EPCAM
0	1.83465	0.976	0.821	0	7	ATF3
0	1.75947	0.965	0.83	0	7	CITED1
0	1.53508	0.95	0.568	0	7	TPH1
0	1.47815	0.98	0.595	0	7	KRT7
0	1.47014	0.992	0.88	0	7	CD9
0	1.4499	0.97	0.954	0	7	FOS
0	1.4384	0.996	0.921	0	7	JUN
0	1.40985	0.934	0.78	0	7	AQP5
0	1.39848	0.992	0.872	0	7	LMNA
0	1.35832	0.926	0.558	0	7	STC2
0	1.33249	0.978	0.947	0	7	FOSB
0	1.31617	0.98	0.948	0	7	WNT4
0	1.30549	0.958	0.538	0	7	WFDC2
0	1.26748	0.983	0.655	0	7	CLDN7
0	1.25768	0.95	0.671	0	7	TMED3
0	1.19701	0.982	0.778	0	7	CLDN3
0	1.17926	0.974	0.927	0	7	ACOT1
0	1.17494	0.996	0.975	0	7	EZR
0	1.1646	0.977	0.911	0	7	EGR1
0	1.15633	0.996	0.921	0	7	KLF6
0	1.15508	0.942	0.95	0	7	GADD45G
0	1.14799	0.852	0.899	0	7	DCN
0	1.09417	0.992	0.866	0	7	ETS2
0	1.09194	0.972	0.939	0	7	TRPS1
0	1.08255	0.892	0.576	0	7	NUPR1
0	1.06565	0.963	0.853	0	7	TGM2
0	1.0392	0.978	0.841	0	7	ANXA2
0	1.0361	0.912	0.57	0	7	H1F0
0	1.03332	0.96	0.738	0	7	CLU
0	1.02088	0.994	0.994	0	7	JUND
0	1.0107	0.985	0.825	0	7	ERRFI1
0	1.00576	0.848	0.897	0	7	HMGCS2
0	0.980862	0.945	0.571	0	7	GIPC2
0	0.976117	0.978	0.876	0	7	PRDX2
0	0.96014	0.947	0.665	0	7	GADD45A
0	0.958803	0.915	0.493	0	7	SLC7A2
0	0.946783	0.961	0.865	0	7	KLF4
0	0.941931	0.999	0.996	0	7	ACTG1
0	0.937583	0.982	0.834	0	7	SPINT2
0	0.935375	0.968	0.771	0	7	CRIP2
0	0.934719	0.934	0.599	0	7	SLC12A2
0	0.915975	0.974	0.829	0	7	RHOB
0	0.913558	0.907	0.453	0	7	TMEM56
0	0.908712	0.899	0.584	0	7	TBX3
0	0.906036	0.99	0.715	0	7	DST
0	0.874416	0.945	0.592	0	7	TMC4
0	0.870873	0.971	0.744	0	7	KTN1
0	0.850912	0.896	0.906	0	7	HIST1H2BI
0	0.843017	0.927	0.63	0	7	PLEC
0	0.838319	0.951	0.694	0	7	CYR61
0	0.834525	0.781	0.579	0	7	FXYD2
0	0.834244	0.993	0.974	0	7	UBC
0	0.832989	0.878	0.838	0	7	CLDN10
0	0.827379	0.933	0.929	0	7	PHYH
0	0.814665	0.78	0.571	0	7	FGB
0	0.802624	0.967	0.721	0	7	GSN
0	0.799473	0.928	0.742	0	7	GDE1
0	0.795601	0.945	0.637	0	7	ANXA3
0	0.793954	0.986	0.947	0	7	S100A11
0	0.784264	0.836	0.309	0	7	TSPAN1
0	0.776848	0.983	0.905	0	7	SDC4
0	0.774919	0.979	0.831	0	7	AHNAK
0	0.765289	0.918	0.374	0	7	CMTM8
0	0.756802	0.895	0.834	0	7	ALCAM
0	0.752207	0.958	0.937	0	7	SLCO2A1
0	0.749666	0.969	0.954	0	7	TMEM176B
0	0.748066	0.97	0.629	0	7	MAP1B
0	0.746959	0.974	0.945	0	7	CHKA
0	0.735023	0.918	0.681	0	7	CDH1
0	0.730872	0.866	0.919	0	7	CAPSL
0	0.723674	0.945	0.832	0	7	NEK7
0	0.703182	0.954	0.687	0	7	JUP
0	0.702075	0.903	0.877	0	7	ITIH5
0	0.698625	0.893	0.887	0	7	WFDC12
0	0.690699	0.961	0.922	0	7	H2AFJ
0	0.689592	0.901	0.506	0	7	WEE1
0	0.686817	0.956	0.949	0	7	PLAC8
0	0.679158	0.885	0.569	0	7	PGR
0	0.677379	0.943	0.881	0	7	S100A1
0	0.677135	0.861	0.574	0	7	SGMS2
0	0.675593	0.865	0.491	0	7	BIK
0	0.670213	0.903	0.612	0	7	ANO1
0	0.668599	0.814	0.538	0	7	UPK3A
0	0.662289	0.915	0.628	0	7	PTPRF
0	0.649217	0.915	0.627	0	7	STARD10
0	0.649215	0.895	0.675	0	7	CXADR
0	0.636593	0.967	0.825	0	7	ATOX1
0	0.615502	0.929	0.677	0	7	MAPK13
0	0.600418	0.935	0.677	0	7	ITPKC
0	0.594931	0.947	0.726	0	7	SOCS2
0	0.582204	0.792	0.69	0	7	NRXN3
0	0.581543	0.9	0.802	0	7	KIF5C
0	0.580817	0.85	0.859	0	7	CDO1
0	0.579108	0.877	0.523	0	7	NPDC1
0	0.522915	0.882	0.629	0	7	CD200
0	0.520299	0.877	0.731	0	7	MTSS1
0	0.499303	0.88	0.588	0	7	MMP14
0	0.497391	0.85	0.581	0	7	ERBB3
0	0.487931	0.834	0.656	0	7	PODXL
0	0.437426	0.883	0.877	0	7	ITIH2
0	0.433869	0.921	0.622	0	7	CCDC71L
0	0.406155	0.859	0.676	0	7	MAD2L1
0	0.36537	0.897	0.779	0	7	HEPACAM2
0	0.363236	0.923	0.83	0	7	DUSP8
0	0.340112	0.919	0.9	0	7	TMCC3
0	0.336099	0.915	0.6	0	7	FMO2
0	0.3315	0.804	0.512	0	7	WNT7B
0	0.327049	0.905	0.596	0	7	CENPV
8.46133e-305	0.661794	0.882	0.575	1.69227e-301	7	SPINT1
9.62898e-305	0.782635	0.953	0.704	1.9258e-301	7	VMP1
1.19514e-300	0.839721	0.996	0.926	2.39028e-297	7	NEAT1
1.57871e-299	0.427347	0.824	0.712	3.15743e-296	7	FAM43A
8.76692e-298	0.722293	0.968	0.776	1.75338e-294	7	IFITM3
2.20706e-296	1.01957	0.886	0.654	4.41411e-293	7	EMP1
2.09789e-295	0.561042	0.858	0.468	4.19578e-292	7	QSOX1
6.59029e-289	0.751988	0.915	0.71	1.31806e-285	7	SOX9
1.97829e-287	0.547849	0.984	0.953	3.95659e-284	7	CTSV
1.37243e-286	0.268741	0.926	0.79	2.74485e-283	7	VASN
1.21077e-285	0.72867	0.923	0.721	2.42154e-282	7	LGALS3
6.03367e-284	0.804235	0.95	0.666	1.20673e-280	7	ANXA1
9.43533e-283	0.56504	0.883	0.885	1.88707e-279	7	TMEM158
1.14627e-282	0.477364	0.854	0.434	2.29254e-279	7	ABCC3
5.60739e-281	0.565194	0.967	0.88	1.12148e-277	7	GPX1
1.24335e-280	0.648241	0.893	0.635	2.48671e-277	7	ATP1B1
1.17432e-279	0.453807	0.791	0.749	2.34865e-276	7	ESR1
3.06618e-279	0.758864	0.946	0.806	6.13236e-276	7	SQSTM1
1.60204e-277	0.582815	0.836	0.486	3.20408e-274	7	CDC42EP4
2.12506e-277	0.31309	0.765	0.501	4.25013e-274	7	CAPN8
4.92017e-276	0.431903	0.986	0.832	9.84035e-273	7	SFN
5.63113e-276	0.392952	0.839	0.555	1.12623e-272	7	ARG2
2.44162e-271	0.703883	0.79	0.851	4.88325e-268	7	HP
9.74991e-270	0.711301	0.973	0.881	1.94998e-266	7	CSRP1
1.64713e-269	0.539861	0.825	0.52	3.29427e-266	7	SMIM22
8.84029e-269	0.379285	0.844	0.637	1.76806e-265	7	SRF
2.23101e-268	0.591018	0.938	0.522	4.46201e-265	7	LAMC2
8.85322e-267	0.439821	0.928	0.947	1.77064e-263	7	TMEM176A
6.55615e-265	0.358787	0.903	0.557	1.31123e-261	7	ALDOC
2.92697e-262	0.651542	0.951	0.79	5.85394e-259	7	TNFRSF12A
6.35317e-262	0.572194	0.955	0.843	1.27063e-258	7	IFITM2
1.57703e-259	0.419902	0.848	0.944	3.15406e-256	7	ZWINT
6.5513e-259	0.430293	0.854	0.526	1.31026e-255	7	KCNK1
7.49662e-259	0.434696	0.909	0.704	1.49932e-255	7	CREB5
8.67856e-257	0.566372	0.946	0.888	1.73571e-253	7	TSPAN13
1.30457e-255	0.602819	0.961	0.883	2.60913e-252	7	RPS27L
2.51041e-254	0.909361	0.929	0.681	5.02082e-251	7	ID3
4.40558e-254	0.485156	0.788	0.709	8.81117e-251	7	FOXA1
1.53866e-253	0.271088	0.737	0.324	3.07731e-250	7	SLC44A4
1.11782e-250	0.533779	0.988	0.975	2.23564e-247	7	PMEPA1
2.32405e-249	0.648032	0.982	0.951	4.64809e-246	7	S100A10
6.33563e-249	0.271791	0.918	0.844	1.26713e-245	7	SMOX
3.04842e-246	0.380303	0.915	0.911	6.09685e-243	7	RHOU
1.56218e-244	0.790401	0.907	0.65	3.12437e-241	7	HIST1H1C
4.62961e-242	0.555864	0.826	0.681	9.25923e-239	7	PFKFB3
2.64522e-241	0.571072	0.909	0.696	5.29044e-238	7	S100A16
8.92026e-239	0.560986	0.925	0.786	1.78405e-235	7	SGK1
1.28517e-238	0.78054	0.882	0.876	2.57035e-235	7	BASP1
3.12887e-235	0.569618	0.958	0.887	6.25773e-232	7	ITGA6
1.6723e-234	0.395714	0.707	0.334	3.3446e-231	7	FAM25A
1.00301e-232	0.351217	0.783	0.368	2.00602e-229	7	RIN2
5.7631e-230	0.739376	0.954	0.774	1.15262e-226	7	CDKN1A
4.34358e-228	0.302938	0.726	0.332	8.68715e-225	7	RASEF
3.01896e-226	0.427127	0.796	0.831	6.03793e-223	7	ECM1
2.68546e-219	0.30086	0.809	0.441	5.37092e-216	7	OCLN
2.68918e-219	0.505198	0.939	0.822	5.37835e-216	7	CTSD
2.84403e-216	0.440701	0.761	0.52	5.68806e-213	7	INHBB
1.1421e-214	0.48333	0.825	0.792	2.2842e-211	7	DNAJB4
4.79569e-211	0.49848	0.772	0.583	9.59137e-208	7	MLPH
1.93427e-207	0.695165	0.987	0.93	3.86854e-204	7	NFKBIA
1.88386e-204	0.456755	0.956	0.826	3.76772e-201	7	CTNNB1
1.63572e-203	0.608066	0.974	0.882	3.27145e-200	7	TUBB4B
1.35054e-200	0.322898	0.869	0.538	2.70108e-197	7	ITGB4
9.51772e-199	0.495738	0.973	0.876	1.90354e-195	7	CSTB
1.43249e-193	0.592423	0.796	0.457	2.86498e-190	7	ELF3
7.52217e-192	0.319045	0.912	0.557	1.50443e-188	7	FKBP11
1.54933e-191	0.338271	0.802	0.436	3.09866e-188	7	MYO1B
4.57236e-190	0.499136	0.846	0.643	9.14472e-187	7	BHLHE41
2.08562e-189	0.347284	0.881	0.848	4.17124e-186	7	DUSP16
6.05343e-189	0.403373	0.853	0.816	1.21069e-185	7	GCNT2
2.11103e-186	0.278509	0.811	0.491	4.22206e-183	7	BBC3
1.38319e-185	0.270211	0.941	0.782	2.76637e-182	7	PHGDH
8.75455e-185	0.25229	0.854	0.863	1.75091e-181	7	TESC
6.88404e-184	0.583981	0.854	0.685	1.37681e-180	7	GLUL
9.85762e-184	0.308816	0.674	0.398	1.97152e-180	7	KRT4
8.84543e-182	0.372993	0.941	0.868	1.76909e-178	7	CTSH
1.41449e-181	0.374245	0.916	0.725	2.82897e-178	7	FGFR1
7.92065e-179	0.318321	0.734	0.812	1.58413e-175	7	CRYM
2.35978e-177	0.390929	0.815	0.517	4.71956e-174	7	F11R
1.32233e-173	0.456606	0.915	0.756	2.64467e-170	7	XBP1
3.40468e-173	0.499455	0.89	0.633	6.80936e-170	7	PDLIM4
3.8621e-171	0.649876	0.983	0.987	7.7242e-168	7	BTG2
7.88589e-171	0.510862	0.861	0.67	1.57718e-167	7	CDCP1
2.05218e-169	0.446883	0.769	0.493	4.10437e-166	7	CRB3
4.94523e-168	0.838824	0.935	0.781	9.89046e-165	7	HSPB1
1.02258e-167	0.46962	0.915	0.702	2.04517e-164	7	FAM3C
1.84817e-166	0.275537	0.881	0.663	3.69633e-163	7	EHF
2.20901e-165	0.26311	0.899	0.863	4.41802e-162	7	PDGFB
4.14867e-165	0.425414	0.907	0.768	8.29734e-162	7	CHCHD10
5.91604e-163	0.517648	0.968	0.884	1.18321e-159	7	MANF
8.2752e-158	0.687336	0.942	0.879	1.65504e-154	7	HSPA1B
1.38408e-157	0.343268	0.707	0.346	2.76816e-154	7	DEFB1
5.36773e-156	0.361434	0.843	0.62	1.07355e-152	7	STX3
6.93123e-155	0.263479	0.777	0.574	1.38625e-151	7	TNFRSF21
4.27686e-153	0.50023	0.818	0.597	8.55372e-150	7	TACSTD2
3.61635e-152	0.420607	0.881	0.864	7.23269e-149	7	EHD1
2.74232e-151	0.55096	0.88	0.707	5.48465e-148	7	VEGFA
6.28278e-150	0.284872	0.818	0.655	1.25656e-146	7	SERPINB5
2.14691e-149	0.687435	0.994	0.994	4.29382e-146	7	HSP90AA1
2.6218e-148	0.406154	0.855	0.587	5.2436e-145	7	DSP
1.63942e-143	0.275223	0.666	0.48	3.27884e-140	7	COL8A1
3.84943e-143	0.28545	0.929	0.862	7.69886e-140	7	HBEGF
5.59544e-143	0.284703	0.727	0.869	1.11909e-139	7	CELF4
1.41285e-142	0.289753	0.758	0.466	2.82569e-139	7	SYNE4
1.52095e-141	0.920358	0.905	0.697	3.04189e-138	7	MT2A
7.95601e-141	0.338737	0.963	0.918	1.5912e-137	7	CLIC4
5.70788e-140	0.276012	0.904	0.786	1.14158e-136	7	CD82
2.28218e-139	0.279121	0.659	0.34	4.56436e-136	7	MACC1
3.01234e-139	0.296165	0.708	0.689	6.02467e-136	7	FGG
9.151e-138	0.385865	0.942	0.79	1.8302e-134	7	TPM1
8.06688e-134	0.342471	0.755	0.491	1.61338e-130	7	GIPC1
1.00255e-133	0.362767	0.9	0.757	2.0051e-130	7	CLTB
2.60666e-133	0.493182	0.846	0.601	5.21332e-130	7	HES1
2.19525e-132	0.348196	0.672	0.309	4.3905e-129	7	KIAA1522
2.56258e-132	0.397193	0.877	0.878	5.12517e-129	7	CD14
7.88171e-131	0.33166	0.877	0.799	1.57634e-127	7	TOB1
1.51831e-130	0.317308	0.914	0.775	3.03662e-127	7	CTSB
2.86036e-129	0.410473	0.995	0.99	5.72072e-126	7	JUNB
3.43082e-129	0.257863	0.721	0.406	6.86165e-126	7	PTPRK
8.90866e-129	0.358674	0.74	0.535	1.78173e-125	7	DSG2
2.3615e-128	0.341375	0.776	0.571	4.723e-125	7	LYPD3
9.76852e-128	0.316502	0.961	0.8	1.9537e-124	7	IER3
1.96973e-127	0.303311	0.939	0.907	3.93946e-124	7	NFKBIZ
1.39679e-125	0.371774	0.714	0.62	2.79357e-122	7	DNAJC12
2.79414e-125	0.315081	0.803	0.801	5.58829e-122	7	RALGDS
1.13597e-124	0.432973	0.988	0.976	2.27195e-121	7	HSPA5
6.11217e-123	0.423203	0.963	0.928	1.22243e-119	7	ZFP36
8.37571e-123	0.33845	0.676	0.495	1.67514e-119	7	TFAP2B
4.47552e-120	0.276313	0.729	0.456	8.95104e-117	7	FAT1
3.91e-119	0.253239	0.661	0.374	7.82e-116	7	PROM1
4.88952e-119	0.334902	0.865	0.687	9.77904e-116	7	NFIB
1.41307e-116	0.433309	0.731	0.706	2.82614e-113	7	RBM47
3.8492e-115	0.318569	0.679	0.747	7.6984e-112	7	PIEZO2
1.42969e-114	0.409042	0.921	0.755	2.85938e-111	7	TRIB1
9.57151e-114	0.301928	0.785	0.716	1.9143e-110	7	GCLC
1.36283e-113	0.255364	0.841	0.639	2.72566e-110	7	SDC1
8.85474e-112	0.266112	0.874	0.673	1.77095e-108	7	EBP
1.44811e-111	0.368545	0.928	0.936	2.89622e-108	7	CRIP1
8.60845e-110	0.448096	0.796	0.614	1.72169e-106	7	PDLIM5
1.73936e-108	0.334482	0.977	0.968	3.47872e-105	7	KCNQ1OT1
3.51437e-105	0.307117	0.898	0.932	7.02874e-102	7	SMIM14
4.39623e-105	0.310423	0.815	0.566	8.79247e-102	7	SLPI
6.9221e-104	0.268332	0.769	0.628	1.38442e-100	7	ABHD11
9.06734e-103	0.323288	0.709	0.547	1.81347e-99	7	NEDD4L
5.94616e-101	0.259899	0.729	0.773	1.18923e-97	7	TPPP3
7.95007e-101	0.282393	0.7	0.436	1.59001e-97	7	MYADM
2.53953e-100	0.257209	0.731	0.547	5.07906e-97	7	TJP2
2.0379e-99	0.310639	0.912	0.853	4.07581e-96	7	MAP2K3
1.0492e-96	0.472035	0.808	0.735	2.09839e-93	7	GATA3
6.89298e-89	0.341952	0.844	0.82	1.3786e-85	7	BHLHE40
1.67081e-87	0.255915	0.891	0.837	3.34161e-84	7	TXNDC17
2.18089e-87	0.441102	0.672	0.566	4.36178e-84	7	AQP3
6.52274e-87	0.280074	0.75	0.783	1.30455e-83	7	ANK3
7.12867e-85	0.337101	0.849	0.877	1.42573e-81	7	TNFAIP8
3.30024e-84	0.348418	0.825	0.821	6.60048e-81	7	NAV2
5.47399e-83	0.273043	0.854	0.716	1.0948e-79	7	C9orf16
1.25151e-82	0.329319	0.743	0.727	2.50301e-79	7	FRMD4B
3.76232e-82	0.270094	0.754	0.517	7.52463e-79	7	IRX3
2.08817e-81	0.350512	0.705	0.581	4.17633e-78	7	ISG20
3.04562e-81	0.321997	0.675	0.446	6.09125e-78	7	RHOV
6.47599e-80	0.266909	0.612	0.363	1.2952e-76	7	KIAA1324
6.01115e-78	0.821784	0.916	0.848	1.20223e-74	7	HSPA1A
1.54823e-77	0.287771	0.981	0.94	3.09647e-74	7	HSP90B1
2.71485e-75	0.284098	0.742	0.55	5.4297e-72	7	OSMR
4.5287e-74	0.261208	0.884	0.832	9.05741e-71	7	YWHAH
6.21895e-73	0.369306	0.858	0.845	1.24379e-69	7	MAST4
4.70214e-69	0.288252	0.861	0.769	9.40428e-66	7	S100A13
1.17664e-66	0.260857	0.796	0.611	2.35328e-63	7	MARCKS
2.38728e-66	0.270494	0.948	0.889	4.77456e-63	7	NME1
1.83407e-64	0.280823	0.994	0.995	3.66814e-61	7	HSPA8
3.99385e-63	0.31679	0.734	0.65	7.9877e-60	7	FLNB
4.59237e-60	0.584902	0.652	0.66	9.18474e-57	7	TNIP3
3.9627e-55	0.641363	0.909	0.867	7.9254e-52	7	DNAJB1
9.70636e-51	0.320884	0.796	0.62	1.94127e-47	7	FHL2
1.79342e-49	0.355581	0.926	0.958	3.58685e-46	7	KIAA0040
1.00789e-47	0.325512	0.694	0.773	2.01578e-44	7	DGAT2
1.32168e-46	0.520664	0.96	0.979	2.64337e-43	7	KLF2
2.32211e-39	0.397639	0.982	0.982	4.64422e-36	7	DNAJA1
3.07685e-38	0.257065	0.849	0.902	6.15369e-35	7	EFHD2
2.06832e-36	0.369864	0.668	0.795	4.13664e-33	7	LY6D
1.10138e-33	0.259336	0.977	0.971	2.20276e-30	7	HSPE1
1.52676e-28	0.358893	0.615	0.539	3.05353e-25	7	PRSS22
7.71567e-26	0.344274	0.534	0.38	1.54313e-22	7	LMO7
2.51448e-25	0.268737	0.999	0.996	5.02895e-22	7	ACTB
5.02166e-21	0.37716	0.782	0.914	1.00433e-17	7	CSF3
0	1.87857	0.958	0.839	0	8	DBI
0	1.87783	0.988	0.922	0	8	JUN
0	1.83881	0.98	0.78	0	8	KRT18
0	1.75411	0.959	0.948	0	8	FOSB
0	1.71274	0.964	0.781	0	8	CLDN3
0	1.66464	0.969	0.857	0	8	PHLDA1
0	1.65808	0.936	0.741	0	8	CLU
0	1.6112	0.967	0.834	0	8	KRT8
0	1.58874	0.892	0.843	0	8	FCGBP
0	1.56479	0.965	0.879	0	8	EPCAM
0	1.53187	0.95	0.879	0	8	HSPA1B
0	1.52377	0.958	0.774	0	8	SOX4
0	1.49013	0.936	0.779	0	8	LCN2
0	1.47755	0.922	0.791	0	8	MGST1
0	1.39214	0.899	0.672	0	8	ANXA1
0	1.3913	0.901	0.875	0	8	BASP1
0	1.38944	0.989	0.927	0	8	NEAT1
0	1.34796	0.937	0.711	0	8	SOX9
0	1.3368	0.943	0.662	0	8	EHF
0	1.31189	0.934	0.819	0	8	MFGE8
0	1.27679	0.943	0.941	0	8	TRPS1
0	1.23628	0.937	0.637	0	8	KRT19
0	1.1881	0.943	0.835	0	8	AHNAK
0	1.17756	0.884	0.687	0	8	NFIB
0	1.15292	0.948	0.946	0	8	CHKA
0	1.15153	0.941	0.804	0	8	FXYD3
0	1.10613	0.9	0.928	0	8	RSPO1
0	1.1003	0.914	0.623	0	8	CCND1
0	1.01411	0.9	0.662	0	8	CLDN7
0	0.972804	0.897	0.848	0	8	ELF5
0	0.935428	0.859	0.883	0	8	MUC15
2.33108e-305	1.2415	0.863	0.879	4.66215e-302	8	TF
1.78633e-302	0.766825	0.894	0.931	3.57265e-299	8	ACOT1
2.78685e-301	0.945113	0.853	0.677	5.5737e-298	8	SOX10
4.00227e-299	0.774823	0.833	0.593	8.00455e-296	8	BARX2
2.77345e-295	0.932442	0.854	0.6	5.5469e-292	8	TMC4
9.66241e-295	1.01295	0.872	0.913	1.93248e-291	8	RHOU
1.06015e-293	1.71935	0.941	0.848	2.1203e-290	8	HSPA1A
5.41995e-290	0.844832	0.914	0.839	1.08399e-286	8	SPINT2
2.46733e-287	1.12239	0.94	0.734	4.93466e-284	8	CLDN4
3.0591e-286	0.610786	0.853	0.464	6.11819e-283	8	SYNE4
9.35715e-284	0.971657	0.926	0.956	1.87143e-280	8	TMEM176B
5.78115e-283	0.621376	0.848	0.44	1.15623e-279	8	RHOV
9.65797e-281	0.822633	0.871	0.607	1.93159e-277	8	IRX2
2.72905e-280	0.94668	0.892	0.871	5.4581e-277	8	CTSH
4.35679e-280	0.981014	0.843	0.715	8.71358e-277	8	IRX1
3.96579e-276	1.76106	0.958	0.782	7.93157e-273	8	HSPB1
7.9372e-270	1.29596	0.945	0.913	1.58744e-266	8	EGR1
1.30284e-260	0.860031	0.994	0.994	2.60569e-257	8	JUND
4.26926e-242	0.892916	0.793	0.77	8.53853e-239	8	PLB1
1.41667e-241	1.41321	0.88	0.669	2.83333e-238	8	PLIN2
1.417e-233	0.805243	0.92	0.885	2.834e-230	8	NFIX
2.2438e-232	1.04455	0.895	0.77	4.4876e-229	8	RBP1
1.22199e-230	0.825219	0.851	0.679	2.44399e-227	8	CXADR
1.9869e-230	0.573748	0.817	0.93	3.97379e-227	8	UBD
3.04672e-229	0.896154	0.815	0.554	6.09345e-226	8	OGFRL1
1.03179e-214	0.613793	0.741	0.564	2.06358e-211	8	WNT5B
2.09441e-211	0.603801	0.859	0.519	4.18883e-208	8	DDAH2
1.26714e-208	0.835097	0.924	0.909	2.53429e-205	8	SDC4
1.2193e-207	0.847427	0.868	0.778	2.43861e-204	8	CRIP2
5.19358e-200	0.702389	0.784	0.52	1.03872e-196	8	MET
2.8082e-199	1.18085	0.808	0.881	5.6164e-196	8	CD14
5.34507e-198	0.420656	0.819	0.472	1.06901e-194	8	CTGF
2.15135e-194	0.892212	0.875	0.9	4.3027e-191	8	EFHD2
2.94864e-194	0.773168	0.821	0.688	5.89729e-191	8	CDH1
3.47088e-194	0.912921	0.881	0.602	6.94175e-191	8	HES1
1.07226e-193	0.417119	0.819	0.93	2.14453e-190	8	DAPK1
3.30603e-191	3.1193	0.827	0.892	6.61206e-188	8	CSN2
8.04308e-188	1.34751	0.847	0.702	1.60862e-184	8	CYR61
3.28006e-187	1.09146	0.973	0.931	6.56012e-184	8	NFKBIA
5.57646e-187	0.742295	0.755	0.519	1.11529e-183	8	IRX3
1.0677e-186	1.04246	0.924	0.877	2.1354e-183	8	LMNA
1.77383e-186	1.25346	0.899	0.827	3.54766e-183	8	ATF3
1.4929e-185	0.531255	0.834	0.913	2.98581e-182	8	C2CD4B
1.01055e-184	0.869124	0.863	0.848	2.0211e-181	8	ANXA2
3.05129e-184	0.848752	0.788	0.67	6.10257e-181	8	CITED4
5.13582e-181	0.681409	0.934	0.879	1.02716e-177	8	PRDX2
1.18792e-176	0.977981	0.824	0.728	2.37584e-173	8	LGALS3
7.78427e-175	1.13062	0.941	0.925	1.55685e-171	8	KLF6
6.65153e-173	0.70874	0.893	0.949	1.33031e-169	8	TMEM176A
3.48269e-172	0.707643	0.745	0.801	6.96538e-169	8	ATP6V1B1
5.78165e-171	0.56852	0.939	0.883	1.15633e-167	8	CD9
1.26591e-169	1.0973	0.797	0.911	2.53181e-166	8	C3
9.68149e-169	0.380736	0.838	0.835	1.9363e-165	8	DUSP8
2.23053e-168	0.295128	0.801	0.91	4.46106e-165	8	ECSCR
8.57132e-166	0.649066	0.888	0.948	1.71426e-162	8	ATP2B1
3.20983e-163	0.763359	0.805	0.831	6.41966e-160	8	PBX1
4.24922e-160	1.65274	0.944	0.955	8.49845e-157	8	FOS
1.04224e-157	0.992639	0.908	0.869	2.08447e-154	8	KLF4
4.2859e-157	1.59426	0.716	0.715	8.57181e-154	8	CSN3
9.79839e-156	0.816002	0.744	0.88	1.95968e-152	8	MUC4
2.33084e-155	1.2353	0.815	0.741	4.66168e-152	8	TM4SF1
2.45103e-154	0.794594	0.84	0.846	4.90206e-151	8	MAST4
3.8605e-152	0.593443	0.691	0.411	7.721e-149	8	PTPRK
6.22601e-149	0.332489	0.82	0.69	1.2452e-145	8	CCDC34
2.09799e-147	0.770745	0.79	0.869	4.19598e-144	8	KLF7
3.63344e-145	0.534557	0.897	0.884	7.26687e-142	8	GPX1
4.64613e-145	0.888705	0.743	0.864	9.29225e-142	8	SLC28A3
2.83691e-141	0.542124	0.903	0.886	5.67382e-138	8	RPS27L
4.03363e-135	0.838002	0.763	0.713	8.06726e-132	8	CREB5
3.18358e-132	0.585064	0.927	0.833	6.36717e-129	8	RHOB
4.86162e-132	0.700185	0.757	0.726	9.72325e-129	8	GAS6
1.12808e-131	0.596549	0.714	0.655	2.25616e-128	8	PTGES
1.16058e-131	0.543462	0.721	0.569	2.32116e-128	8	ALDOC
7.28929e-131	0.304891	0.769	0.533	1.45786e-127	8	KCNK1
1.51152e-130	0.678322	0.895	0.886	3.02304e-127	8	CSRP1
1.66106e-129	0.623531	0.717	0.51	3.32211e-126	8	MYO6
3.73474e-128	0.547686	0.805	0.636	7.46948e-125	8	PTPRF
8.2738e-128	0.269538	0.753	0.585	1.65476e-124	8	MLPH
8.73162e-128	0.394428	0.826	0.867	1.74632e-124	8	PDGFB
5.20559e-125	0.437277	0.779	0.636	1.04112e-121	8	STARD10
2.48195e-124	0.354172	0.783	0.859	4.96391e-121	8	TNF
5.99137e-123	0.329893	0.718	0.594	1.19827e-119	8	MAP2
8.06719e-122	0.509652	0.715	0.528	1.61344e-118	8	SMIM22
4.08439e-121	0.307171	0.618	0.391	8.16877e-118	8	USP43
1.12288e-120	0.485351	0.772	0.847	2.24575e-117	8	TGFB3
1.59445e-120	0.30042	0.689	0.433	3.18891e-117	8	EDN1
3.85584e-118	0.802036	0.859	0.873	7.71168e-115	8	ETS2
1.2234e-117	0.680238	0.678	0.582	2.44681e-114	8	SORBS2
2.10798e-117	0.386868	0.696	0.675	4.21596e-114	8	RNASE1
3.52456e-117	0.685135	0.828	0.905	7.04912e-114	8	IGFBP5
1.65771e-115	0.439651	0.687	0.526	3.31543e-112	8	INHBB
9.9871e-115	0.41724	0.775	0.705	1.99742e-111	8	TRIM2
8.83489e-114	0.594198	0.831	0.614	1.76698e-110	8	CRYAB
2.40749e-113	0.705063	0.967	0.975	4.81499e-110	8	ZFP36L1
2.57765e-113	0.250534	0.728	0.666	5.1553e-110	8	PRR15L
7.03544e-111	0.404693	0.71	0.75	1.40709e-107	8	SHISA2
1.04275e-110	0.657459	0.939	0.937	2.0855e-107	8	CEBPB
8.52736e-108	0.708334	0.794	0.76	1.70547e-104	8	LMO4
1.34849e-107	0.749345	0.875	0.806	2.69698e-104	8	IER3
2.93744e-107	0.529156	0.702	0.728	5.87488e-104	8	MUC1
4.84827e-106	0.656378	0.752	0.738	9.69654e-103	8	GATA3
3.18792e-104	0.557389	0.662	0.497	6.37585e-101	8	ARRDC4
6.42495e-103	0.463598	0.876	0.724	1.28499e-99	8	CIB1
1.14651e-102	0.628236	0.726	0.611	2.29301e-99	8	KRT7
8.37699e-102	0.520668	0.852	0.833	1.6754e-98	8	CTNNB1
2.53994e-101	0.490066	0.98	0.996	5.07989e-98	8	HSPA8
3.13982e-100	0.526574	0.789	0.704	6.27963e-97	8	S100A16
3.41732e-99	0.440345	0.897	0.786	6.83464e-96	8	STMN1
4.67935e-99	0.466582	0.718	0.829	9.35871e-96	8	TJP3
2.8574e-98	0.317607	0.632	0.421	5.7148e-95	8	PARD6B
5.8625e-97	0.322577	0.782	0.799	1.1725e-93	8	EFNB1
2.91849e-96	0.273314	0.691	0.556	5.83698e-93	8	ARHGEF40
3.20189e-96	0.47181	0.673	0.505	6.40378e-93	8	MAFB
5.14562e-96	0.721743	0.88	0.881	1.02912e-92	8	CSTB
1.92505e-95	0.808796	0.883	0.831	3.85011e-92	8	ERRFI1
2.12056e-95	0.414152	0.892	0.794	4.24111e-92	8	TPM1
5.4122e-94	0.537704	0.789	0.676	1.08244e-90	8	CDCP1
6.93716e-94	2.2827	0.694	0.883	1.38743e-90	8	CSN1S1
1.83152e-93	0.423347	0.79	0.889	3.66305e-90	8	S100A1
6.70487e-93	0.559941	0.743	0.603	1.34097e-89	8	TACSTD2
4.53825e-92	0.420308	0.726	0.631	9.0765e-89	8	ABHD11
4.96759e-92	0.738958	0.689	0.8	9.93519e-89	8	KIT
3.79009e-91	0.357682	0.718	0.518	7.58018e-88	8	WEE1
5.10901e-90	0.490681	0.654	0.535	1.0218e-86	8	TFAP2C
6.69552e-89	1.43079	0.79	0.912	1.3391e-85	8	CSF3
1.26055e-88	0.522132	0.769	0.585	2.52111e-85	8	NUPR1
1.7466e-87	0.422962	0.875	0.831	3.4932e-84	8	ATOX1
2.2458e-85	0.539688	0.697	0.822	4.4916e-82	8	CP
3.77587e-83	0.365537	0.63	0.464	7.55175e-80	8	FAT1
3.88626e-83	0.562398	0.668	0.774	7.77252e-80	8	SBSN
4.93208e-83	0.342106	0.841	0.961	9.86416e-80	8	HJURP
5.62569e-82	0.5614	0.608	0.508	1.12514e-78	8	FOXC1
2.99815e-81	0.444214	0.782	0.698	5.99629e-78	8	JUP
5.11614e-81	0.465552	0.697	0.708	1.02323e-77	8	RBM47
5.15295e-81	0.47395	0.85	0.801	1.03059e-77	8	TOB1
6.87455e-81	0.35097	0.889	0.838	1.37491e-77	8	SFN
1.26907e-80	0.378144	0.662	0.702	2.53814e-77	8	RHOJ
3.94527e-80	0.313926	0.67	0.537	7.89055e-77	8	PRSS22
9.35039e-80	0.594258	0.683	0.896	1.87008e-76	8	PLSCR2
5.21018e-79	0.347547	0.667	0.481	1.04204e-75	8	BCL2L1
1.1285e-78	1.11479	0.755	0.852	2.257e-75	8	LIF
1.16971e-78	0.636614	0.859	0.891	2.33942e-75	8	SLC20A1
1.91321e-78	0.345119	0.809	0.651	3.82643e-75	8	SERPINH1
1.85919e-77	0.85863	0.904	0.868	3.71838e-74	8	DNAJB1
1.90895e-77	0.330632	0.832	0.835	3.8179e-74	8	IFFO2
2.4799e-76	0.473611	0.635	0.759	4.9598e-73	8	BTN1A1
9.5864e-76	0.822514	0.85	0.78	1.91728e-72	8	TXNIP
1.11577e-75	0.403539	0.84	0.878	2.23155e-72	8	SLC5A3
1.3964e-75	0.606567	0.683	0.901	2.79279e-72	8	KCNK5
1.6795e-75	0.425561	0.782	0.711	3.359e-72	8	MGLL
9.52767e-75	0.423655	0.698	0.586	1.90553e-71	8	SPINT1
1.88003e-74	0.381083	0.804	0.852	3.76005e-71	8	DUSP16
5.20728e-73	0.254677	0.639	0.64	1.04146e-69	8	NAV3
6.12998e-73	0.559395	0.695	0.891	1.226e-69	8	CCDC141
3.33514e-72	0.299566	0.584	0.381	6.67029e-69	8	RIN2
3.58153e-72	0.70657	0.776	0.735	7.16307e-69	8	THBS1
2.88771e-68	0.519611	0.702	0.806	5.77541e-65	8	RALGDS
1.42376e-67	0.259598	0.702	0.629	2.84752e-64	8	PDK4
5.45345e-67	0.340855	0.539	0.347	1.09069e-63	8	LURAP1L
1.43475e-66	0.599386	0.76	0.764	2.86951e-63	8	TRIB1
3.92242e-66	0.977273	0.561	0.376	7.84483e-63	8	LTF
4.36999e-64	0.449415	0.717	0.647	8.73997e-61	8	SDC1
1.02144e-63	0.513472	0.706	0.631	2.04288e-60	8	AHR
2.79786e-63	0.374074	0.918	0.951	5.59572e-60	8	S100A11
6.78728e-62	0.343315	0.66	0.506	1.35746e-58	8	MTHFD2L
1.15044e-61	0.431349	0.711	0.628	2.30088e-58	8	KLF10
1.81667e-61	0.419532	0.644	0.552	3.63334e-58	8	SLC39A14
5.9366e-61	0.321164	0.856	0.849	1.18732e-57	8	IFITM2
7.14174e-61	0.547742	0.975	0.994	1.42835e-57	8	HSP90AA1
9.99184e-61	0.329547	0.737	0.717	1.99837e-57	8	CD3EAP
1.32888e-60	0.502498	0.805	0.919	2.65777e-57	8	KIAA1551
8.22917e-60	0.50399	0.682	0.864	1.64583e-56	8	GJB2
1.16423e-59	0.352798	0.698	0.772	2.32846e-56	8	AMOTL1
1.36767e-59	0.289025	0.582	0.467	2.73534e-56	8	BSPRY
3.16581e-59	0.513064	0.702	0.794	6.33162e-56	8	CDC42EP3
7.65596e-59	0.398018	0.637	0.553	1.53119e-55	8	TJP2
1.11147e-58	0.42199	0.71	0.684	2.22293e-55	8	PDLIM1
1.43098e-58	0.474563	0.981	0.997	2.86197e-55	8	ACTG1
7.10973e-58	0.359168	0.787	0.803	1.42195e-54	8	PDGFA
1.6643e-57	0.378996	0.624	0.721	3.32861e-54	8	SPNS2
1.74981e-56	0.275449	0.576	0.473	3.49962e-53	8	MAL2
2.63095e-56	0.263734	0.538	0.414	5.2619e-53	8	LAD1
1.74467e-55	0.348786	0.667	0.626	3.48935e-52	8	ANO1
3.30259e-54	0.607008	0.947	0.977	6.60519e-51	8	UBC
5.44758e-54	0.497963	0.641	0.579	1.08952e-50	8	LYPD3
3.20439e-53	0.413637	0.905	0.832	6.40878e-50	8	DUSP1
4.33141e-53	0.368647	0.952	0.972	8.66282e-50	8	HSPE1
6.67779e-53	0.495517	0.74	0.876	1.33556e-49	8	PGP
3.07962e-52	0.381322	0.694	0.653	6.15923e-49	8	FLNB
2.24689e-51	0.314444	0.814	0.952	4.49378e-48	8	NRTN
4.94267e-51	0.421373	0.653	0.723	9.88533e-48	8	TGFB2
2.00755e-50	0.741099	0.492	0.371	4.0151e-47	8	S100A8
2.11243e-50	0.26128	0.781	0.634	4.22486e-47	8	C19orf48
6.62211e-50	0.736731	0.891	0.932	1.32442e-46	8	ZFP36
6.63566e-50	0.406591	0.701	0.765	1.32713e-46	8	KCNN4
1.06476e-49	0.254094	0.776	0.585	2.12952e-46	8	RND3
1.71077e-49	0.253983	0.654	0.754	3.42153e-46	8	LTBP1
2.09206e-49	0.350861	0.806	0.744	4.18411e-46	8	SOD2
3.90674e-49	0.33072	0.788	0.863	7.81348e-46	8	NPM3
1.0179e-48	0.454573	0.842	0.82	2.03581e-45	8	BHLHE40
1.496e-48	0.39641	0.685	0.658	2.99199e-45	8	CXCL16
6.02425e-48	0.381618	0.611	0.543	1.20485e-44	8	DSG2
7.77473e-48	0.32214	0.708	0.682	1.55495e-44	8	IDH2
1.10485e-47	0.532958	0.793	0.858	2.20969e-44	8	ICAM1
1.1159e-45	0.318015	0.791	0.843	2.23181e-42	8	MARCKSL1
3.71431e-45	0.288081	0.597	0.484	7.42862e-42	8	TRIM47
6.55791e-45	0.332622	0.705	0.785	1.31158e-41	8	ANK3
2.47566e-44	0.441629	0.743	0.766	4.95133e-41	8	XBP1
3.85739e-44	0.352483	0.62	0.553	7.71477e-41	8	NEDD4L
3.77883e-43	0.435539	0.633	0.731	7.55767e-40	8	CGN
5.37799e-43	0.283475	0.728	0.592	1.0756e-39	8	LDHB
1.33953e-42	0.311074	0.597	0.504	2.67906e-39	8	CRB3
1.3557e-42	0.341961	0.706	0.715	2.7114e-39	8	2021-09-11
2.56351e-42	0.255547	0.633	0.6	5.12701e-39	8	ACSL1
1.8544e-41	0.345138	0.539	0.466	3.7088e-38	8	CHPT1
5.37721e-40	0.381804	0.792	0.859	1.07544e-36	8	MAP2K3
2.89065e-39	0.278013	0.565	0.503	5.7813e-36	8	GIPC1
5.04999e-39	0.357411	0.625	0.559	1.01e-35	8	PLSCR1
1.56593e-38	0.490866	0.8	0.951	3.13186e-35	8	RNF19B
1.68837e-38	0.32417	0.543	0.554	3.37675e-35	8	RHPN2
2.5609e-38	0.282129	0.803	0.83	5.12179e-35	8	CTSD
1.15117e-37	0.271107	0.592	0.561	2.30234e-34	8	TUBB2B
2.14206e-37	0.480095	0.66	0.857	4.28411e-34	8	SMOX
1.35706e-36	0.279034	0.463	0.331	2.71412e-33	8	PPL
6.43186e-36	0.372641	0.878	0.979	1.28637e-32	8	IER5
1.19285e-35	0.376738	0.605	0.575	2.38571e-32	8	ABHD5
7.37726e-35	0.389044	0.64	0.655	1.47545e-31	8	BHLHE41
8.2038e-34	0.339735	0.686	0.675	1.64076e-30	8	ZC3H12A
8.17627e-33	0.282887	0.626	0.694	1.63525e-29	8	MAPK13
1.37813e-32	0.439699	0.823	0.898	2.75625e-29	8	PTP4A1
1.79158e-32	0.262221	0.785	0.795	3.58316e-29	8	DNAJB4
6.14997e-32	0.290497	0.523	0.443	1.22999e-28	8	CRABP2
7.5351e-32	0.27064	0.67	0.586	1.50702e-28	8	LIMA1
1.78938e-31	0.367823	0.643	0.623	3.57876e-28	8	PDLIM5
4.38508e-31	0.293238	0.638	0.665	8.77016e-28	8	SERPINB5
5.47488e-31	0.34777	0.798	0.855	1.09498e-27	8	RASSF1
1.04735e-30	0.288855	0.5	0.474	2.0947e-27	8	ELF3
5.95221e-30	0.313663	0.57	0.541	1.19044e-26	8	NPDC1
1.05148e-29	0.268027	0.794	0.782	2.10295e-26	8	CTSB
2.54457e-29	0.425946	0.5	0.444	5.08913e-26	8	DMKN
2.77832e-29	0.379632	0.704	0.705	5.55665e-26	8	TUBB2A
7.19438e-29	0.331312	0.651	0.649	1.43888e-25	8	ATP1B1
1.18427e-28	0.317916	0.666	0.89	2.36854e-25	8	GM2A
3.69963e-28	0.352563	0.745	0.881	7.39926e-25	8	DCLK1
4.14157e-28	0.331756	0.73	0.716	8.28315e-25	8	VEGFA
1.38359e-27	0.286873	0.668	0.63	2.76719e-24	8	F3
5.89427e-27	0.280048	0.775	0.838	1.17885e-23	8	YWHAH
1.36342e-26	0.314756	0.721	0.693	2.72684e-23	8	GLUL
2.30603e-26	0.295202	0.96	0.983	4.61206e-23	8	DNAJA1
1.1631e-25	0.676454	0.704	0.797	2.3262e-22	8	FABP5
1.19214e-25	0.257856	0.548	0.606	2.38429e-22	8	WISP2
2.63441e-25	0.339934	0.724	0.651	5.26883e-22	8	ANXA3
3.90174e-25	0.43194	0.76	0.841	7.80348e-22	8	PIK3R1
9.18661e-25	0.358337	0.617	0.64	1.83732e-21	8	KLF5
1.13935e-24	0.361603	0.617	0.633	2.2787e-21	8	STX3
1.30409e-24	0.418829	0.615	0.888	2.60817e-21	8	LBP
1.66821e-24	0.442121	0.707	0.827	3.33641e-21	8	NAV2
5.2498e-24	0.252322	0.739	0.749	1.04996e-20	8	EPHA2
1.30814e-23	0.438078	0.707	0.746	2.61628e-20	8	ACTN1
1.75154e-23	0.33811	0.527	0.494	3.50308e-20	8	CX3CL1
3.40877e-23	0.272767	0.51	0.53	6.81754e-20	8	NCOA7
2.15628e-21	0.299785	0.736	0.921	4.31256e-18	8	SLC9A3R1
9.82508e-21	0.401538	0.774	0.74	1.96502e-17	8	FOSL1
1.59575e-20	0.325214	0.671	0.693	3.1915e-17	8	ITPKC
4.5253e-20	0.420185	0.879	0.869	9.05059e-17	8	HSPH1
7.23295e-20	0.320986	0.653	0.859	1.44659e-16	8	FHAD1
2.29147e-19	0.327348	0.906	0.971	4.58294e-16	8	KCNQ1OT1
2.54518e-18	0.362591	0.516	0.572	5.09035e-15	8	ANPEP
2.66455e-18	0.347036	0.75	0.897	5.3291e-15	8	ITGA6
1.26509e-17	0.508761	0.785	0.914	2.53018e-14	8	NFKBIZ
3.43994e-17	0.321754	0.76	0.898	6.87989e-14	8	BCL10
3.53653e-17	0.302764	0.501	0.486	7.07305e-14	8	TFAP2A
3.69285e-17	1.14347	0.542	0.631	7.3857e-14	8	SPP1
5.10717e-17	0.283129	0.93	0.979	1.02143e-13	8	HSPA5
9.08233e-17	0.257052	0.602	0.65	1.81647e-13	8	SRF
2.86535e-16	0.342824	0.802	0.88	5.7307e-13	8	S100A6
1.08081e-15	0.262794	0.649	0.869	2.16162e-12	8	TGM2
1.26804e-14	0.319006	0.676	0.715	2.53608e-11	8	SLC2A1
1.52263e-14	0.404879	0.836	0.867	3.04526e-11	8	HBEGF
8.14892e-14	0.433634	0.689	0.841	1.62978e-10	8	CITED2
8.18872e-14	0.347486	0.513	0.512	1.63774e-10	8	CA2
9.40287e-14	0.285409	0.594	0.687	1.88057e-10	8	KCTD1
3.7358e-13	0.287664	0.526	0.566	7.47161e-10	8	ATF5
9.59331e-13	0.538029	0.559	0.672	1.91866e-09	8	EMP1
7.00849e-12	0.551825	0.769	0.944	1.4017e-08	8	CRIP1
8.42518e-12	0.434711	0.496	0.864	1.68504e-08	8	HP
2.60233e-11	0.416175	0.441	0.395	5.20467e-08	8	ALDH1A3
8.81368e-11	0.561247	0.628	0.634	1.76274e-07	8	CXCL2
8.57686e-10	0.332237	0.978	0.991	1.71537e-06	8	JUNB
4.92196e-09	0.313926	0.53	0.785	9.84393e-06	8	SLC5A8
2.59446e-08	0.278545	0.611	0.712	5.18892e-05	8	B4GALT1
7.51679e-07	0.29717	0.493	0.649	0.00150336	8	NOXO1
4.01637e-06	0.457224	0.454	0.455	0.00803274	8	TNFAIP2
6.82354e-06	0.351805	0.813	0.929	0.0136471	8	ZFP36L2
9.50912e-06	0.267381	0.65	0.952	0.0190182	8	ZWINT
0.000247591	0.265765	0.408	0.579	0.495183	8	AQP3
0.00492174	0.501948	0.424	0.617	1	8	LALBA
0.00512553	0.384057	0.701	0.87	1	8	CSF1
0.000745017	0.261737	0.432	0.451	1	8	FOLR1
0.00097769	0.258517	0.68	0.874	1	8	EHD1
0	1.38941	0.999	0.947	0	9	CORO1A
0	1.2987	0.994	0.928	0	9	RAC2
0	1.27238	0.999	0.933	0	9	CD52
0	1.08119	0.975	0.95	0	9	CD3G
0	0.973629	0.962	0.768	0	9	THY1
0	0.863386	0.978	0.941	0	9	CD3D
0	0.636381	0.91	0.558	0	9	CCNA2
0	0.608089	0.964	0.798	0	9	MCM6
0	0.498424	0.92	0.608	0	9	UHRF1
2.26219e-306	0.872467	0.934	0.724	4.52439e-303	9	CDCA8
2.44964e-304	2.059	1	0.96	4.89929e-301	9	HMGB2
9.63842e-303	1.10808	0.996	0.923	1.92768e-299	9	ARHGDIB
1.25892e-300	1.10473	0.951	0.885	2.51785e-297	9	HIST1H1B
1.16307e-289	1.11671	0.978	0.948	2.32613e-286	9	LMNB1
4.67282e-289	1.29964	0.989	0.917	9.34564e-286	9	SMC4
1.2812e-288	0.714609	0.913	0.753	2.5624e-285	9	SPC24
1.85215e-285	0.64023	0.982	0.959	3.7043e-282	9	CD2
2.00548e-278	0.855017	0.989	0.95	4.01096e-275	9	LCP1
1.91827e-274	1.50723	0.906	0.861	3.83654e-271	9	MKI67
6.16606e-272	0.388176	0.867	0.526	1.23321e-268	9	NCAPG
7.56005e-272	1.35292	0.999	0.967	1.51201e-268	9	H2AFZ
9.83377e-272	0.400598	0.857	0.451	1.96675e-268	9	ESCO2
1.35259e-270	0.638581	0.912	0.571	2.70517e-267	9	MCM5
1.41846e-270	0.672343	0.934	0.698	2.83692e-267	9	LIG1
6.09751e-268	0.923023	0.95	0.893	1.2195e-264	9	TNFRSF4
5.97642e-266	0.845344	0.901	0.776	1.19528e-262	9	RRM2
3.12745e-264	0.946208	0.922	0.645	6.25489e-261	9	SMC2
6.97421e-263	1.74513	0.987	0.786	1.39484e-259	9	STMN1
1.51677e-258	0.793988	0.969	0.939	3.03353e-255	9	LTB
1.75141e-258	1.14653	0.878	0.603	3.50281e-255	9	BIRC5
1.33738e-254	0.550041	0.938	0.923	2.67477e-251	9	SH2D1A
2.44867e-253	0.82314	0.951	0.952	4.89733e-250	9	ICOS
1.59332e-251	0.580548	0.972	0.951	3.18664e-248	9	GMFG
1.66881e-251	0.438503	0.919	0.839	3.33762e-248	9	PTPN7
3.42973e-245	0.344521	0.929	0.863	6.85946e-242	9	SLA
3.15049e-243	1.44735	0.88	0.822	6.30097e-240	9	TOP2A
4.04e-238	1.54843	0.99	0.868	8.08001e-235	9	TUBB
4.71245e-237	0.874352	1	0.952	9.4249e-234	9	PSMB8
9.48811e-234	0.732595	0.894	0.602	1.89762e-230	9	TYMS
2.0618e-233	0.602332	0.961	0.885	4.1236e-230	9	TNFRSF18
2.5723e-227	0.660388	0.969	0.93	5.14461e-224	9	HIST1H1E
1.22932e-224	0.74075	0.867	0.438	2.45864e-221	9	MCM3
1.15498e-222	0.570277	0.85	0.551	2.30996e-219	9	CDK1
1.94145e-222	0.58608	0.94	0.895	3.8829e-219	9	CTLA4
6.67885e-222	0.292058	0.933	0.91	1.33577e-218	9	ARL5C
7.32998e-222	0.348608	0.927	0.889	1.466e-218	9	LCP2
6.49199e-221	0.573113	0.845	0.4	1.2984e-217	9	TK1
5.76348e-212	0.313855	0.873	0.7	1.1527e-208	9	CKAP2L
2.94818e-207	0.958219	0.944	0.655	5.89635e-204	9	TUBA1B
5.84467e-205	1.13134	0.843	0.695	1.16893e-201	9	UBE2C
5.35138e-204	0.494763	0.85	0.694	1.07028e-200	9	ASF1B
2.04742e-202	1.0499	0.985	0.787	4.09485e-199	9	H2AFV
7.12755e-202	0.723298	0.972	0.858	1.42551e-198	9	EZH2
1.42454e-200	0.790716	0.994	0.912	2.84909e-197	9	SH3BGRL3
1.65155e-199	0.537195	0.847	0.56	3.30309e-196	9	RACGAP1
9.68207e-199	0.697194	0.803	0.373	1.93641e-195	9	NUSAP1
1.89179e-196	0.668272	0.87	0.511	3.78358e-193	9	GMNN
2.31686e-196	0.792459	0.985	0.907	4.63371e-193	9	ABRACL
2.84338e-195	1.05814	0.902	0.588	5.68676e-192	9	DUT
3.88095e-195	0.449873	0.845	0.555	7.7619e-192	9	KIF20B
1.59812e-194	0.309184	0.833	0.626	3.19623e-191	9	KIF15
1.25075e-193	0.281378	0.868	0.932	2.50151e-190	9	TRAT1
2.26187e-192	0.316374	0.885	0.775	4.52374e-189	9	DTL
3.993e-192	0.521833	0.989	0.971	7.98599e-189	9	UCP2
1.62124e-191	0.400354	0.972	0.923	3.24247e-188	9	RHOH
6.84423e-191	0.786911	0.973	0.842	1.36885e-187	9	FXYD5
9.23354e-191	0.608864	0.947	0.932	1.84671e-187	9	RGS1
5.65544e-188	0.286538	0.901	0.912	1.13109e-184	9	PDCD1
7.59948e-187	0.90025	0.941	0.67	1.5199e-183	9	HMGN2
8.2132e-187	0.409713	0.937	0.849	1.64264e-183	9	BATF
8.55167e-187	0.27626	0.922	0.911	1.71033e-183	9	MYO1G
1.12447e-186	0.659051	0.99	0.937	2.24894e-183	9	COTL1
3.71833e-184	0.532464	0.854	0.483	7.43667e-181	9	RRM1
6.41135e-184	0.658786	0.996	0.983	1.28227e-180	9	CALM1
1.00758e-182	0.753671	0.999	0.996	2.01515e-179	9	ACTB
4.90856e-181	0.550607	0.846	0.641	9.81712e-178	9	HELLS
1.05918e-179	0.565889	0.811	0.575	2.11836e-176	9	CENPE
1.73958e-178	0.705113	0.826	0.802	3.47917e-175	9	CCNB2
9.07204e-177	0.384314	0.957	0.933	1.81441e-173	9	SH3KBP1
2.14875e-174	0.572886	0.957	0.785	4.2975e-171	9	PHGDH
2.04669e-170	0.524486	0.868	0.487	4.09338e-167	9	MCM7
3.3621e-168	0.99487	0.773	0.431	6.7242e-165	9	CENPF
2.65868e-164	0.887879	0.923	0.756	5.31735e-161	9	H2AFX
4.09208e-164	0.671759	0.856	0.512	8.18416e-161	9	DNMT1
3.62343e-163	0.750437	0.936	0.923	7.24686e-160	9	CENPA
3.82567e-163	0.470686	0.929	0.86	7.65135e-160	9	TESC
2.00518e-162	0.284991	0.948	0.889	4.01036e-159	9	INPP4B
2.79278e-162	0.496626	0.99	0.945	5.58556e-159	9	ETS1
3.28556e-162	0.59105	0.79	0.633	6.57113e-159	9	TPX2
4.60268e-160	0.336448	0.78	0.491	9.20535e-157	9	PLK1
8.73974e-159	0.655706	0.797	0.645	1.74795e-155	9	PRC1
4.05764e-157	0.504397	0.958	0.956	8.11528e-154	9	HJURP
3.65352e-156	0.420178	0.933	0.901	7.30703e-153	9	RORA
2.95404e-155	0.378162	0.899	0.921	5.90807e-152	9	TNFRSF9
9.92189e-155	0.822102	0.85	0.56	1.98438e-151	9	CKS2
4.41016e-151	0.507919	0.807	0.831	8.82031e-148	9	CLSPN
9.40817e-151	0.650334	0.894	0.689	1.88163e-147	9	PYCARD
1.04665e-149	0.280616	0.933	0.926	2.0933e-146	9	SAMSN1
9.90305e-147	0.290535	0.836	0.845	1.98061e-143	9	NDC80
1.97847e-145	0.344958	0.971	0.899	3.95694e-142	9	ZC3HAV1
6.45503e-145	0.483389	0.796	0.601	1.29101e-141	9	CENPM
9.1843e-145	0.357489	0.84	0.682	1.83686e-141	9	MAD2L1
2.46215e-142	0.427688	0.69	0.31	4.9243e-139	9	MIS18BP1
1.97059e-139	0.607725	0.912	0.718	3.94118e-136	9	DDX39A
1.35023e-138	1.12963	0.951	0.818	2.70047e-135	9	VIM
4.71498e-138	0.480026	0.775	0.703	9.42997e-135	9	KIF11
4.81899e-138	0.641869	0.957	0.828	9.63799e-135	9	RGS10
1.61744e-137	0.752381	0.979	0.932	3.23487e-134	9	ARL6IP1
8.20748e-137	0.537852	0.992	0.962	1.6415e-133	9	SLC25A5
2.33627e-136	0.33526	0.763	0.446	4.67253e-133	9	CDC25B
4.85536e-133	0.380223	0.926	0.887	9.71072e-130	9	RCSD1
1.33611e-132	0.372109	0.952	0.926	2.67221e-129	9	RGS2
8.16031e-132	0.527019	0.863	0.691	1.63206e-128	9	CCDC34
2.05741e-131	0.647874	0.761	0.463	4.11483e-128	9	PTTG1
7.08638e-131	0.772082	0.999	0.995	1.41728e-127	9	TMSB4X
5.56882e-130	0.296036	0.864	0.911	1.11376e-126	9	NKG7
4.35184e-127	0.300648	0.948	0.93	8.70367e-124	9	TRAF1
5.95528e-127	0.470844	0.917	0.604	1.19106e-123	9	MTHFD2
2.48801e-122	0.288326	0.776	0.541	4.97603e-119	9	HIST1H1D
7.45949e-122	1.15809	0.903	0.742	1.4919e-118	9	LGALS1
1.16366e-121	0.30622	0.714	0.477	2.32733e-118	9	DIAPH3
8.69715e-121	0.360974	0.954	0.911	1.73943e-117	9	SLC9A3R1
2.64924e-120	0.455856	0.758	0.751	5.29848e-117	9	AURKB
8.682e-120	0.294291	0.947	0.935	1.7364e-116	9	CCND2
1.54599e-118	0.578124	0.987	0.938	3.09199e-115	9	LDHA
4.15755e-118	0.285972	0.926	0.932	8.31509e-115	9	RAMP3
1.9605e-115	0.497799	0.987	0.94	3.92099e-112	9	CYBA
4.68524e-115	0.337877	0.742	0.702	9.37049e-112	9	CEP55
5.28303e-115	0.264201	0.735	0.454	1.05661e-111	9	CDCA5
1.65665e-114	0.274592	0.756	0.767	3.31329e-111	9	KIF4A
2.42255e-112	0.392657	0.952	0.873	4.8451e-109	9	TNFAIP8
6.56067e-112	0.342318	0.878	0.868	1.31213e-108	9	HMGN5
1.1727e-111	0.494875	0.969	0.935	2.34539e-108	9	CRIP1
3.10433e-111	0.511072	0.885	0.907	6.20865e-108	9	IKZF2
8.20743e-111	0.305339	0.685	0.301	1.64149e-107	9	CDKN3
1.23014e-110	0.304829	0.803	0.728	2.46029e-107	9	KIF23
3.51322e-110	0.350503	0.769	0.417	7.02644e-107	9	CENPW
1.87996e-109	0.473875	0.973	0.864	3.75993e-106	9	CD47
1.84832e-108	0.397181	0.727	0.508	3.69663e-105	9	TACC3
4.21399e-108	0.267426	0.88	0.724	8.42799e-105	9	GLRX
5.70812e-108	0.266963	0.737	0.657	1.14162e-104	9	BUB1B
1.91925e-107	0.262476	0.814	0.546	3.8385e-104	9	PSAT1
4.46029e-107	0.492145	0.7	0.327	8.92058e-104	9	KNSTRN
1.53571e-105	0.263627	0.952	0.952	3.07142e-102	9	PELI1
3.94746e-97	0.608137	0.835	0.633	7.89491e-94	9	CMTM7
7.16924e-96	0.293207	0.846	0.672	1.43385e-92	9	STX11
2.0947e-92	0.53963	0.993	0.98	4.18939e-89	9	UBE2S
5.83696e-92	0.54752	0.924	0.825	1.16739e-88	9	LY6E
9.93151e-92	0.363838	0.912	0.73	1.9863e-88	9	SPTSSA
1.98298e-91	0.590781	0.908	0.754	3.96595e-88	9	CAPG
3.03938e-88	0.300547	0.971	0.968	6.07877e-85	9	SLC25A4
5.0944e-87	0.349138	0.962	0.831	1.01888e-83	9	YWHAH
1.95535e-85	0.523828	0.898	0.758	3.91071e-82	9	EMP3
2.2623e-85	0.440719	0.711	0.642	4.52461e-82	9	CDCA3
1.05906e-83	0.371797	0.999	0.987	2.11811e-80	9	B2M
3.24338e-83	0.270848	0.885	0.779	6.48675e-80	9	KLK8
7.6385e-83	0.35776	0.588	0.231	1.5277e-79	9	KIF22
2.12905e-81	0.320647	0.73	0.445	4.2581e-78	9	HMGB3
2.23536e-81	0.387695	0.955	0.805	4.47071e-78	9	SRI
5.86076e-81	0.41274	0.924	0.807	1.17215e-77	9	PSME2
1.56555e-79	0.500957	0.912	0.814	3.13111e-76	9	SEC11C
3.40692e-79	0.391168	0.765	0.512	6.81385e-76	9	PCNA
4.63769e-75	0.506325	0.711	0.684	9.27538e-72	9	CDC20
6.40451e-70	0.341575	0.922	0.858	1.2809e-66	9	NPM3
3.05592e-69	0.335431	0.866	0.677	6.11184e-66	9	SMS
8.85485e-69	0.447781	0.874	0.79	1.77097e-65	9	FABP5
1.20049e-68	0.253726	0.833	0.662	2.40097e-65	9	RILPL2
5.18823e-67	0.295859	0.664	0.454	1.03765e-63	9	UBE2T
1.13907e-66	0.339114	0.957	0.845	2.27813e-63	9	LYAR
1.6851e-65	0.349624	0.707	0.617	3.37019e-62	9	DHFR
6.80362e-65	0.261415	0.664	0.553	1.36072e-61	9	PBK
3.04318e-63	0.280085	0.993	0.972	6.08635e-60	9	SRGN
4.7924e-63	0.32457	0.915	0.829	9.5848e-60	9	AKR1B1
1.84178e-62	0.421162	0.864	0.756	3.68355e-59	9	CYB5A
2.12689e-62	0.373754	0.992	0.979	4.25379e-59	9	EIF5A
2.0816e-61	0.253876	0.839	0.814	4.1632e-58	9	MAF
4.75343e-59	0.30405	0.821	0.76	9.50687e-56	9	KCNN4
6.429e-59	0.37508	0.794	0.579	1.2858e-55	9	DCTPP1
3.8954e-57	0.407688	0.59	0.25	7.7908e-54	9	CCNB1
6.83664e-57	0.3092	0.807	0.681	1.36733e-53	9	EBP
2.04999e-56	0.361497	0.758	0.537	4.09999e-53	9	SDF2L1
4.75869e-54	0.287756	0.966	0.964	9.51738e-51	9	CCR7
7.63939e-54	0.26974	0.676	0.769	1.52788e-50	9	SPC25
1.87302e-49	0.4268	0.66	0.712	3.74603e-46	9	HMMR
6.30398e-49	0.325023	0.685	0.797	1.2608e-45	9	ASPM
9.14792e-48	0.266922	0.993	0.976	1.82958e-44	9	SRSF3
3.4733e-47	0.289354	1	0.996	6.9466e-44	9	ACTG1
9.95027e-45	0.251458	0.58	0.356	1.99005e-41	9	CKAP2
1.69998e-43	0.327051	0.98	0.942	3.39996e-40	9	HSP90B1
3.30604e-41	0.260059	0.996	0.992	6.61208e-38	9	RPL22L1
1.54203e-40	0.250302	0.894	0.771	3.08405e-37	9	S100A13
5.73744e-40	0.341641	0.955	0.885	1.14749e-36	9	TUBB4B
3.115e-39	0.261635	0.683	0.652	6.22999e-36	9	GINS2
4.07374e-38	0.288651	0.926	0.891	8.14748e-35	9	NME1
9.76745e-38	0.268869	0.651	0.824	1.95349e-34	9	DLGAP5
2.14826e-36	0.254111	0.738	0.59	4.29652e-33	9	PARP1
5.32435e-30	0.288826	0.972	0.893	1.06487e-26	9	HSPD1
9.29371e-05	0.250713	0.336	0.311	0.185874	9	CALML3
0	0.85513	0.997	0.866	0	10	TYROBP
1.23393e-303	0.677303	0.985	0.883	2.46787e-300	10	FCER1G
5.49623e-259	0.364162	0.955	0.639	1.09925e-255	10	ALOX5AP
2.78141e-258	0.301828	0.972	0.909	5.56282e-255	10	SPI1
8.99205e-255	0.535661	0.964	0.735	1.79841e-251	10	IL1B
1.20037e-249	0.284345	0.947	0.656	2.40074e-246	10	C1QB
2.46152e-249	0.467768	0.967	0.756	4.92304e-246	10	MPEG1
5.67711e-248	0.30622	0.94	0.433	1.13542e-244	10	LST1
1.26523e-245	0.338211	0.99	0.77	2.53045e-242	10	NCF1
3.30964e-240	0.434603	0.976	0.891	6.61928e-237	10	PLEK
8.39746e-223	0.279408	0.935	0.728	1.67949e-219	10	C1QA
1.71156e-221	0.259928	0.948	0.703	3.42313e-218	10	AIF1
1.54534e-215	0.264014	0.985	0.902	3.09067e-212	10	NCF2
1.02934e-196	0.33243	0.988	0.902	2.05869e-193	10	KCTD12
1.32298e-195	0.269168	0.883	0.597	2.64596e-192	10	CLEC4D
5.75278e-190	0.375273	0.96	0.773	1.15056e-186	10	CCL4
1.11836e-189	0.711149	0.991	0.972	2.23671e-186	10	SRGN
9.39956e-177	0.308761	0.976	0.925	1.87991e-173	10	SAMSN1
3.02788e-170	0.325605	0.979	0.948	6.05576e-167	10	LMNB1
1.58462e-162	0.384538	0.988	0.95	3.16924e-159	10	LCP1
2.28e-160	0.372784	0.978	0.892	4.55999e-157	10	CYBB
9.93924e-157	0.593777	0.988	0.862	1.98785e-153	10	CTSS
2.04011e-154	0.856248	0.991	0.947	4.08021e-151	10	HLA-DQA1
3.74726e-151	0.919515	0.991	0.966	7.49451e-148	10	HLA-DRB5
1.53336e-135	0.478046	0.991	0.942	3.06673e-132	10	IRF8
1.54099e-132	0.345508	0.972	0.904	3.08199e-129	10	HLA-DMA
1.39485e-127	0.716423	0.99	0.945	2.7897e-124	10	HLA-DQB1
7.36866e-122	0.267326	0.988	0.932	1.47373e-118	10	CD86
1.30033e-120	0.416188	0.991	0.958	2.60065e-117	10	NEURL3
6.64386e-115	0.852841	0.993	0.967	1.32877e-111	10	CD74
1.80121e-113	0.497574	0.993	0.937	3.60243e-110	10	CD83
1.6668e-110	0.388685	0.986	0.934	3.33359e-107	10	CD52
5.04595e-93	0.30315	0.974	0.888	1.00919e-89	10	CXCR4
3.00168e-81	0.268849	0.738	0.399	6.00336e-78	10	IL1RN
3.6258e-80	0.560338	1	0.996	7.25161e-77	10	FTH1
9.14612e-72	0.259952	0.988	0.926	1.82922e-68	10	DUSP2
1.1041e-66	0.929087	0.697	0.369	2.20821e-63	10	S100A8
5.89418e-49	0.67824	0.966	0.894	1.17884e-45	10	CST3
3.12785e-47	0.403041	0.816	0.649	6.25569e-44	10	ISG15
1.25729e-43	0.359732	0.988	0.94	2.51457e-40	10	CYBA
4.80154e-39	0.507469	1	0.995	9.60309e-36	10	TMSB4X
2.8974e-36	0.583329	0.985	0.974	5.7948e-33	10	FTL
2.95863e-35	1.05202	0.616	0.325	5.91726e-32	10	S100A9
1.71406e-33	0.286045	0.997	0.987	3.42813e-30	10	B2M
8.39749e-32	0.322733	0.8	0.617	1.6795e-28	10	MARCKS
5.73995e-31	0.257578	0.928	0.844	1.14799e-27	10	FXYD5
2.62188e-24	0.354282	0.647	0.416	5.24375e-21	10	CD68
1.46925e-21	0.524413	0.725	0.577	2.9385e-18	10	CXCL3
1.7852e-17	0.264252	0.938	0.866	3.5704e-14	10	CD47
6.48774e-09	0.283475	0.601	0.511	1.29755e-05	10	MAFB
4.23448e-06	0.339994	0.313	0.269	0.00846896	10	CCL20
1.40327e-05	0.362116	0.845	0.781	0.0280655	10	CTSB
0.000159226	0.437382	0.365	0.402	0.318452	10	KRT81
0.00037566	0.321471	0.685	0.663	0.75132	10	HIST1H1C
0.00212671	0.32177	0.701	0.73	1	10	GLRX
